# Supplementary material for: Diketo[n]CPPs as chiral and shape-adaptive fullerene hosts and precursors to DBP[n]CPPs
Source: Chem Sci. 2026 Jan 26;17(13):6677–87. doi: 10.1039/d5sc05305f (PMC12890307; doi:10.1039/d5sc05305f)
Supplement: SC-017-D5SC05305F-s002 [file SC-017-D5SC05305F-s002.cif]

# Supplementary Information (SI) for Chemical Science.
# This journal is © The Royal Society of Chemistry 2026

####################################################################### 
# 
# This file contains crystal structure data downloaded from the 
# Cambridge Structural Database (CSD) hosted by the Cambridge 
# Crystallographic Data Centre (CCDC).
# 
# Full information about CCDC data access policies and citation 
# guidelines are available at http://www.ccdc.cam.ac.uk/access/V1 
# 
# Audit and citation data items may have been added by the CCDC. 
# Please retain this information to preserve the provenance of 
# this file and to allow appropriate attribution of the data. 
# 
#######################################################################

data_desy24_t105_th17_105A
_audit_block_doi                 10.5517/ccdc.csd.cc2mgz14
_database_code_depnum_ccdc_archive 'CCDC 2427456'
loop_
_citation_id
_citation_doi
_citation_year
1 10.26434/chemrxiv-2025-vnchr 2025
loop_
_audit_author_name
_audit_author_address
'Mathias Hermann'
;Ulm University
Germany
;
_audit_update_record             
;
2025-02-27 deposited with the CCDC.	2026-01-21 downloaded from the CCDC.
;
_audit_creation_method           
;FinalCif V144 by Daniel Kratzert, Freiburg 2025, 
https://dkratzert.de/finalcif.html
;
_audit_creation_date             2025-01-14
_cell_oxdiff_angle_alpha         90.040(4)
_cell_oxdiff_angle_beta          93.379(5)
_cell_oxdiff_angle_gamma         89.971(4)
_cell_oxdiff_length_a            68.937(4)
_cell_oxdiff_length_b            16.9491(7)
_cell_oxdiff_length_c            10.6466(6)
_cell_oxdiff_measurement_reflns_used 1135
_cell_oxdiff_volume              12418(1)
_chemical_oxdiff_formula         'C H N O Cl'
_diffrn_orient_matrix_UB_11      0.0081001000
_diffrn_orient_matrix_UB_12      -0.0031293000
_diffrn_orient_matrix_UB_13      0.0022056000
_diffrn_orient_matrix_UB_21      0.0007760000
_diffrn_orient_matrix_UB_22      0.0317375000
_diffrn_orient_matrix_UB_23      0.0140599000
_diffrn_orient_matrix_UB_31      -0.0000691000
_diffrn_orient_matrix_UB_32      -0.0086367000
_diffrn_orient_matrix_UB_33      0.0507320000
_diffrn_orient_matrix_type       
'CrysAlisPro convention (1999,Acta A55,543-557)'
_ins_header                      
;TITL desy24_t105_th17_1 in C2/c 
REM C2/c (#15 in standard setting)
CELL 0.56000  68.987561  16.956943  10.633814  90.0000  93.3664  90.0000
ZERR    6.00   0.004114   0.000990   0.001127   0.0000   0.0063   0.0000
LATT  7
SYMM -x, y,-z+1/2 
SFAC C H N O Cl
UNIT 6.00 6.00 6.00 6.00 6.00
TREF
HKLF 4
END
;
_oxdiff_exptl_absorpt_empirical_details 
;Empirical correction (ABSPACK) includes:
- Absorption correction using spherical harmonics
- Frame scaling
;
_oxdiff_exptl_absorpt_empirical_full_max 1.706
_oxdiff_exptl_absorpt_empirical_full_min 0.535
_shelx_SHELXL_version_number     2019/1
_chemical_name_systematic        ?
_chemical_name_common            ?
_chemical_formula_sum            'C72 H54 Cl4 N2 O2'
_chemical_formula_moiety         'C64 H40 O2, C2 H4 Cl2, 2(C2H3 N), 2(C H2 Cl)'
_reflns_odcompleteness_completeness 99.10
_reflns_odcompleteness_iscentric 1
_reflns_odcompleteness_theta     15.47
_chemical_formula_weight         1120.97
_chemical_melting_point          ?
_vrf_PLAT082_desy24_t105_th17_1.05A 
;
PROBLEM: High R1 Value ..................................       0.22 Report
RESPONSE: The crystal was very small and the cavity is filled with solvent 
molecules that are not well ordered.  Despite the use of synchrotron radiation
we were not able to obtain better results.
;

_vrf_PLAT084_desy24_t105_th17_1.05A 
;
PROBLEM: High wR2 Value (i.e. > 0.25) ...................       0.56 Report
RESPONSE: The crystal was very small and the cavity is filled with solvent 
molecules that are not well ordered.  Despite the use of synchrotron radiation
we were not able to obtain better results.
;

_vrf_THETM01_desy24_t105_th17_1.05A 
;
PROBLEM: The value of sine(theta_max)/wavelength is less than 0.550
RESPONSE: The crystal was very small and the cavity is filled with solvent 
molecules that are not well ordered.  Despite the use of synchrotron radiation
we were not able to obtain better results.
;

_space_group_crystal_system      monoclinic
_space_group_IT_number           15
_space_group_name_H-M_alt        'C 2/c'
_space_group_name_Hall           '-C 2yc'
_shelx_space_group_comment       
;
The symmetry employed for this shelxl refinement is uniquely defined
by the following loop, which should always be used as a source of
symmetry information in preference to the above space-group names.
They are only intended as comments.
;

loop_
_space_group_symop_operation_xyz
'x, y, z'
'-x, y, -z+1/2'
'x+1/2, y+1/2, z'
'-x+1/2, y+1/2, -z+1/2'
'-x, -y, -z'
'x, -y, z-1/2'
'-x+1/2, -y+1/2, -z'
'x+1/2, -y+1/2, z-1/2'

_cell_length_a                   68.988(4)
_cell_length_b                   16.9569(10)
_cell_length_c                   10.6338(11)
_cell_angle_alpha                90
_cell_angle_beta                 93.366(6)
_cell_angle_gamma                90
_cell_volume                     12418.1(17)
_cell_formula_units_Z            8
_cell_measurement_temperature    105(2)
_cell_measurement_reflns_used    1135
_cell_measurement_theta_min      2.1690
_cell_measurement_theta_max      20.4260
_exptl_crystal_description       needle
_exptl_crystal_colour            yellow
_exptl_crystal_recrystallization_method 
'solvent diffusion of MeCN into a dichloroethane solution'
_exptl_crystal_density_meas      ?
_exptl_crystal_density_method    ?
_exptl_crystal_density_diffrn    1.199
_exptl_crystal_F_000             4672
_exptl_crystal_size_max          0.05
_exptl_crystal_size_mid          .02
_exptl_crystal_size_min          .02
_exptl_absorpt_coefficient_mu    0.128
_exptl_absorpt_correction_type   multi-scan
_exptl_absorpt_correction_T_min  0.62009
_exptl_absorpt_correction_T_max  1.00000
_exptl_absorpt_process_details   
;
CrysAlisPro 1.171.43.112a (Rigaku Oxford Diffraction, 2024)
Empirical absorption correction using spherical harmonics,
implemented in SCALE3 ABSPACK scaling algorithm.
;
_exptl_absorpt_special_details   ?
_shelx_estimated_absorpt_T_min   ?
_shelx_estimated_absorpt_T_max   ?
_exptl_transmission_factor_min   ?
_exptl_transmission_factor_max   ?
_exptl_special_details           ?
_diffrn_ambient_temperature      105(2)
_diffrn_radiation_type           synchrotron
_diffrn_radiation_wavelength     0.560
_diffrn_radiation_monochromator  synchrotron
_diffrn_measurement_ambient_temperature_device_make ?
_diffrn_radiation_probe          x-ray
_diffrn_source                   synchrotron
_diffrn_source_type              'synchrotron radiation at DESY P24 beamline'
_diffrn_source_voltage           ?
_diffrn_source_current           ?
_diffrn_detector                 'Hybrid Pixel Array Detector'
_diffrn_detector_type            'X Spectrum LAMBDA 7.5M'
_diffrn_detector_area_resol_mean 18.1818
_diffrn_measurement_device       'abstract diffractometer'
_diffrn_measurement_device_type  
'esperanto-CrysAlisPro-abstract goniometer imported esperanto images'
_diffrn_measurement_method       '\f scans'
_diffrn_measurement_specimen_support ?
_diffrn_measurement_details      
;List of Runs (angles in degrees, time in seconds):

  # Type    Start    End  Width  t~exp~   \w     \q     \k     \f   Frames
#--------------------------------------------------------------------------
  1  \f      0.00 360.00   0.10    0.40   0.00 -17.00 -45.00    --  3600
;
_diffrn_reflns_number            18226
_diffrn_reflns_av_unetI/netI     0.0921
_diffrn_reflns_av_R_equivalents  0.1239
_diffrn_reflns_av_sigmaI/netI    0.1137
_diffrn_reflns_theta_min         1.883
_diffrn_reflns_theta_max         15.465
_diffrn_reflns_theta_full        15.465
_diffrn_reflns_limit_h_min       -65
_diffrn_reflns_limit_h_max       65
_diffrn_reflns_limit_k_min       -16
_diffrn_reflns_limit_k_max       16
_diffrn_reflns_limit_l_min       -10
_diffrn_reflns_limit_l_max       9
_diffrn_measured_fraction_theta_max 0.994
_diffrn_measured_fraction_theta_full 0.994
_diffrn_reflns_Laue_measured_fraction_max 0.994
_diffrn_reflns_Laue_measured_fraction_full 0.994
_diffrn_reflns_point_group_measured_fraction_max 0.994
_diffrn_reflns_point_group_measured_fraction_full 0.994
_reflns_number_total             5576
_reflns_number_gt                3823
_reflns_threshold_expression     'I > 2\s(I)'
_reflns_Friedel_coverage         0.000
_reflns_Friedel_fraction_max     .
_reflns_Friedel_fraction_full    .
_reflns_special_details          
;
 Reflections were merged by SHELXL according to the crystal
 class for the calculation of statistics and refinement.
 
 _reflns_Friedel_fraction is defined as the number of unique
 Friedel pairs measured divided by the number that would be
 possible theoretically, ignoring centric projections and
 systematic absences.
;
_computing_data_collection       
'CrysAlisPro 1.171.43.112a (Rigaku OD, 2024) (IMPORT)'
_computing_cell_refinement       'CrysAlisPro 1.171.43.112a (Rigaku OD, 2024)'
_computing_data_reduction        'CrysAlisPro 1.171.43.112a (Rigaku OD, 2024)'
_computing_structure_solution    'SHELXT (G. Sheldrick)'
_computing_structure_refinement  'SHELXL-2019/1 (Sheldrick, 2019)'
_computing_molecular_graphics    ?
_computing_publication_material  ?
_refine_special_details          
'one para-phenyl group was disordered on two positions by rotation. '
_refine_ls_structure_factor_coef Fsqd
_refine_ls_matrix_type           full
_refine_ls_weighting_scheme      calc
_refine_ls_weighting_details     
'w=1/[\s^2^(Fo^2^)+(0.5500P)^2^] where P=(Fo^2^+2Fc^2^)/3'
_atom_sites_solution_primary     direct
_atom_sites_solution_secondary   ?
_atom_sites_solution_hydrogens   geom
_refine_ls_hydrogen_treatment    constr
_refine_ls_number_reflns         5576
_refine_ls_number_parameters     780
_refine_ls_number_restraints     1376
_refine_ls_R_factor_all          0.2396
_refine_ls_R_factor_gt           0.2189
_refine_ls_wR_factor_ref         0.5650
_refine_ls_wR_factor_gt          0.5321
_refine_ls_goodness_of_fit_ref   1.060
_refine_ls_restrained_S_all      0.955
_refine_ls_shift/su_max          0.036
_refine_ls_shift/su_mean         0.005
_refine_diff_density_max         1.544
_refine_diff_density_min         -0.738
_refine_diff_density_rms         0.210
_refine_ls_extinction_method     none
_refine_ls_extinction_coef       .

loop_
_atom_type_symbol
_atom_type_description
_atom_type_scat_dispersion_real
_atom_type_scat_dispersion_imag
_atom_type_scat_source
C C 0.0015 0.0009 'International Tables Vol C Tables 4.2.6.8 and 6.1.1.4'
H H 0.0000 0.0000 'International Tables Vol C Tables 4.2.6.8 and 6.1.1.4'
N N 0.0030 0.0019 'International Tables Vol C Tables 4.2.6.8 and 6.1.1.4'
O O 0.0056 0.0036 'International Tables Vol C Tables 4.2.6.8 and 6.1.1.4'
Cl Cl 0.0998 0.0984 'International Tables Vol C Tables 4.2.6.8 and 6.1.1.4'

_geom_special_details            
;
 All esds (except the esd in the dihedral angle between two l.s. planes)
 are estimated using the full covariance matrix.  The cell esds are taken
 into account individually in the estimation of esds in distances, angles
 and torsion angles; correlations between esds in cell parameters are only
 used when they are defined by crystal symmetry.  An approximate (isotropic)
 treatment of cell esds is used for estimating esds involving l.s. planes.
;

loop_
_atom_site_label
_atom_site_type_symbol
_atom_site_fract_x
_atom_site_fract_y
_atom_site_fract_z
_atom_site_U_iso_or_equiv
_atom_site_adp_type
_atom_site_occupancy
_atom_site_site_symmetry_order
_atom_site_calc_flag
_atom_site_refinement_flags_posn
_atom_site_refinement_flags_adp
_atom_site_refinement_flags_occupancy
_atom_site_disorder_assembly
_atom_site_disorder_group
Cl1_1 Cl 0.51497(5) 1.0943(2) 0.4088(3) 0.0962(14) Uani 1 1 d . U . . .
C1_1 C 0.50615(19) 1.0312(9) 0.5359(12) 0.093(4) Uani 1 1 d . U . . .
H1A_1 H 0.517122 1.006663 0.585733 0.112 Uiso 1 1 calc R U . . .
H1B_1 H 0.498215 1.062018 0.592957 0.112 Uiso 1 1 calc R U . . .
Cl1_2 Cl 0.48489(5) 0.5950(2) 0.4010(4) 0.1035(15) Uani 1 1 d . U . . .
C1_2 C 0.4941(2) 0.5317(10) 0.5282(12) 0.104(4) Uani 1 1 d . U . . .
H1A_2 H 0.502292 0.562461 0.590156 0.125 Uiso 1 1 calc R U . . .
H1B_2 H 0.483230 0.508251 0.571978 0.125 Uiso 1 1 calc R U . . .
O1_3 O 0.73949(10) 0.9980(4) 0.2532(7) 0.071(2) Uani 1 1 d . U . . .
C1_3 C 0.5918(2) 0.5044(8) 0.9481(13) 0.092(3) Uani 1 1 d . U . . .
O2_3 O 0.70302(12) 0.8249(5) -0.1678(8) 0.083(2) Uani 1 1 d . U . . .
C2_3 C 0.5789(2) 0.4571(10) 0.8633(15) 0.106(4) Uani 1 1 d . U . . .
H2_3 H 0.582562 0.404161 0.846878 0.127 Uiso 1 1 calc R U . . .
C3_3 C 0.5629(2) 0.4836(8) 0.8096(12) 0.090(3) Uani 1 1 d . U . . .
H3_3 H 0.555895 0.451340 0.749814 0.108 Uiso 1 1 calc R U . . .
C4_3 C 0.55552(18) 0.5596(8) 0.8375(12) 0.086(3) Uani 1 1 d . U . . .
C5_3 C 0.5663(2) 0.6008(9) 0.9389(14) 0.095(4) Uani 1 1 d . U . . .
H5_3 H 0.561550 0.648962 0.970586 0.114 Uiso 1 1 calc R U . . .
C6_3 C 0.5837(2) 0.5692(9) 0.9893(14) 0.096(4) Uani 1 1 d . U . . .
H6_3 H 0.590171 0.596069 1.058026 0.116 Uiso 1 1 calc R U . . .
C7_3 C 0.6129(2) 0.4897(8) 0.9623(13) 0.095(3) Uani 1 1 d . U . . .
C8_3 C 0.6251(3) 0.5311(13) 1.035(2) 0.147(6) Uani 1 1 d . U . . .
H8_3 H 0.620116 0.560383 1.102412 0.176 Uiso 1 1 calc R U . . .
C9_3 C 0.6458(3) 0.5342(12) 1.0174(18) 0.133(5) Uani 1 1 d . U . . .
H9_3 H 0.653932 0.567581 1.069519 0.160 Uiso 1 1 calc R U . . .
C10_3 C 0.6538(2) 0.4900(9) 0.9270(14) 0.098(3) Uani 1 1 d . U . . .
C11_3 C 0.6414(2) 0.4336(9) 0.8613(17) 0.112(4) Uani 1 1 d . U . . .
H11_3 H 0.646790 0.396310 0.806562 0.135 Uiso 1 1 calc R U . . .
C12_3 C 0.6218(2) 0.4330(9) 0.8769(17) 0.113(4) Uani 1 1 d . U . . .
H12_3 H 0.613789 0.395627 0.832072 0.135 Uiso 1 1 calc R U . . .
C13_3 C 0.54248(18) 0.6067(8) 0.7478(13) 0.085(3) Uani 1 1 d . U . . .
C14_3 C 0.54315(18) 0.5895(7) 0.6187(13) 0.079(3) Uani 1 1 d . U . . .
H14_3 H 0.548210 0.540648 0.591513 0.095 Uiso 1 1 calc R U . . .
C15_3 C 0.53621(17) 0.6455(7) 0.5319(13) 0.080(3) Uani 1 1 d . U . . .
H15_3 H 0.536892 0.633552 0.445008 0.095 Uiso 1 1 calc R U . . .
C16_3 C 0.52845(17) 0.7170(8) 0.5632(13) 0.081(3) Uani 1 1 d . U . . .
C17_3 C 0.52556(19) 0.7270(8) 0.6949(13) 0.090(3) Uani 1 1 d . U . . .
H17_3 H 0.518677 0.771632 0.722634 0.108 Uiso 1 1 calc R U . . .
C18_3 C 0.53260(18) 0.6731(8) 0.7797(13) 0.087(3) Uani 1 1 d . U . . .
H18_3 H 0.530567 0.681797 0.866211 0.105 Uiso 1 1 calc R U . . .
C19_3 C 0.67379(19) 0.5094(8) 0.8819(12) 0.088(3) Uani 1 1 d . U . . .
C20_3 C 0.6819(2) 0.5814(9) 0.9046(14) 0.099(4) Uani 1 1 d . U . . .
H20_3 H 0.677527 0.612164 0.971880 0.119 Uiso 1 1 calc R U . . .
C21_3 C 0.6962(2) 0.6113(8) 0.8348(13) 0.096(4) Uani 1 1 d . U . . .
H21_3 H 0.701567 0.661362 0.856330 0.115 Uiso 1 1 calc R U . . .
C22_3 C 0.70309(17) 0.5701(6) 0.7323(11) 0.069(3) Uani 1 1 d . U . . .
C23_3 C 0.69588(18) 0.4914(7) 0.7145(11) 0.074(3) Uani 1 1 d . U . . .
H23_3 H 0.701140 0.458608 0.652617 0.089 Uiso 1 1 calc R U . . .
C24_3 C 0.68134(18) 0.4626(8) 0.7864(12) 0.081(3) Uani 1 1 d . U . . .
H24_3 H 0.676422 0.410890 0.771436 0.097 Uiso 1 1 calc R U . . .
C25_3 C 0.52830(17) 0.7791(7) 0.4740(12) 0.080(3) Uani 1 1 d . U . . .
C26_3 C 0.52315(18) 0.7702(8) 0.3391(12) 0.086(3) Uani 1 1 d . U . . .
H26_3 H 0.515208 0.727083 0.311191 0.103 Uiso 1 1 calc R U . . .
C27_3 C 0.52927(18) 0.8206(8) 0.2552(13) 0.087(3) Uani 1 1 d . U . . .
H27_3 H 0.525721 0.812026 0.168614 0.105 Uiso 1 1 calc R U . . .
C28_3 C 0.54120(19) 0.8883(7) 0.2904(13) 0.083(3) Uani 1 1 d . U . . .
C29_3 C 0.54294(17) 0.9053(7) 0.4159(12) 0.077(3) Uani 1 1 d . U . . .
H29_3 H 0.548736 0.954063 0.441212 0.092 Uiso 1 1 calc R U . . .
C30_3 C 0.53675(17) 0.8558(7) 0.5079(13) 0.081(3) Uani 1 1 d . U . . .
H30_3 H 0.537967 0.871515 0.593746 0.097 Uiso 1 1 calc R U . . .
C31_3 C 0.71394(16) 0.6104(6) 0.6307(11) 0.067(3) Uani 1 1 d . U . . .
C32_3 C 0.7139(2) 0.6929(7) 0.6223(13) 0.092(4) Uani 1 1 d . U . . .
H32_3 H 0.709071 0.722195 0.689811 0.110 Uiso 1 1 calc R U . . .
C33_3 C 0.7202(2) 0.7316(7) 0.5272(13) 0.088(4) Uani 1 1 d . U . . .
H33_3 H 0.719840 0.787608 0.529337 0.105 Uiso 1 1 calc R U . . .
C34_3 C 0.72743(16) 0.6940(6) 0.4198(11) 0.066(3) Uani 1 1 d . U . . .
C35_3 C 0.72927(15) 0.6110(6) 0.4350(11) 0.061(3) Uani 1 1 d . U . . .
H35_3 H 0.735776 0.582236 0.373404 0.073 Uiso 1 1 calc R U . . .
C36_3 C 0.72226(16) 0.5706(7) 0.5326(11) 0.068(3) Uani 1 1 d . U . . .
H36_3 H 0.723009 0.514667 0.534093 0.082 Uiso 1 1 calc R U . . .
C37_3 C 0.55318(17) 0.9302(8) 0.2017(12) 0.081(3) Uani 1 1 d . U . . .
C38_3 C 0.5608(2) 0.8883(8) 0.0955(12) 0.088(3) Uani 1 1 d . U . . .
H38_3 H 0.554698 0.841699 0.063617 0.106 Uiso 1 1 calc R U . . .
C39_3 C 0.5769(2) 0.9168(8) 0.0426(14) 0.093(3) Uani 1 1 d . U . . .
H39_3 H 0.582141 0.887869 -0.023847 0.112 Uiso 1 1 calc R U . . .
C40_3 C 0.5862(2) 0.9889(9) 0.0831(13) 0.094(3) Uani 1 1 d . U . . .
C41_3 C 0.57675(18) 1.0293(8) 0.1678(12) 0.086(3) Uani 1 1 d . U . . .
H41_3 H 0.581429 1.080906 0.186403 0.103 Uiso 1 1 calc R U . . .
C42_3 C 0.56122(17) 1.0055(8) 0.2305(12) 0.080(3) Uani 1 1 d . U . . .
H42_3 H 0.555886 1.038314 0.292061 0.096 Uiso 1 1 calc R U . . .
C43_3 C 0.73114(14) 0.7384(6) 0.3057(11) 0.061(2) Uani 1 1 d . U . . .
C44_3 C 0.73523(17) 0.8182(7) 0.3094(12) 0.071(3) Uani 1 1 d . U . . .
H44_3 H 0.738640 0.843717 0.387114 0.086 Uiso 1 1 calc R U . . .
C45_3 C 0.73423(15) 0.8610(6) 0.1959(11) 0.067(3) Uani 1 1 d . U . . .
C46_3 C 0.73087(14) 0.8212(6) 0.0762(11) 0.064(3) Uani 1 1 d . U . . .
C47_3 C 0.72855(14) 0.7420(6) 0.0738(11) 0.064(3) Uani 1 1 d . U . . .
H47_3 H 0.726874 0.715140 -0.004483 0.077 Uiso 1 1 calc R U . . .
C48_3 C 0.72860(14) 0.7002(6) 0.1852(11) 0.065(3) Uani 1 1 d . U . . .
H48_3 H 0.726911 0.644595 0.182125 0.078 Uiso 1 1 calc R U . . .
C49_3 C 0.6073(5) 1.014(2) 0.053(4) 0.091(6) Uani 0.585(13) 1 d . U P A 1
C50_3 C 0.6147(3) 0.9955(13) -0.059(2) 0.087(5) Uani 0.585(13) 1 d . U P A 1
H50_3 H 0.605772 0.979487 -0.126006 0.104 Uiso 0.585(13) 1 calc R U P A 1
C51_3 C 0.6342(3) 0.9984(12) -0.083(2) 0.079(5) Uani 0.585(13) 1 d . U P A 1
H51_3 H 0.638474 0.983718 -0.163095 0.095 Uiso 0.585(13) 1 calc R U P A 1
C52_3 C 0.6475(5) 1.0233(17) 0.013(4) 0.078(6) Uani 0.585(13) 1 d . U P A 1
C53_3 C 0.6397(3) 1.0528(14) 0.111(3) 0.083(5) Uani 0.585(13) 1 d . U P A 1
H53_3 H 0.647875 1.079922 0.171967 0.099 Uiso 0.585(13) 1 calc R U P A 1
C54_3 C 0.6206(4) 1.0467(16) 0.131(3) 0.098(6) Uani 0.585(13) 1 d . U P A 1
H54_3 H 0.616382 1.067757 0.207412 0.117 Uiso 0.585(13) 1 calc R U P A 1
C49B_3 C 0.6048(7) 0.989(3) 0.041(5) 0.090(6) Uani 0.415(13) 1 d . U P A 2
C50B_3 C 0.6161(5) 0.915(2) 0.000(4) 0.096(7) Uani 0.415(13) 1 d . U P A 2
H50A_3 H 0.608953 0.867582 -0.007065 0.115 Uiso 0.415(13) 1 calc R U P A 2
C51B_3 C 0.6351(5) 0.911(2) -0.027(3) 0.095(7) Uani 0.415(13) 1 d . U P A 2
H51A_3 H 0.641433 0.867464 -0.061095 0.114 Uiso 0.415(13) 1 calc R U P A 2
C52B_3 C 0.6456(8) 1.002(3) 0.014(6) 0.084(6) Uani 0.415(13) 1 d . U P A 2
C53B_3 C 0.6332(5) 1.061(2) 0.033(4) 0.086(6) Uani 0.415(13) 1 d . U P A 2
H53A_3 H 0.638472 1.112975 0.035484 0.103 Uiso 0.415(13) 1 calc R U P A 2
C54B_3 C 0.6144(6) 1.055(3) 0.049(4) 0.090(6) Uani 0.415(13) 1 d . U P A 2
H54A_3 H 0.607515 1.101433 0.067696 0.108 Uiso 0.415(13) 1 calc R U P A 2
C55_3 C 0.73539(16) 0.9481(7) 0.1730(11) 0.066(3) Uani 1 1 d . U . . .
C56_3 C 0.72946(16) 0.9636(6) 0.0353(10) 0.067(2) Uani 1 1 d . U . . .
H56_3 H 0.738473 1.001342 -0.003690 0.081 Uiso 1 1 calc R U . . .
C57_3 C 0.72858(16) 0.8840(6) -0.0339(10) 0.066(2) Uani 1 1 d . U . . .
H57_3 H 0.738922 0.878867 -0.095443 0.079 Uiso 1 1 calc R U . . .
C58_3 C 0.66822(19) 1.0111(8) 0.0039(12) 0.084(3) Uani 1 1 d . U . . .
C59_3 C 0.67678(17) 0.9509(7) -0.0560(11) 0.071(3) Uani 1 1 d . U . . .
H59_3 H 0.669055 0.914670 -0.105141 0.085 Uiso 1 1 calc R U . . .
C60_3 C 0.69695(16) 0.9423(6) -0.0455(10) 0.062(2) Uani 1 1 d . U . . .
C61_3 C 0.70904(16) 0.9915(6) 0.0239(10) 0.064(3) Uani 1 1 d . U . . .
C62_3 C 0.70031(18) 1.0575(6) 0.0849(10) 0.071(3) Uani 1 1 d . U . . .
H62_3 H 0.708061 1.095090 0.131088 0.085 Uiso 1 1 calc R U . . .
C63_3 C 0.68074(19) 1.0641(7) 0.0742(12) 0.081(3) Uani 1 1 d . U . . .
H63_3 H 0.674955 1.106789 0.116216 0.098 Uiso 1 1 calc R U . . .
C64_3 C 0.70890(16) 0.8767(7) -0.0944(10) 0.066(3) Uani 1 1 d . U . . .
N1_7 N 0.5878(4) 0.7863(10) 0.793(2) 0.215(10) Uani 1 1 d D U . . .
C1_7 C 0.5914(4) 0.7316(10) 0.7375(19) 0.177(9) Uani 1 1 d D U . . .
C2_7 C 0.5978(5) 0.6537(10) 0.698(3) 0.231(14) Uani 1 1 d D U . . .
H2A_7 H 0.587903 0.630760 0.639113 0.347 Uiso 1 1 calc R U . . .
H2B_7 H 0.599658 0.619464 0.772152 0.347 Uiso 1 1 calc R U . . .
H2C_7 H 0.610062 0.658564 0.656862 0.347 Uiso 1 1 calc R U . . .
N1_8 N 0.6725(3) 0.7337(11) 0.118(2) 0.192(8) Uani 1 1 d D U . . .
C1_8 C 0.6772(2) 0.7837(9) 0.1837(15) 0.116(5) Uani 1 1 d D U . . .
C2_8 C 0.6799(3) 0.8560(8) 0.2571(14) 0.128(6) Uani 1 1 d D U . . .
H2A_8 H 0.671271 0.855237 0.327213 0.192 Uiso 1 1 calc R U . . .
H2B_8 H 0.676739 0.901582 0.203071 0.192 Uiso 1 1 calc R U . . .
H2C_8 H 0.693399 0.859618 0.290227 0.192 Uiso 1 1 calc R U . . .
Cl1_9 Cl 0.6397(3) 0.7879(10) 0.792(2) 0.405(10) Uani 1 1 d D U . . .
C1_9 C 0.6606(7) 0.743(3) 0.779(4) 0.346(17) Uani 1 1 d D U . . .
H1A_9 H 0.664148 0.711766 0.855643 0.416 Uiso 1 1 calc R U . . .
H1B_9 H 0.671053 0.781400 0.765843 0.416 Uiso 1 1 calc R U . . .
C2_9 C 0.6574(7) 0.676(2) 0.640(4) 0.304(16) Uani 1 1 d D U . . .
H2A_9 H 0.667253 0.633841 0.643652 0.365 Uiso 1 1 calc R U . . .
H2B_9 H 0.644282 0.652216 0.635135 0.365 Uiso 1 1 calc R U . . .
Cl2_9 Cl 0.6603(3) 0.7362(7) 0.5185(17) 0.322(7) Uani 1 1 d D U . . .

loop_
_atom_site_aniso_label
_atom_site_aniso_U_11
_atom_site_aniso_U_22
_atom_site_aniso_U_33
_atom_site_aniso_U_23
_atom_site_aniso_U_13
_atom_site_aniso_U_12
Cl1_1 0.085(3) 0.093(3) 0.109(3) 0.0108(18) -0.0048(19) 0.0001(18)
C1_1 0.084(9) 0.101(10) 0.092(8) 0.004(7) -0.016(6) 0.013(7)
Cl1_2 0.087(3) 0.102(3) 0.122(3) 0.000(2) 0.009(2) -0.0051(19)
C1_2 0.098(10) 0.122(11) 0.092(9) -0.007(8) 0.006(7) 0.003(8)
O1_3 0.068(5) 0.063(5) 0.081(5) -0.004(3) -0.004(4) -0.007(3)
C1_3 0.092(6) 0.088(7) 0.095(7) 0.017(5) 0.005(5) -0.001(5)
O2_3 0.090(5) 0.061(5) 0.096(5) -0.007(4) -0.006(4) 0.004(4)
C2_3 0.103(7) 0.095(8) 0.118(9) 0.006(6) -0.005(6) 0.003(6)
C3_3 0.091(7) 0.086(7) 0.094(7) 0.019(5) 0.012(5) -0.008(5)
C4_3 0.067(6) 0.085(6) 0.106(6) 0.011(5) 0.014(5) -0.017(5)
C5_3 0.081(7) 0.095(8) 0.108(7) 0.001(6) 0.006(5) -0.003(5)
C6_3 0.085(7) 0.096(8) 0.109(8) 0.008(6) 0.005(5) -0.007(5)
C7_3 0.094(6) 0.093(8) 0.099(8) 0.024(6) 0.006(5) 0.001(5)
C8_3 0.094(7) 0.171(13) 0.174(11) -0.049(11) 0.004(6) 0.001(7)
C9_3 0.094(7) 0.154(12) 0.150(10) -0.035(9) 0.000(6) 0.004(7)
C10_3 0.096(6) 0.090(8) 0.108(8) 0.020(6) 0.001(5) 0.007(5)
C11_3 0.105(7) 0.097(8) 0.137(10) 0.005(7) 0.019(6) -0.008(6)
C12_3 0.101(7) 0.096(8) 0.142(10) 0.000(7) 0.017(6) -0.012(6)
C13_3 0.067(6) 0.086(6) 0.103(6) -0.003(5) 0.012(5) -0.008(5)
C14_3 0.068(7) 0.067(6) 0.103(6) -0.008(4) 0.005(5) -0.005(5)
C15_3 0.066(7) 0.075(6) 0.097(6) -0.012(4) 0.001(5) 0.002(5)
C16_3 0.060(6) 0.079(6) 0.105(6) -0.014(4) 0.000(5) 0.002(5)
C17_3 0.070(7) 0.092(7) 0.107(6) -0.010(5) 0.008(5) -0.002(6)
C18_3 0.074(7) 0.092(7) 0.096(6) -0.014(5) 0.007(5) -0.003(5)
C19_3 0.090(6) 0.081(7) 0.090(7) 0.016(5) -0.011(5) 0.010(5)
C20_3 0.115(8) 0.090(7) 0.092(7) 0.000(6) 0.006(6) 0.001(6)
C21_3 0.120(9) 0.064(7) 0.103(7) -0.012(5) 0.011(6) 0.000(6)
C22_3 0.073(6) 0.046(5) 0.087(6) 0.001(4) -0.007(4) 0.012(4)
C23_3 0.081(7) 0.050(5) 0.090(7) 0.007(4) -0.009(5) 0.009(4)
C24_3 0.077(6) 0.065(6) 0.098(7) 0.015(5) -0.013(5) 0.004(5)
C25_3 0.062(7) 0.074(6) 0.103(6) -0.016(4) -0.005(4) 0.005(5)
C26_3 0.075(7) 0.075(7) 0.104(6) -0.013(5) -0.014(5) 0.002(5)
C27_3 0.083(7) 0.076(7) 0.100(7) -0.007(5) -0.018(5) 0.004(5)
C28_3 0.077(6) 0.075(6) 0.097(6) -0.010(4) -0.012(4) 0.012(5)
C29_3 0.063(7) 0.072(7) 0.095(6) -0.013(4) -0.007(5) 0.011(5)
C30_3 0.068(7) 0.075(6) 0.096(6) -0.013(4) -0.011(5) 0.004(5)
C31_3 0.072(6) 0.037(5) 0.090(5) -0.005(4) -0.011(4) 0.007(4)
C32_3 0.129(10) 0.041(5) 0.106(7) -0.010(4) 0.024(6) 0.003(5)
C33_3 0.125(10) 0.033(6) 0.108(6) -0.011(4) 0.025(6) 0.000(5)
C34_3 0.069(6) 0.039(5) 0.089(5) -0.012(3) -0.004(4) 0.002(4)
C35_3 0.057(6) 0.040(5) 0.082(6) -0.016(4) -0.017(4) 0.002(4)
C36_3 0.066(6) 0.043(5) 0.094(6) -0.006(4) -0.015(4) 0.008(4)
C37_3 0.065(6) 0.076(6) 0.101(6) -0.002(5) -0.008(4) 0.022(4)
C38_3 0.085(7) 0.085(7) 0.093(6) -0.005(5) -0.012(5) 0.021(5)
C39_3 0.079(6) 0.097(7) 0.103(8) 0.008(6) -0.010(5) 0.032(5)
C40_3 0.075(5) 0.099(7) 0.105(7) 0.007(5) -0.006(4) 0.023(5)
C41_3 0.068(6) 0.087(7) 0.102(7) 0.012(5) -0.008(5) 0.022(5)
C42_3 0.067(6) 0.079(6) 0.092(7) 0.004(5) -0.016(5) 0.015(5)
C43_3 0.050(6) 0.041(4) 0.092(5) -0.009(3) 0.003(4) 0.004(4)
C44_3 0.075(7) 0.051(5) 0.087(6) -0.008(4) -0.002(5) -0.006(4)
C45_3 0.057(6) 0.055(5) 0.088(5) -0.004(3) 0.001(4) -0.008(4)
C46_3 0.052(6) 0.054(4) 0.086(5) -0.003(3) 0.005(4) 0.001(4)
C47_3 0.053(6) 0.055(5) 0.084(5) -0.010(4) 0.007(5) -0.001(4)
C48_3 0.053(6) 0.048(5) 0.094(5) -0.006(4) 0.011(4) -0.001(4)
C49_3 0.073(6) 0.095(13) 0.102(9) -0.004(8) -0.002(5) 0.017(7)
C50_3 0.076(7) 0.083(11) 0.101(9) -0.002(8) 0.001(6) 0.011(7)
C51_3 0.074(7) 0.070(11) 0.094(9) 0.007(7) -0.001(6) 0.012(6)
C52_3 0.076(6) 0.067(14) 0.089(9) 0.006(9) 0.000(5) 0.014(6)
C53_3 0.069(7) 0.082(11) 0.097(9) -0.008(9) 0.002(6) 0.011(7)
C54_3 0.070(7) 0.114(13) 0.108(10) -0.016(10) 0.003(6) 0.010(7)
C49B_3 0.078(7) 0.089(10) 0.104(13) 0.004(9) -0.003(7) 0.021(6)
C50B_3 0.079(9) 0.085(10) 0.124(16) 0.002(10) 0.006(9) 0.016(7)
C51B_3 0.083(9) 0.082(10) 0.121(17) 0.002(10) 0.008(9) 0.014(7)
C52B_3 0.079(6) 0.078(10) 0.094(14) 0.006(10) 0.002(6) 0.017(6)
C53B_3 0.079(7) 0.080(9) 0.099(13) 0.002(9) 0.001(8) 0.018(6)
C54B_3 0.080(8) 0.087(10) 0.102(15) 0.004(9) 0.001(8) 0.020(7)
C55_3 0.058(6) 0.056(5) 0.085(5) -0.002(4) 0.005(4) -0.007(4)
C56_3 0.069(5) 0.050(5) 0.084(5) -0.001(4) 0.002(4) -0.004(4)
C57_3 0.061(5) 0.054(5) 0.083(5) -0.004(4) 0.014(4) 0.000(4)
C58_3 0.080(5) 0.081(6) 0.092(7) -0.003(5) 0.002(4) 0.016(4)
C59_3 0.069(5) 0.060(6) 0.083(6) 0.002(5) -0.001(4) 0.003(4)
C60_3 0.068(5) 0.047(5) 0.070(6) 0.001(4) 0.004(4) -0.003(4)
C61_3 0.067(5) 0.048(5) 0.077(6) 0.003(4) 0.006(4) -0.007(4)
C62_3 0.085(6) 0.052(6) 0.074(6) 0.001(5) -0.001(5) 0.008(4)
C63_3 0.084(5) 0.069(7) 0.091(7) -0.003(5) 0.002(5) 0.017(5)
C64_3 0.070(5) 0.049(5) 0.079(6) 0.000(4) 0.006(4) 0.000(4)
N1_7 0.34(3) 0.139(13) 0.174(17) -0.046(11) 0.058(18) -0.043(15)
C1_7 0.29(3) 0.108(11) 0.139(15) -0.027(10) 0.090(16) -0.074(14)
C2_7 0.35(3) 0.114(12) 0.25(3) -0.039(12) 0.17(3) -0.081(15)
N1_8 0.193(17) 0.160(14) 0.226(18) -0.072(13) 0.039(14) -0.003(12)
C1_8 0.108(11) 0.099(10) 0.143(12) -0.007(8) 0.026(9) 0.024(9)
C2_8 0.182(16) 0.100(10) 0.105(10) 0.004(7) 0.037(10) 0.008(10)
Cl1_9 0.37(2) 0.336(18) 0.51(2) 0.074(17) 0.015(17) 0.124(15)
C1_9 0.32(3) 0.27(3) 0.45(3) 0.02(2) -0.003(19) 0.09(2)
C2_9 0.29(3) 0.21(2) 0.42(3) 0.06(2) 0.05(2) 0.05(2)
Cl2_9 0.367(18) 0.199(9) 0.397(18) -0.021(11) -0.006(13) -0.031(10)

loop_
_geom_bond_atom_site_label_1
_geom_bond_atom_site_label_2
_geom_bond_distance
_geom_bond_site_symmetry_2
_geom_bond_publ_flag
Cl1_1 C1_1 1.854(14) . ?
C1_1 C1_1 1.53(3) 5_676 ?
Cl1_2 C1_2 1.813(15) . ?
C1_2 C1_2 1.49(3) 5_666 ?
O1_3 C55_3 1.223(13) . ?
C1_3 C6_3 1.318(19) . ?
C1_3 C2_3 1.47(2) . ?
C1_3 C7_3 1.48(2) . ?
O2_3 C64_3 1.228(13) . ?
C2_3 C3_3 1.29(2) . ?
C3_3 C4_3 1.425(19) . ?
C4_3 C5_3 1.45(2) . ?
C4_3 C13_3 1.50(2) . ?
C5_3 C6_3 1.39(2) . ?
C7_3 C8_3 1.31(2) . ?
C7_3 C12_3 1.48(2) . ?
C8_3 C9_3 1.46(2) . ?
C9_3 C10_3 1.36(2) . ?
C10_3 C11_3 1.44(2) . ?
C10_3 C19_3 1.52(2) . ?
C11_3 C12_3 1.37(2) . ?
C13_3 C18_3 1.369(18) . ?
C13_3 C14_3 1.407(19) . ?
C14_3 C15_3 1.390(18) . ?
C15_3 C16_3 1.375(17) . ?
C16_3 C25_3 1.416(19) . ?
C16_3 C17_3 1.436(19) . ?
C17_3 C18_3 1.354(19) . ?
C19_3 C20_3 1.360(19) . ?
C19_3 C24_3 1.412(18) . ?
C20_3 C21_3 1.36(2) . ?
C21_3 C22_3 1.402(18) . ?
C22_3 C23_3 1.432(16) . ?
C22_3 C31_3 1.513(17) . ?
C23_3 C24_3 1.386(17) . ?
C25_3 C26_3 1.465(18) . ?
C25_3 C30_3 1.462(17) . ?
C26_3 C27_3 1.322(18) . ?
C27_3 C28_3 1.450(18) . ?
C28_3 C29_3 1.363(18) . ?
C28_3 C37_3 1.472(19) . ?
C29_3 C30_3 1.376(18) . ?
C31_3 C36_3 1.394(16) . ?
C31_3 C32_3 1.402(16) . ?
C32_3 C33_3 1.300(18) . ?
C33_3 C34_3 1.424(17) . ?
C34_3 C35_3 1.422(15) . ?
C34_3 C43_3 1.464(16) . ?
C35_3 C36_3 1.356(16) . ?
C37_3 C42_3 1.419(18) . ?
C37_3 C38_3 1.460(18) . ?
C38_3 C39_3 1.36(2) . ?
C39_3 C40_3 1.44(2) . ?
C40_3 C41_3 1.332(18) . ?
C40_3 C49B_3 1.38(5) . ?
C40_3 C49_3 1.57(4) . ?
C41_3 C42_3 1.356(18) . ?
C43_3 C44_3 1.383(15) . ?
C43_3 C48_3 1.437(16) . ?
C44_3 C45_3 1.406(17) . ?
C45_3 C46_3 1.447(16) . ?
C45_3 C55_3 1.500(16) . ?
C46_3 C47_3 1.353(15) . ?
C46_3 C57_3 1.583(16) . ?
C47_3 C48_3 1.380(15) . ?
C49_3 C54_3 1.32(4) . ?
C49_3 C50_3 1.36(4) . ?
C50_3 C51_3 1.39(3) . ?
C51_3 C52_3 1.40(5) . ?
C52_3 C53_3 1.30(4) . ?
C52_3 C58_3 1.45(4) . ?
C53_3 C54_3 1.35(3) . ?
C49B_3 C54B_3 1.30(6) . ?
C49B_3 C50B_3 1.55(6) . ?
C50B_3 C51B_3 1.36(5) . ?
C51B_3 C52B_3 1.75(6) . ?
C52B_3 C53B_3 1.34(7) . ?
C52B_3 C58_3 1.58(6) . ?
C53B_3 C54B_3 1.32(5) . ?
C55_3 C56_3 1.519(16) . ?
C56_3 C61_3 1.484(16) . ?
C56_3 C57_3 1.536(16) . ?
C57_3 C64_3 1.474(16) . ?
C58_3 C59_3 1.356(16) . ?
C58_3 C63_3 1.428(18) . ?
C59_3 C60_3 1.397(16) . ?
C60_3 C61_3 1.366(15) . ?
C60_3 C64_3 1.497(16) . ?
C61_3 C62_3 1.442(15) . ?
C62_3 C63_3 1.353(17) . ?
N1_7 C1_7 1.135(8) . ?
C1_7 C2_7 1.461(9) . ?
N1_8 C1_8 1.131(8) . ?
C1_8 C2_8 1.458(8) . ?
Cl1_9 C1_9 1.65(3) . ?
C1_9 C2_9 1.86(7) . ?
C2_9 Cl2_9 1.67(3) . ?

loop_
_geom_angle_atom_site_label_1
_geom_angle_atom_site_label_2
_geom_angle_atom_site_label_3
_geom_angle
_geom_angle_site_symmetry_1
_geom_angle_site_symmetry_3
_geom_angle_publ_flag
C1_1 C1_1 Cl1_1 103.4(11) 5_676 . ?
C1_2 C1_2 Cl1_2 107.6(12) 5_666 . ?
C6_3 C1_3 C2_3 114.1(14) . . ?
C6_3 C1_3 C7_3 122.7(14) . . ?
C2_3 C1_3 C7_3 121.8(13) . . ?
C3_3 C2_3 C1_3 123.4(15) . . ?
C2_3 C3_3 C4_3 122.0(14) . . ?
C3_3 C4_3 C5_3 114.5(13) . . ?
C3_3 C4_3 C13_3 123.9(12) . . ?
C5_3 C4_3 C13_3 118.6(12) . . ?
C6_3 C5_3 C4_3 119.6(14) . . ?
C1_3 C6_3 C5_3 124.3(15) . . ?
C8_3 C7_3 C1_3 124.3(15) . . ?
C8_3 C7_3 C12_3 115.8(15) . . ?
C1_3 C7_3 C12_3 119.2(13) . . ?
C7_3 C8_3 C9_3 122.9(18) . . ?
C10_3 C9_3 C8_3 120.8(17) . . ?
C9_3 C10_3 C11_3 117.3(15) . . ?
C9_3 C10_3 C19_3 120.9(15) . . ?
C11_3 C10_3 C19_3 121.0(13) . . ?
C12_3 C11_3 C10_3 120.5(15) . . ?
C11_3 C12_3 C7_3 121.1(15) . . ?
C18_3 C13_3 C14_3 117.3(12) . . ?
C18_3 C13_3 C4_3 124.6(12) . . ?
C14_3 C13_3 C4_3 117.2(12) . . ?
C15_3 C14_3 C13_3 118.4(12) . . ?
C16_3 C15_3 C14_3 124.5(12) . . ?
C15_3 C16_3 C25_3 118.8(12) . . ?
C15_3 C16_3 C17_3 114.7(13) . . ?
C25_3 C16_3 C17_3 124.7(12) . . ?
C18_3 C17_3 C16_3 120.4(13) . . ?
C13_3 C18_3 C17_3 123.6(13) . . ?
C20_3 C19_3 C24_3 117.8(13) . . ?
C20_3 C19_3 C10_3 120.7(13) . . ?
C24_3 C19_3 C10_3 119.0(12) . . ?
C19_3 C20_3 C21_3 122.7(14) . . ?
C20_3 C21_3 C22_3 121.9(13) . . ?
C21_3 C22_3 C23_3 115.8(12) . . ?
C21_3 C22_3 C31_3 122.4(10) . . ?
C23_3 C22_3 C31_3 120.6(10) . . ?
C24_3 C23_3 C22_3 120.9(12) . . ?
C23_3 C24_3 C19_3 120.5(12) . . ?
C16_3 C25_3 C26_3 124.8(11) . . ?
C16_3 C25_3 C30_3 120.6(11) . . ?
C26_3 C25_3 C30_3 113.8(12) . . ?
C27_3 C26_3 C25_3 121.7(12) . . ?
C26_3 C27_3 C28_3 122.5(12) . . ?
C29_3 C28_3 C27_3 115.9(13) . . ?
C29_3 C28_3 C37_3 120.3(12) . . ?
C27_3 C28_3 C37_3 123.2(12) . . ?
C28_3 C29_3 C30_3 123.6(12) . . ?
C29_3 C30_3 C25_3 120.3(12) . . ?
C36_3 C31_3 C32_3 115.7(11) . . ?
C36_3 C31_3 C22_3 123.9(9) . . ?
C32_3 C31_3 C22_3 119.9(10) . . ?
C33_3 C32_3 C31_3 123.7(12) . . ?
C32_3 C33_3 C34_3 123.1(11) . . ?
C35_3 C34_3 C33_3 112.7(11) . . ?
C35_3 C34_3 C43_3 125.8(10) . . ?
C33_3 C34_3 C43_3 121.4(9) . . ?
C36_3 C35_3 C34_3 123.6(11) . . ?
C35_3 C36_3 C31_3 120.6(10) . . ?
C42_3 C37_3 C38_3 116.7(13) . . ?
C42_3 C37_3 C28_3 121.5(12) . . ?
C38_3 C37_3 C28_3 120.3(12) . . ?
C39_3 C38_3 C37_3 119.2(13) . . ?
C38_3 C39_3 C40_3 122.8(14) . . ?
C41_3 C40_3 C49B_3 136(2) . . ?
C41_3 C40_3 C39_3 114.2(14) . . ?
C49B_3 C40_3 C39_3 108(2) . . ?
C41_3 C40_3 C49_3 119.9(17) . . ?
C39_3 C40_3 C49_3 125.0(16) . . ?
C40_3 C41_3 C42_3 127.8(15) . . ?
C41_3 C42_3 C37_3 118.2(13) . . ?
C44_3 C43_3 C48_3 118.7(11) . . ?
C44_3 C43_3 C34_3 121.7(10) . . ?
C48_3 C43_3 C34_3 119.3(9) . . ?
C43_3 C44_3 C45_3 118.7(11) . . ?
C44_3 C45_3 C46_3 120.8(10) . . ?
C44_3 C45_3 C55_3 130.3(10) . . ?
C46_3 C45_3 C55_3 108.9(10) . . ?
C47_3 C46_3 C45_3 119.4(10) . . ?
C47_3 C46_3 C57_3 130.4(10) . . ?
C45_3 C46_3 C57_3 109.9(9) . . ?
C46_3 C47_3 C48_3 120.0(10) . . ?
C47_3 C48_3 C43_3 121.8(10) . . ?
C54_3 C49_3 C50_3 112(3) . . ?
C54_3 C49_3 C40_3 127(3) . . ?
C50_3 C49_3 C40_3 121(3) . . ?
C49_3 C50_3 C51_3 125(3) . . ?
C50_3 C51_3 C52_3 119(2) . . ?
C53_3 C52_3 C51_3 115(3) . . ?
C53_3 C52_3 C58_3 124(3) . . ?
C51_3 C52_3 C58_3 121(3) . . ?
C52_3 C53_3 C54_3 123(3) . . ?
C49_3 C54_3 C53_3 125(3) . . ?
C54B_3 C49B_3 C40_3 117(4) . . ?
C54B_3 C49B_3 C50B_3 116(4) . . ?
C40_3 C49B_3 C50B_3 126(3) . . ?
C51B_3 C50B_3 C49B_3 127(3) . . ?
C50B_3 C51B_3 C52B_3 107(3) . . ?
C53B_3 C52B_3 C58_3 126(4) . . ?
C53B_3 C52B_3 C51B_3 116(4) . . ?
C58_3 C52B_3 C51B_3 118(3) . . ?
C54B_3 C53B_3 C52B_3 127(4) . . ?
C49B_3 C54B_3 C53B_3 124(4) . . ?
O1_3 C55_3 C45_3 125.5(10) . . ?
O1_3 C55_3 C56_3 126.2(10) . . ?
C45_3 C55_3 C56_3 108.2(9) . . ?
C61_3 C56_3 C55_3 109.6(9) . . ?
C61_3 C56_3 C57_3 103.4(9) . . ?
C55_3 C56_3 C57_3 108.1(9) . . ?
C64_3 C57_3 C56_3 107.0(9) . . ?
C64_3 C57_3 C46_3 108.4(9) . . ?
C56_3 C57_3 C46_3 103.7(8) . . ?
C59_3 C58_3 C63_3 117.0(12) . . ?
C59_3 C58_3 C52_3 126.6(17) . . ?
C63_3 C58_3 C52_3 116.2(16) . . ?
C59_3 C58_3 C52B_3 115(2) . . ?
C63_3 C58_3 C52B_3 126(2) . . ?
C58_3 C59_3 C60_3 120.0(11) . . ?
C61_3 C60_3 C59_3 123.6(10) . . ?
C61_3 C60_3 C64_3 108.1(10) . . ?
C59_3 C60_3 C64_3 128.1(10) . . ?
C60_3 C61_3 C62_3 117.3(10) . . ?
C60_3 C61_3 C56_3 113.3(9) . . ?
C62_3 C61_3 C56_3 129.1(10) . . ?
C63_3 C62_3 C61_3 117.9(11) . . ?
C62_3 C63_3 C58_3 124.1(12) . . ?
O2_3 C64_3 C57_3 126.8(10) . . ?
O2_3 C64_3 C60_3 125.8(10) . . ?
C57_3 C64_3 C60_3 107.3(9) . . ?
N1_7 C1_7 C2_7 165(3) . . ?
N1_8 C1_8 C2_8 169(2) . . ?
Cl1_9 C1_9 C2_9 106(3) . . ?
Cl2_9 C2_9 C1_9 103(2) . . ?

loop_
_geom_torsion_atom_site_label_1
_geom_torsion_atom_site_label_2
_geom_torsion_atom_site_label_3
_geom_torsion_atom_site_label_4
_geom_torsion
_geom_torsion_site_symmetry_1
_geom_torsion_site_symmetry_2
_geom_torsion_site_symmetry_3
_geom_torsion_site_symmetry_4
_geom_torsion_publ_flag
C6_3 C1_3 C2_3 C3_3 15(2) . . . . ?
C7_3 C1_3 C2_3 C3_3 -151.7(14) . . . . ?
C1_3 C2_3 C3_3 C4_3 -6(2) . . . . ?
C2_3 C3_3 C4_3 C5_3 -5.8(18) . . . . ?
C2_3 C3_3 C4_3 C13_3 154.1(13) . . . . ?
C3_3 C4_3 C5_3 C6_3 7.5(18) . . . . ?
C13_3 C4_3 C5_3 C6_3 -153.5(13) . . . . ?
C2_3 C1_3 C6_3 C5_3 -13(2) . . . . ?
C7_3 C1_3 C6_3 C5_3 153.5(14) . . . . ?
C4_3 C5_3 C6_3 C1_3 3(2) . . . . ?
C6_3 C1_3 C7_3 C8_3 13(2) . . . . ?
C2_3 C1_3 C7_3 C8_3 178.8(17) . . . . ?
C6_3 C1_3 C7_3 C12_3 -157.8(14) . . . . ?
C2_3 C1_3 C7_3 C12_3 8.2(19) . . . . ?
C1_3 C7_3 C8_3 C9_3 -158.7(17) . . . . ?
C12_3 C7_3 C8_3 C9_3 12(3) . . . . ?
C7_3 C8_3 C9_3 C10_3 -4(3) . . . . ?
C8_3 C9_3 C10_3 C11_3 -7(3) . . . . ?
C8_3 C9_3 C10_3 C19_3 162.2(17) . . . . ?
C9_3 C10_3 C11_3 C12_3 9(2) . . . . ?
C19_3 C10_3 C11_3 C12_3 -160.4(14) . . . . ?
C10_3 C11_3 C12_3 C7_3 -1(2) . . . . ?
C8_3 C7_3 C12_3 C11_3 -10(2) . . . . ?
C1_3 C7_3 C12_3 C11_3 161.2(14) . . . . ?
C3_3 C4_3 C13_3 C18_3 168.3(12) . . . . ?
C5_3 C4_3 C13_3 C18_3 -32.6(18) . . . . ?
C3_3 C4_3 C13_3 C14_3 -23.2(17) . . . . ?
C5_3 C4_3 C13_3 C14_3 135.9(12) . . . . ?
C18_3 C13_3 C14_3 C15_3 8.8(17) . . . . ?
C4_3 C13_3 C14_3 C15_3 -160.5(11) . . . . ?
C13_3 C14_3 C15_3 C16_3 -0.8(18) . . . . ?
C14_3 C15_3 C16_3 C25_3 157.8(12) . . . . ?
C14_3 C15_3 C16_3 C17_3 -7.7(17) . . . . ?
C15_3 C16_3 C17_3 C18_3 8.5(18) . . . . ?
C25_3 C16_3 C17_3 C18_3 -156.0(12) . . . . ?
C14_3 C13_3 C18_3 C17_3 -8.1(19) . . . . ?
C4_3 C13_3 C18_3 C17_3 160.3(12) . . . . ?
C16_3 C17_3 C18_3 C13_3 -1(2) . . . . ?
C9_3 C10_3 C19_3 C20_3 -17(2) . . . . ?
C11_3 C10_3 C19_3 C20_3 151.8(14) . . . . ?
C9_3 C10_3 C19_3 C24_3 -179.1(13) . . . . ?
C11_3 C10_3 C19_3 C24_3 -9.8(18) . . . . ?
C24_3 C19_3 C20_3 C21_3 4(2) . . . . ?
C10_3 C19_3 C20_3 C21_3 -158.0(14) . . . . ?
C19_3 C20_3 C21_3 C22_3 2(2) . . . . ?
C20_3 C21_3 C22_3 C23_3 -6.9(19) . . . . ?
C20_3 C21_3 C22_3 C31_3 160.6(13) . . . . ?
C21_3 C22_3 C23_3 C24_3 7.1(16) . . . . ?
C31_3 C22_3 C23_3 C24_3 -160.6(11) . . . . ?
C22_3 C23_3 C24_3 C19_3 -2.2(17) . . . . ?
C20_3 C19_3 C24_3 C23_3 -3.4(18) . . . . ?
C10_3 C19_3 C24_3 C23_3 158.7(11) . . . . ?
C15_3 C16_3 C25_3 C26_3 42.9(17) . . . . ?
C17_3 C16_3 C25_3 C26_3 -153.2(12) . . . . ?
C15_3 C16_3 C25_3 C30_3 -126.1(13) . . . . ?
C17_3 C16_3 C25_3 C30_3 37.8(18) . . . . ?
C16_3 C25_3 C26_3 C27_3 -156.8(13) . . . . ?
C30_3 C25_3 C26_3 C27_3 12.9(17) . . . . ?
C25_3 C26_3 C27_3 C28_3 -1(2) . . . . ?
C26_3 C27_3 C28_3 C29_3 -11.2(18) . . . . ?
C26_3 C27_3 C28_3 C37_3 160.0(12) . . . . ?
C27_3 C28_3 C29_3 C30_3 10.5(17) . . . . ?
C37_3 C28_3 C29_3 C30_3 -160.9(12) . . . . ?
C28_3 C29_3 C30_3 C25_3 2.0(18) . . . . ?
C16_3 C25_3 C30_3 C29_3 156.7(11) . . . . ?
C26_3 C25_3 C30_3 C29_3 -13.5(16) . . . . ?
C21_3 C22_3 C31_3 C36_3 175.1(12) . . . . ?
C23_3 C22_3 C31_3 C36_3 -18.1(16) . . . . ?
C21_3 C22_3 C31_3 C32_3 -13.3(17) . . . . ?
C23_3 C22_3 C31_3 C32_3 153.6(11) . . . . ?
C36_3 C31_3 C32_3 C33_3 4(2) . . . . ?
C22_3 C31_3 C32_3 C33_3 -168.7(13) . . . . ?
C31_3 C32_3 C33_3 C34_3 1(2) . . . . ?
C32_3 C33_3 C34_3 C35_3 -7.1(19) . . . . ?
C32_3 C33_3 C34_3 C43_3 169.2(13) . . . . ?
C33_3 C34_3 C35_3 C36_3 9.1(15) . . . . ?
C43_3 C34_3 C35_3 C36_3 -167.0(10) . . . . ?
C34_3 C35_3 C36_3 C31_3 -5.0(16) . . . . ?
C32_3 C31_3 C36_3 C35_3 -1.6(16) . . . . ?
C22_3 C31_3 C36_3 C35_3 170.3(10) . . . . ?
C29_3 C28_3 C37_3 C42_3 -23.2(17) . . . . ?
C27_3 C28_3 C37_3 C42_3 166.0(11) . . . . ?
C29_3 C28_3 C37_3 C38_3 142.4(12) . . . . ?
C27_3 C28_3 C37_3 C38_3 -28.4(17) . . . . ?
C42_3 C37_3 C38_3 C39_3 9.8(17) . . . . ?
C28_3 C37_3 C38_3 C39_3 -156.6(12) . . . . ?
C37_3 C38_3 C39_3 C40_3 -3.0(19) . . . . ?
C38_3 C39_3 C40_3 C41_3 -6.3(19) . . . . ?
C38_3 C39_3 C40_3 C49B_3 162(3) . . . . ?
C38_3 C39_3 C40_3 C49_3 163(2) . . . . ?
C49B_3 C40_3 C41_3 C42_3 -154(3) . . . . ?
C39_3 C40_3 C41_3 C42_3 9.6(19) . . . . ?
C49_3 C40_3 C41_3 C42_3 -161(2) . . . . ?
C40_3 C41_3 C42_3 C37_3 -2.8(19) . . . . ?
C38_3 C37_3 C42_3 C41_3 -7.3(16) . . . . ?
C28_3 C37_3 C42_3 C41_3 158.9(11) . . . . ?
C35_3 C34_3 C43_3 C44_3 -158.5(10) . . . . ?
C33_3 C34_3 C43_3 C44_3 25.7(16) . . . . ?
C35_3 C34_3 C43_3 C48_3 27.9(15) . . . . ?
C33_3 C34_3 C43_3 C48_3 -147.9(11) . . . . ?
C48_3 C43_3 C44_3 C45_3 8.2(15) . . . . ?
C34_3 C43_3 C44_3 C45_3 -165.5(10) . . . . ?
C43_3 C44_3 C45_3 C46_3 -6.0(16) . . . . ?
C43_3 C44_3 C45_3 C55_3 171.4(10) . . . . ?
C44_3 C45_3 C46_3 C47_3 0.5(15) . . . . ?
C55_3 C45_3 C46_3 C47_3 -177.5(9) . . . . ?
C44_3 C45_3 C46_3 C57_3 175.0(9) . . . . ?
C55_3 C45_3 C46_3 C57_3 -2.9(11) . . . . ?
C45_3 C46_3 C47_3 C48_3 2.6(15) . . . . ?
C57_3 C46_3 C47_3 C48_3 -170.7(10) . . . . ?
C46_3 C47_3 C48_3 C43_3 -0.2(15) . . . . ?
C44_3 C43_3 C48_3 C47_3 -5.4(15) . . . . ?
C34_3 C43_3 C48_3 C47_3 168.5(9) . . . . ?
C41_3 C40_3 C49_3 C54_3 31(5) . . . . ?
C39_3 C40_3 C49_3 C54_3 -138(3) . . . . ?
C41_3 C40_3 C49_3 C50_3 -156(2) . . . . ?
C39_3 C40_3 C49_3 C50_3 35(4) . . . . ?
C54_3 C49_3 C50_3 C51_3 10(5) . . . . ?
C40_3 C49_3 C50_3 C51_3 -164(2) . . . . ?
C49_3 C50_3 C51_3 C52_3 -1(4) . . . . ?
C50_3 C51_3 C52_3 C53_3 -10(4) . . . . ?
C50_3 C51_3 C52_3 C58_3 166(2) . . . . ?
C51_3 C52_3 C53_3 C54_3 12(4) . . . . ?
C58_3 C52_3 C53_3 C54_3 -164(3) . . . . ?
C50_3 C49_3 C54_3 C53_3 -8(5) . . . . ?
C40_3 C49_3 C54_3 C53_3 165(3) . . . . ?
C52_3 C53_3 C54_3 C49_3 -3(5) . . . . ?
C41_3 C40_3 C49B_3 C54B_3 -27(6) . . . . ?
C39_3 C40_3 C49B_3 C54B_3 169(4) . . . . ?
C41_3 C40_3 C49B_3 C50B_3 145(3) . . . . ?
C39_3 C40_3 C49B_3 C50B_3 -20(5) . . . . ?
C54B_3 C49B_3 C50B_3 C51B_3 1(7) . . . . ?
C40_3 C49B_3 C50B_3 C51B_3 -171(4) . . . . ?
C49B_3 C50B_3 C51B_3 C52B_3 8(5) . . . . ?
C50B_3 C51B_3 C52B_3 C53B_3 -15(6) . . . . ?
C50B_3 C51B_3 C52B_3 C58_3 174(4) . . . . ?
C58_3 C52B_3 C53B_3 C54B_3 -176(4) . . . . ?
C51B_3 C52B_3 C53B_3 C54B_3 14(8) . . . . ?
C40_3 C49B_3 C54B_3 C53B_3 168(4) . . . . ?
C50B_3 C49B_3 C54B_3 C53B_3 -5(7) . . . . ?
C52B_3 C53B_3 C54B_3 C49B_3 -4(8) . . . . ?
C44_3 C45_3 C55_3 O1_3 7.9(18) . . . . ?
C46_3 C45_3 C55_3 O1_3 -174.5(10) . . . . ?
C44_3 C45_3 C55_3 C56_3 -168.8(11) . . . . ?
C46_3 C45_3 C55_3 C56_3 8.9(11) . . . . ?
O1_3 C55_3 C56_3 C61_3 -76.1(13) . . . . ?
C45_3 C55_3 C56_3 C61_3 100.5(10) . . . . ?
O1_3 C55_3 C56_3 C57_3 171.9(10) . . . . ?
C45_3 C55_3 C56_3 C57_3 -11.4(11) . . . . ?
C61_3 C56_3 C57_3 C64_3 7.6(11) . . . . ?
C55_3 C56_3 C57_3 C64_3 123.7(9) . . . . ?
C61_3 C56_3 C57_3 C46_3 -106.8(9) . . . . ?
C55_3 C56_3 C57_3 C46_3 9.3(11) . . . . ?
C47_3 C46_3 C57_3 C64_3 56.3(14) . . . . ?
C45_3 C46_3 C57_3 C64_3 -117.5(10) . . . . ?
C47_3 C46_3 C57_3 C56_3 169.8(10) . . . . ?
C45_3 C46_3 C57_3 C56_3 -4.0(11) . . . . ?
C53_3 C52_3 C58_3 C59_3 145(2) . . . . ?
C51_3 C52_3 C58_3 C59_3 -31(4) . . . . ?
C53_3 C52_3 C58_3 C63_3 -30(4) . . . . ?
C51_3 C52_3 C58_3 C63_3 155(2) . . . . ?
C53B_3 C52B_3 C58_3 C59_3 -159(5) . . . . ?
C51B_3 C52B_3 C58_3 C59_3 11(5) . . . . ?
C53B_3 C52B_3 C58_3 C63_3 36(8) . . . . ?
C51B_3 C52B_3 C58_3 C63_3 -154(3) . . . . ?
C63_3 C58_3 C59_3 C60_3 1.1(17) . . . . ?
C52_3 C58_3 C59_3 C60_3 -173(2) . . . . ?
C52B_3 C58_3 C59_3 C60_3 -165(3) . . . . ?
C58_3 C59_3 C60_3 C61_3 0.5(17) . . . . ?
C58_3 C59_3 C60_3 C64_3 174.2(11) . . . . ?
C59_3 C60_3 C61_3 C62_3 -2.5(16) . . . . ?
C64_3 C60_3 C61_3 C62_3 -177.3(9) . . . . ?
C59_3 C60_3 C61_3 C56_3 171.6(10) . . . . ?
C64_3 C60_3 C61_3 C56_3 -3.2(12) . . . . ?
C55_3 C56_3 C61_3 C60_3 -117.8(10) . . . . ?
C57_3 C56_3 C61_3 C60_3 -2.8(12) . . . . ?
C55_3 C56_3 C61_3 C62_3 55.5(14) . . . . ?
C57_3 C56_3 C61_3 C62_3 170.5(10) . . . . ?
C60_3 C61_3 C62_3 C63_3 3.0(15) . . . . ?
C56_3 C61_3 C62_3 C63_3 -170.1(11) . . . . ?
C61_3 C62_3 C63_3 C58_3 -1.6(18) . . . . ?
C59_3 C58_3 C63_3 C62_3 -0.5(19) . . . . ?
C52_3 C58_3 C63_3 C62_3 174(2) . . . . ?
C52B_3 C58_3 C63_3 C62_3 164(3) . . . . ?
C56_3 C57_3 C64_3 O2_3 172.9(11) . . . . ?
C46_3 C57_3 C64_3 O2_3 -75.8(13) . . . . ?
C56_3 C57_3 C64_3 C60_3 -9.7(11) . . . . ?
C46_3 C57_3 C64_3 C60_3 101.6(10) . . . . ?
C61_3 C60_3 C64_3 O2_3 -174.4(10) . . . . ?
C59_3 C60_3 C64_3 O2_3 11.1(18) . . . . ?
C61_3 C60_3 C64_3 C57_3 8.1(12) . . . . ?
C59_3 C60_3 C64_3 C57_3 -166.4(10) . . . . ?
Cl1_9 C1_9 C2_9 Cl2_9 81(4) . . . . ?

loop_
_hkl_oxdiff_h
_hkl_oxdiff_k
_hkl_oxdiff_l
_hkl_oxdiff_f2
_hkl_oxdiff_sig
_hkl_oxdiff_ba
0 0 4 29243.4 2300.00 1
0 0 4 25987.0 2309.46 1
0 0 -5 23.1815 29.9768 1
0 0 -5 27.5265 38.0556 1
0 0 5 15.3121 33.9109 1
0 0 6 3987.92 565.332 1
0 0 -6 7207.51 559.362 1
0 0 7 -2.43529 20.5653 1
0 0 -7 7.81708 34.9128 1
0 0 -7 -2.24260 33.2476 1
0 0 -8 1682.85 170.751 1
0 0 -9 11.6504 34.1584 1
0 2 0 56274.9 5172.47 1
0 2 -1 10724.5 991.044 1
0 2 -1 9131.04 996.036 1
0 -2 1 9960.55 991.468 1
0 2 3 22593.9 1708.71 1
0 -2 -3 14566.5 1706.36 1
0 2 4 1696.52 194.812 1
0 -2 -4 2155.29 201.238 1
0 -2 -4 1509.38 205.368 1
0 -2 -5 682.030 89.1245 1
0 2 6 2003.40 234.257 1
0 -2 -6 2589.53 219.216 1
0 -2 -7 706.212 110.028 1
0 2 7 956.584 114.237 1
0 -2 -7 548.642 119.189 1
0 2 8 121.178 78.3492 1
0 -2 -9 16.9492 68.5046 1
0 -2 -9 598.647 136.978 1
0 -2 -10 -6.27027 62.0160 1
0 -2 -10 49.8046 56.5581 1
0 4 0 617583. 57027.3 1
0 -4 0 622146. 57027.4 1
0 -4 0 623320. 57025.3 1
0 -4 -1 105425. 8820.65 1
0 4 1 93042.8 8819.68 1
0 -4 1 100429. 8818.70 1
0 4 -1 98454.5 8824.58 1
0 4 -1 87885.5 8821.44 1
0 4 1 87253.2 8826.18 1
0 4 2 1468.69 162.116 1
0 -4 2 1157.57 143.438 1
0 4 -2 1155.38 134.075 1
0 -4 3 27356.3 2901.36 1
0 4 3 36762.8 2906.31 1
0 -4 3 33600.6 2910.01 1
0 -4 -3 44022.4 2924.61 1
0 4 -3 25468.0 2902.34 1
0 -4 4 35806.0 4081.10 1
0 4 -4 49138.0 4082.50 1
0 -4 -4 42746.8 4094.02 1
0 4 -4 44488.5 4078.02 1
0 -4 -4 42096.2 4105.74 1
0 -4 4 54219.6 4091.23 1
0 -4 -5 2638.24 245.816 1
0 -4 -5 2026.02 251.402 1
0 -4 -6 2988.75 272.546 1
0 -4 -6 2289.91 257.839 1
0 4 7 2735.18 260.785 1
0 -4 -7 1681.91 236.766 1
0 -4 -8 144.403 78.3544 1
0 4 8 210.446 92.8557 1
0 -4 -9 316.786 90.7850 1
0 6 0 19716.0 1810.54 1
0 -6 0 18803.0 1828.32 1
0 6 1 4016.06 484.176 1
0 -6 -1 8307.86 516.155 1
0 -6 1 2170.54 485.712 1
0 -6 -1 7162.30 509.295 1
0 -6 -2 1659.43 255.128 1
0 6 2 1710.43 229.853 1
0 -6 -3 4619.55 317.351 1
0 -6 -3 4411.42 307.967 1
0 6 3 3952.32 298.312 1
0 -6 -4 8446.19 694.671 1
0 6 4 7093.31 680.569 1
0 6 -4 6866.52 663.687 1
0 6 -5 1127.61 139.598 1
0 6 -5 1325.28 159.579 1
0 -6 5 1184.93 167.225 1
0 -6 -5 1379.79 188.875 1
0 6 -6 289.256 98.8759 1
0 -6 -6 1405.36 126.816 1
0 -6 -6 918.656 140.101 1
0 -6 6 857.716 95.8843 1
0 6 -6 181.268 73.4151 1
0 -6 -7 14.0826 61.9564 1
0 -6 -8 15.3106 71.9953 1
0 -6 -8 5.23856 53.1047 1
0 -6 -9 80.2837 77.2451 1
0 8 0 12043.9 978.809 1
0 -8 0 11172.3 989.196 1
0 -8 -1 870.828 132.160 1
0 8 -1 818.080 134.937 1
0 8 1 1012.12 138.322 1
0 8 1 658.769 132.557 1
0 8 -1 542.644 97.8703 1
0 -8 1 997.460 155.324 1
0 8 -2 682.227 123.637 1
0 -8 -2 719.103 128.322 1
0 -8 -3 883.020 140.447 1
0 -8 -3 930.149 161.096 1
0 8 4 11282.6 997.014 1
0 8 -4 8987.85 985.506 1
0 -8 -4 11692.6 1016.07 1
0 8 -5 217.628 66.9909 1
0 8 5 436.767 112.717 1
0 8 -5 372.295 93.4874 1
0 -8 -5 618.286 117.682 1
0 -8 5 490.468 113.551 1
0 -8 -5 333.682 123.526 1
0 -8 6 290.778 75.4236 1
0 8 6 258.220 118.521 1
0 8 -7 158.151 66.9305 1
0 8 -8 -1.33571 48.3523 1
0 10 0 7801.09 773.338 1
0 -10 -1 898.065 203.245 1
0 -10 1 1130.65 193.365 1
0 10 -1 1029.91 153.031 1
0 10 1 642.424 140.456 1
0 10 2 330.440 118.446 1
0 10 -2 260.025 97.4705 1
0 -10 -2 368.264 128.534 1
0 -10 2 440.107 138.100 1
0 -10 -3 1253.55 194.252 1
0 10 -3 1366.52 164.545 1
0 10 3 1090.46 171.958 1
0 10 -3 807.321 129.299 1
0 -10 -4 1063.05 190.060 1
0 -10 -4 1427.64 185.538 1
0 -10 5 63.8287 96.3786 1
0 10 -5 28.1526 46.8851 1
0 -10 -6 846.576 338.886 1
0 -10 -6 4189.75 322.557 1
0 10 -6 2518.09 305.576 1
0 10 6 3415.80 321.212 1
0 10 -6 1134.01 255.347 1
0 10 -7 -0.23303 52.2607 1
0 10 -7 35.2425 94.7091 1
0 10 7 48.4762 131.163 1
0 -10 -7 116.864 90.6340 1
0 -10 7 71.1650 102.666 1
0 12 0 5607.50 537.326 1
0 -12 0 6842.68 563.065 1
0 -12 -1 275.869 124.823 1
0 12 -1 204.204 97.7781 1
0 12 -1 192.202 105.223 1
0 12 1 138.167 108.328 1
0 -12 -2 34.2578 120.742 1
0 12 -2 3.67345 80.9467 1
0 12 2 46.1042 96.8880 1
0 -12 3 612.226 180.145 1
0 -12 -3 841.552 174.589 1
0 12 3 593.239 141.404 1
0 12 -4 91.2699 60.2348 1
0 12 4 267.927 112.877 1
0 -12 -5 405.722 135.135 1
0 12 -5 545.292 129.590 1
0 12 5 490.873 143.777 1
0 12 -5 203.271 90.4348 1
0 12 -6 213.375 138.183 1
0 12 -6 170.063 74.4382 1
0 -14 0 89.8920 133.919 1
0 14 -1 -9.25408 102.416 1
0 14 -1 -20.2847 82.8792 1
0 -14 -1 6.65177 118.565 1
0 14 -2 36.7321 80.0825 1
0 14 -2 57.9383 84.9983 1
0 14 2 84.8853 90.0438 1
0 -14 -2 173.071 124.359 1
0 -14 2 128.233 136.020 1
0 14 -3 455.600 135.705 1
0 14 3 387.885 148.078 1
0 -14 3 562.991 174.272 1
0 14 -4 387.175 153.959 1
0 14 4 951.943 174.459 1
0 14 -5 539.676 169.631 1
0 -14 -5 962.714 176.728 1
0 14 5 352.889 180.474 1
0 -16 0 993.042 232.618 1
0 16 0 650.304 192.462 1
0 -16 -1 81.3780 125.984 1
0 -16 1 117.289 127.453 1
0 16 1 36.0009 109.623 1
0 16 -1 31.2251 104.572 1
1 -1 -10 -2.03692 35.2702 1
1 -1 -10 -10.3411 46.5444 1
1 -1 -9 -44.6638 64.1528 1
-1 1 8 31.1007 51.7843 1
1 -1 -8 13.4636 52.3006 1
1 -1 -8 165.439 70.5043 1
-1 1 7 3.70377 57.6595 1
1 -1 -7 2.07456 56.2408 1
-1 1 6 868.814 99.8436 1
1 -1 -6 696.523 94.5539 1
1 -1 -5 1869.15 197.424 1
1 -1 -5 1597.27 192.628 1
-1 1 4 9433.53 818.609 1
-1 1 4 11224.3 833.742 1
1 -1 -3 4854.64 382.202 1
-1 1 3 3203.22 380.533 1
1 -1 -2 66763.1 6246.41 1
-1 1 2 69279.0 6246.74 1
-1 -1 -2 11825.5 1208.33 1
1 1 2 13142.5 1212.11 1
-1 -1 -2 14424.8 1210.30 1
1 1 3 285.240 54.2908 1
1 1 4 39.9042 49.9428 1
-1 -1 -4 73.8123 42.6292 1
-1 -1 -4 69.0895 34.1363 1
1 1 4 31.1724 50.3542 1
1 1 5 1308.24 139.536 1
-1 -1 -5 1161.63 141.379 1
-1 -1 -5 1139.47 143.795 1
-1 -1 -6 1014.39 96.9232 1
1 1 6 571.966 115.360 1
-1 -1 -7 342.988 76.0667 1
1 1 7 200.947 72.1835 1
1 1 8 376.237 70.7734 1
-1 -1 -8 8.17393 79.1616 1
-1 -1 -9 12.0274 61.7406 1
-1 -1 -10 -16.6798 50.3282 1
-1 -1 -10 -34.5420 55.6347 1
-1 3 9 -9.09095 89.8836 1
1 -3 -9 43.4280 85.2456 1
-1 3 8 651.941 128.723 1
1 -3 -7 339.288 76.1746 1
-1 3 7 265.895 102.698 1
1 -3 -7 182.483 74.6530 1
-1 3 6 350.193 113.717 1
1 -3 -6 220.044 78.5461 1
1 -3 -6 277.794 68.5329 1
1 -3 -5 713.494 126.977 1
1 -3 -4 782.672 111.721 1
1 3 -3 48178.3 3421.22 1
-1 -3 3 39711.5 3423.79 1
-1 3 3 37300.8 3430.80 1
-1 -3 2 59781.6 4674.21 1
1 3 -2 48941.9 4678.36 1
1 -3 -2 60589.3 4680.82 1
-1 3 2 60284.0 4679.48 1
-1 3 1 4241.51 199.711 1
1 -3 -1 5223.71 212.896 1
1 3 0 352.074 65.0521 1
1 -3 0 283.588 55.7882 1
-1 -3 0 246.666 64.0484 1
-1 3 0 261.367 56.4653 1
-1 -3 -1 2677.06 294.953 1
1 3 1 2466.44 289.980 1
1 3 1 3399.46 285.589 1
1 3 2 23944.5 2899.69 1
-1 3 -2 26407.6 2892.11 1
-1 3 -2 19898.7 2890.70 1
1 -3 3 1790.94 174.685 1
1 -3 3 1916.55 167.846 1
-1 3 -3 1868.35 164.099 1
-1 -3 -4 920.911 125.852 1
-1 -3 -4 1048.85 128.990 1
-1 -3 -5 7478.12 557.597 1
-1 -3 -5 4451.49 533.684 1
-1 -3 -6 71.7784 61.7092 1
1 3 6 114.802 87.1908 1
-1 -3 -6 87.8682 45.6852 1
-1 -3 -7 82.0000 64.0818 1
1 3 7 82.8660 72.8503 1
-1 -3 -7 66.6901 65.0407 1
1 3 8 839.194 172.979 1
1 3 9 460.389 105.998 1
-1 -3 -9 268.199 77.5939 1
1 -5 -9 35.0661 97.7179 1
1 -5 -9 62.6390 84.4428 1
-1 5 8 1689.34 194.233 1
1 -5 -8 1389.96 161.319 1
1 -5 -7 67.8529 54.8387 1
1 -5 -6 359.791 91.7878 1
1 -5 -6 217.923 82.7417 1
1 5 -5 261.098 63.7902 1
-1 -5 5 90.6888 54.4033 1
1 -5 -5 61.4482 82.4753 1
1 -5 -5 163.452 61.3049 1
1 -5 -4 11600.3 1047.82 1
-1 -5 4 12260.7 1022.01 1
1 5 -4 9251.63 1016.52 1
-1 5 3 281.694 102.948 1
1 5 -3 126.894 54.6644 1
-1 -5 3 222.043 63.0538 1
1 5 -3 200.453 71.3113 1
1 -5 -3 299.045 101.135 1
-1 5 3 214.579 88.6963 1
-1 5 2 12336.4 623.148 1
-1 5 2 11853.8 628.054 1
1 -5 -1 3356.92 383.439 1
-1 5 1 3741.24 385.376 1
-1 -5 1 4878.69 382.204 1
-1 5 1 3034.48 377.022 1
1 -5 -1 4207.52 382.623 1
1 -5 0 1126.65 351.582 1
-1 -5 0 3658.68 342.425 1
-1 5 0 4824.36 350.575 1
1 5 0 5040.57 354.392 1
-1 -5 0 4044.40 369.183 1
-1 5 0 2659.57 342.862 1
1 5 0 2490.50 340.135 1
1 -5 0 4898.28 360.280 1
1 5 1 1120.65 157.978 1
-1 -5 -1 1142.01 153.403 1
-1 -5 -1 1510.21 166.527 1
1 5 1 1176.40 149.920 1
1 5 2 3042.54 197.218 1
-1 -5 -2 3153.09 199.254 1
1 5 2 3209.58 202.820 1
-1 5 -3 1389.43 229.548 1
1 5 3 2945.24 244.187 1
1 -5 3 1936.99 228.154 1
-1 -5 -3 2193.85 260.146 1
1 5 3 3488.45 246.583 1
-1 5 -3 1907.92 231.549 1
-1 -5 -4 8835.03 658.088 1
1 -5 4 7400.29 653.969 1
1 -5 5 940.195 164.674 1
-1 -5 -5 1258.92 190.102 1
-1 5 -5 1076.88 139.493 1
-1 -5 -6 214.737 69.5277 1
1 -5 6 90.4059 41.1552 1
-1 5 -6 182.691 49.9750 1
-1 5 -6 149.642 36.1590 1
-1 -5 -6 229.904 70.3811 1
-1 -5 -7 304.314 92.5567 1
-1 -5 -8 1135.62 150.999 1
1 5 8 1029.19 164.047 1
-1 -5 -8 607.817 135.850 1
-1 -5 -9 49.9825 77.0180 1
-1 -5 -9 13.2555 89.6363 1
1 -7 -9 303.601 90.3157 1
1 -7 -8 538.529 155.903 1
1 7 -7 4.41621 42.5536 1
1 7 -7 114.718 65.4892 1
-1 -7 6 472.352 104.870 1
1 7 -6 556.413 104.009 1
1 7 -5 90.2821 74.6578 1
1 7 -5 51.0707 41.7601 1
-1 7 5 73.3020 78.9730 1
1 -7 -5 83.9972 89.4259 1
1 -7 -4 318.138 94.7975 1
-1 7 4 336.721 101.808 1
1 7 -4 163.094 61.4389 1
-1 -7 4 169.068 95.7560 1
1 -7 -4 223.372 103.413 1
1 -7 -3 1880.59 241.008 1
1 7 -3 1425.38 208.061 1
1 7 -3 2271.81 221.981 1
1 -7 -3 2285.47 231.204 1
-1 7 3 1990.40 238.562 1
1 7 -2 20.2462 29.7194 1
-1 7 2 29.6121 79.3983 1
1 -7 -2 54.9413 82.8279 1
1 7 -2 33.9199 70.7066 1
1 -7 -2 50.3606 71.5791 1
-1 7 1 56.3438 74.0725 1
-1 -7 1 73.8648 86.1543 1
1 7 -1 36.5263 74.0930 1
1 -7 -1 53.5692 71.6265 1
1 -7 0 641.942 90.0596 1
1 7 0 219.865 76.8806 1
-1 -7 0 593.420 112.409 1
-1 -7 0 362.667 104.965 1
-1 7 0 469.673 87.5665 1
1 -7 0 163.245 105.377 1
1 7 0 220.849 101.478 1
1 7 1 77.8392 72.1210 1
1 -7 1 97.0210 67.9017 1
-1 7 -1 46.6054 63.7778 1
-1 -7 -1 97.6043 90.1608 1
1 7 2 161.478 79.9488 1
-1 7 -2 114.683 52.8091 1
-1 -7 -2 279.745 100.621 1
-1 7 -2 127.348 64.1286 1
-1 -7 -2 224.092 96.5206 1
-1 7 -3 0.17532 25.2742 1
1 7 3 51.4560 83.4161 1
-1 7 -3 13.7489 59.5115 1
-1 -7 -3 22.0414 79.7587 1
1 -7 4 805.750 140.639 1
-1 -7 -4 858.035 135.581 1
-1 7 -4 593.827 92.8765 1
1 7 4 547.390 109.889 1
-1 -7 -4 753.788 140.207 1
-1 7 -4 456.492 115.814 1
1 -7 5 4026.67 355.969 1
-1 -7 -5 3300.97 343.816 1
1 7 5 3696.16 345.054 1
-1 7 -5 3041.42 312.315 1
-1 7 -6 379.003 113.772 1
1 -7 6 802.920 109.319 1
-1 -7 -7 13.8920 68.0451 1
-1 7 -7 17.7104 40.2026 1
-1 7 -7 14.9483 49.1859 1
-1 -7 -7 15.0893 46.9723 1
-1 -7 -8 38.5115 63.8991 1
-1 -7 -8 39.9291 79.3110 1
-1 -7 -9 23.9155 80.8951 1
1 9 -8 59.7180 112.410 1
1 -9 -8 1141.19 129.263 1
1 9 -7 31.7896 71.3447 1
-1 9 7 -27.9190 122.771 1
-1 -9 7 22.4351 81.2821 1
1 -9 -7 25.0976 94.4505 1
1 9 -7 -2.23352 41.8458 1
-1 -9 6 343.233 120.604 1
1 -9 -6 398.020 145.151 1
-1 9 6 550.977 134.352 1
1 9 -5 640.369 160.983 1
1 -9 -5 1816.41 208.401 1
-1 9 5 1313.76 177.013 1
-1 -9 5 1240.52 200.118 1
1 -9 -5 2117.74 205.042 1
1 9 -4 46.9292 38.1110 1
1 9 -4 46.4626 71.1839 1
1 -9 -4 177.939 107.027 1
1 -9 -4 132.672 104.006 1
1 -9 -3 592.616 129.189 1
1 -9 -3 743.803 154.547 1
-1 9 2 1962.81 288.824 1
1 9 -2 2297.71 283.173 1
1 -9 -2 2910.82 302.476 1
1 -9 -2 2392.30 301.667 1
1 9 -1 160.353 68.3760 1
1 9 -1 191.132 100.124 1
-1 9 1 147.379 119.141 1
-1 -9 1 411.205 138.286 1
-1 9 0 185.622 88.6850 1
1 9 0 339.888 105.451 1
1 9 0 500.039 105.650 1
-1 9 0 342.771 123.345 1
1 9 1 705.453 141.297 1
1 9 1 650.823 154.472 1
1 -9 1 953.444 175.334 1
-1 9 -1 487.924 121.545 1
-1 9 -2 2134.13 259.613 1
1 9 2 2073.13 264.577 1
1 -9 2 2610.68 278.632 1
-1 -9 -2 2554.31 276.188 1
-1 9 -3 33.9027 33.4367 1
-1 -9 -3 202.837 106.270 1
-1 -9 -3 244.239 117.361 1
-1 9 -4 178.083 85.2230 1
-1 -9 -4 161.942 115.704 1
-1 9 -4 143.991 95.4474 1
-1 -9 -4 281.101 121.686 1
1 9 5 1018.19 185.651 1
-1 -9 -5 1092.91 183.733 1
1 -9 5 1280.46 203.442 1
1 -9 6 30.3165 94.0176 1
-1 -9 -6 15.0703 88.2610 1
1 9 6 32.4653 112.167 1
-1 9 -7 62.2564 60.5867 1
1 9 7 547.823 149.548 1
1 -9 7 225.086 104.802 1
-1 -9 -7 356.445 94.6831 1
-1 9 -7 333.637 104.025 1
-1 -9 -8 114.661 91.6169 1
-1 9 -8 -9.42168 49.5806 1
-1 9 -8 18.5639 68.2922 1
1 -11 -7 181.437 107.860 1
1 11 -7 83.6463 88.7743 1
-1 11 7 81.5652 131.222 1
1 11 -6 9.45945 54.4672 1
1 -11 -6 39.2304 93.9246 1
1 -11 -6 16.0143 115.868 1
1 11 -6 47.3233 99.4505 1
-1 -11 6 40.3578 95.5448 1
1 11 -5 52.4695 65.7864 1
1 11 -5 104.198 104.061 1
1 -11 -5 32.7372 127.563 1
-1 11 4 7855.24 913.311 1
1 -11 -4 8459.25 950.766 1
-1 11 3 106.398 105.514 1
1 -11 -3 224.046 112.521 1
1 11 -2 74.4475 90.0509 1
-1 11 2 100.064 97.2600 1
1 -11 -2 181.427 124.497 1
-1 -11 2 156.350 128.425 1
1 11 -1 54.1010 70.7137 1
1 11 -1 42.7585 93.6380 1
-1 11 1 58.9082 100.582 1
1 -11 -1 22.1730 126.948 1
-1 -11 1 116.961 117.622 1
1 11 0 37.4715 70.0001 1
-1 11 0 38.8692 82.5990 1
1 11 0 59.8553 90.5545 1
-1 11 0 32.9014 93.6692 1
-1 11 -1 480.918 123.732 1
1 11 1 619.434 132.457 1
-1 11 -1 713.324 137.290 1
1 -11 1 993.483 157.814 1
-1 11 -2 -12.0870 56.3112 1
1 11 2 -7.58201 94.8682 1
-1 11 -2 12.3153 76.9607 1
1 -11 2 46.0186 138.853 1
-1 -11 -2 38.4478 111.406 1
1 11 3 74.8956 85.5378 1
-1 -11 -3 139.010 109.602 1
-1 -11 -4 5249.49 399.378 1
-1 -11 -4 6712.26 431.358 1
-1 -11 -5 1188.68 206.022 1
-1 11 -5 791.251 150.346 1
-1 -11 -6 19.9777 134.842 1
-1 11 -6 144.933 110.732 1
-1 -11 -6 260.887 128.148 1
1 -11 6 138.152 140.167 1
-1 -11 -7 218.507 91.5465 1
1 11 7 217.864 147.874 1
-1 11 -7 120.722 95.2031 1
1 -13 -6 174.719 120.440 1
-1 13 6 154.181 133.023 1
1 13 -6 180.139 117.280 1
1 13 -5 3102.11 358.915 1
-1 13 5 2514.41 350.079 1
1 -13 -5 3231.08 351.624 1
1 13 -4 98.1472 109.030 1
-1 13 4 133.955 113.713 1
1 13 -4 32.5732 58.1720 1
-1 13 3 30.3868 106.011 1
1 13 -3 22.7819 92.4553 1
1 -13 -3 70.2037 123.026 1
-1 -13 3 52.2733 121.282 1
-1 13 2 29.7063 98.6574 1
-1 -13 2 3.37075 118.218 1
1 13 -2 -11.3621 99.1989 1
-1 13 1 16.3133 101.752 1
1 -13 -1 31.8728 116.527 1
1 13 -1 24.8481 93.8076 1
-1 13 0 195.405 108.797 1
1 13 0 35.3199 90.2793 1
1 -13 0 342.505 130.626 1
-1 -13 0 133.185 125.665 1
1 13 0 96.0908 93.9116 1
-1 13 0 75.1618 117.970 1
1 13 1 108.802 88.8258 1
-1 -13 -1 212.343 121.590 1
-1 13 -1 109.529 85.8708 1
1 13 2 -10.3024 79.4110 1
1 -13 2 60.4064 123.127 1
-1 -13 -2 -3.31124 106.773 1
-1 13 -2 18.8235 61.6135 1
1 13 3 498.038 136.382 1
-1 13 -3 262.041 124.893 1
-1 -13 -3 536.937 145.341 1
1 -13 3 752.844 179.576 1
-1 13 -4 9.08707 88.2778 1
1 13 4 87.0019 119.374 1
-1 13 -4 40.6482 91.7656 1
-1 13 -5 320.875 133.256 1
-1 -13 -5 429.499 150.695 1
1 13 5 243.513 161.047 1
-1 15 3 193.895 120.601 1
1 15 -3 291.281 123.560 1
1 15 -2 28.4014 101.529 1
1 -15 -2 10.8774 121.551 1
1 15 -1 19.0683 104.369 1
1 -15 -1 52.2067 128.530 1
-1 -15 1 13.3178 124.087 1
1 15 -1 -11.6311 112.970 1
1 15 0 12.8013 102.973 1
-1 15 0 72.9743 95.9206 1
1 -15 0 88.2401 137.203 1
-1 -15 0 83.6374 122.783 1
-1 15 -1 36.4339 89.9368 1
-1 -15 -1 21.5653 120.637 1
1 -15 1 52.8840 136.310 1
-1 15 -1 4.15928 79.7150 1
-1 15 -2 215.189 97.1243 1
-1 -15 -2 262.994 125.452 1
1 15 3 74.1152 118.172 1
-1 15 -3 157.991 99.7074 1
2 0 -9 -5.05972 23.5662 1
2 0 -8 389.894 127.648 1
2 0 -8 1894.58 138.899 1
-2 0 7 2.23040 21.6309 1
2 0 -7 8.87779 29.7576 1
2 0 -7 -1.46172 29.1493 1
2 0 -6 1479.59 173.109 1
-2 0 6 1846.33 180.307 1
2 0 -5 37.7539 28.6503 1
-2 0 5 39.8401 31.1275 1
2 0 -5 30.1232 37.4242 1
-2 0 4 568.367 76.8088 1
2 0 -4 415.962 57.6354 1
-2 0 4 442.532 67.9236 1
2 0 4 2840.13 235.472 1
2 0 4 2757.61 243.848 1
-2 0 -5 27.4106 35.2237 1
-2 0 -5 28.1719 35.9912 1
-2 0 -6 3711.98 271.474 1
2 0 6 1951.42 266.342 1
2 0 7 8.02712 19.4632 1
-2 0 -7 2.71268 28.6129 1
-2 0 -7 -11.8583 41.5420 1
-2 0 -8 311.042 48.1644 1
-2 0 -8 14.8658 47.0045 1
-2 0 -9 9.21952 43.5670 1
2 -2 -10 365.834 78.4063 1
2 -2 -10 4.27448 67.0153 1
2 -2 -9 61.8528 63.3313 1
2 -2 -9 9.52086 69.4712 1
-2 2 8 507.954 103.134 1
2 -2 -7 937.900 151.067 1
2 -2 -7 1142.30 177.281 1
2 -2 -6 685.080 98.5491 1
-2 2 6 830.717 130.350 1
2 -2 -6 583.404 116.254 1
2 -2 -5 2545.39 426.301 1
2 -2 -5 5632.27 422.478 1
2 -2 -4 19409.7 1649.93 1
2 -2 -4 15685.6 1652.10 1
-2 2 3 1248.28 193.813 1
2 -2 -3 2392.70 217.626 1
-2 2 2 3801.57 365.648 1
2 2 -1 520.875 56.1731 1
2 -2 -1 649.420 67.6845 1
2 2 -1 276.715 57.9166 1
-2 -2 1 157.927 48.9236 1
-2 2 1 152.653 53.4399 1
2 2 0 606.604 95.9921 1
-2 2 0 1022.95 94.1866 1
-2 2 -1 2011.34 267.609 1
-2 2 -1 3310.49 273.088 1
2 -2 1 3421.11 270.027 1
2 2 1 1987.49 287.521 1
-2 -2 -1 3435.22 281.737 1
-2 -2 -2 -5.05169 65.3711 1
2 2 2 5148.53 206.348 1
-2 -2 -3 1929.36 201.671 1
2 2 3 1922.04 210.828 1
2 2 4 4807.19 412.865 1
-2 -2 -4 3475.52 410.256 1
-2 -2 -4 4566.25 417.553 1
-2 -2 -5 2909.55 292.632 1
-2 -2 -5 2603.98 295.206 1
2 2 6 380.382 83.8932 1
-2 -2 -6 498.234 88.0374 1
-2 -2 -6 445.644 81.8421 1
-2 -2 -7 901.846 122.770 1
2 2 7 769.992 130.251 1
-2 -2 -7 603.214 113.099 1
2 2 8 709.832 119.630 1
-2 -2 -9 -5.53261 77.5451 1
-2 -2 -9 33.9288 65.7720 1
2 2 9 -17.9353 77.3298 1
-2 -2 -10 22.6347 59.0350 1
-2 -2 -10 51.7621 57.2054 1
2 -4 -9 -6.81162 67.5749 1
-2 4 8 392.868 117.887 1
2 -4 -8 364.585 102.558 1
2 -4 -7 436.274 93.0233 1
-2 4 7 506.796 134.540 1
2 -4 -6 4985.20 500.149 1
2 -4 -6 4984.69 500.625 1
2 -4 -5 2154.50 227.617 1
2 -4 -5 1836.02 221.668 1
-2 -4 4 3254.62 382.623 1
2 -4 -4 3126.87 392.389 1
2 4 -4 5239.03 394.248 1
-2 -4 4 1552.19 389.617 1
2 4 -4 4296.53 383.936 1
-2 -4 3 2071.34 205.690 1
2 4 -3 1702.67 182.677 1
-2 4 2 4185.50 408.476 1
-2 -4 2 3158.06 402.014 1
2 4 -1 923.205 118.864 1
-2 4 1 830.227 119.064 1
2 -4 -1 1367.63 137.807 1
-2 4 1 1085.94 134.724 1
2 -4 -1 1667.98 138.593 1
2 4 -1 1163.82 126.068 1
-2 -4 1 703.413 129.789 1
2 -4 0 35997.3 3189.28 1
2 -4 0 38639.1 3187.61 1
2 4 0 31998.1 3189.08 1
-2 4 0 34131.3 3186.45 1
-2 -4 0 31807.3 3189.95 1
-2 -4 0 34289.4 3193.27 1
-2 -4 -1 15804.4 1235.90 1
2 -4 1 14931.7 1222.76 1
-2 -4 -1 15937.5 1230.96 1
2 4 1 12660.0 1228.88 1
-2 4 -1 13206.6 1227.35 1
-2 4 -1 12959.5 1225.74 1
2 -4 2 10218.9 1256.17 1
2 4 2 12922.4 1260.05 1
2 4 2 11349.9 1259.81 1
-2 -4 -3 3668.46 358.577 1
-2 4 -3 3650.20 319.830 1
2 -4 4 3249.44 505.190 1
2 -4 4 4843.96 476.782 1
-2 -4 -4 4355.92 521.858 1
-2 4 -4 4952.43 479.854 1
-2 -4 -4 7605.86 529.354 1
-2 4 -4 6193.58 488.593 1
-2 -4 -5 3143.35 261.777 1
2 -4 5 1673.89 256.328 1
-2 -4 -5 1146.61 267.547 1
-2 4 -5 2613.10 232.494 1
-2 -4 -6 1761.38 216.730 1
-2 -4 -6 1864.53 222.539 1
2 4 7 127.738 93.3410 1
-2 -4 -7 165.028 66.7313 1
2 4 8 1704.39 190.421 1
-2 -4 -8 1323.53 196.039 1
-2 -4 -9 32.4512 85.5097 1
2 -6 -9 60.7312 69.5088 1
2 -6 -8 14.8872 73.1788 1
2 -6 -8 38.9820 75.6894 1
2 -6 -7 395.145 93.4181 1
2 -6 -6 549.507 112.778 1
-2 -6 6 731.600 92.0612 1
2 6 -6 466.964 83.4940 1
2 -6 -6 721.819 105.714 1
2 6 -5 241.573 59.0498 1
2 -6 -5 594.908 119.524 1
-2 -6 5 499.393 86.2098 1
2 6 -5 218.849 89.7955 1
-2 6 4 2724.21 274.474 1
2 6 -4 1637.85 256.584 1
2 -6 -4 3251.24 276.108 1
-2 -6 4 2035.17 256.051 1
2 6 -3 2916.02 350.248 1
-2 6 3 3985.82 372.975 1
2 -6 -3 5172.14 383.750 1
2 6 -3 3086.13 354.944 1
2 -6 -3 5075.54 385.031 1
2 -6 -2 798.850 132.940 1
2 6 -2 38.4539 29.3921 1
-2 -6 1 3111.93 326.532 1
-2 -6 1 1474.31 268.878 1
2 -6 -1 4098.14 302.381 1
-2 6 1 2440.32 295.133 1
2 -6 -1 4200.34 305.354 1
-2 6 1 2226.14 273.130 1
-2 -6 0 16398.4 1001.39 1
-2 -6 0 11511.2 979.407 1
2 -6 0 9421.76 980.517 1
2 -6 0 14653.9 992.051 1
2 6 0 10720.5 970.395 1
-2 -6 -1 513.190 187.110 1
-2 6 -1 920.223 167.844 1
-2 6 -2 39.2015 88.0229 1
2 6 2 4416.26 214.052 1
-2 6 -3 955.496 141.773 1
2 6 3 822.543 136.699 1
-2 -6 -3 863.254 158.885 1
-2 -6 -3 1002.53 149.167 1
-2 6 -3 1350.96 142.904 1
-2 6 -4 1884.85 276.942 1
2 6 4 5333.58 318.383 1
-2 -6 -4 4022.66 309.988 1
-2 6 -4 2125.72 281.530 1
-2 6 -5 601.495 96.1244 1
-2 6 -5 984.908 125.144 1
-2 -6 -6 424.573 100.932 1
2 -6 6 420.257 89.4445 1
-2 6 -6 504.894 84.1599 1
-2 -6 -6 359.139 97.7332 1
-2 6 -7 -72.4362 44.6002 1
-2 6 -7 98.6554 36.9897 1
-2 -6 -8 400.382 97.8827 1
-2 -6 -8 225.288 89.9638 1
-2 -6 -9 354.798 113.673 1
2 8 -8 31.6362 42.9510 1
2 -8 -7 75.3842 88.7867 1
2 8 -7 38.8880 40.7411 1
-2 8 6 114.566 94.6209 1
2 8 -6 155.404 75.0965 1
-2 -8 6 120.284 75.8474 1
-2 -8 5 565.428 103.276 1
2 8 -5 344.764 100.668 1
2 -8 -5 569.002 127.116 1
2 8 -5 564.455 109.400 1
-2 8 5 620.202 126.577 1
-2 8 4 2968.25 247.552 1
2 8 -4 875.534 227.432 1
2 -8 -4 5050.58 324.000 1
2 -8 -4 3201.69 288.208 1
2 8 -4 782.498 200.586 1
2 -8 -3 3807.88 318.039 1
2 -8 -3 3596.28 322.219 1
2 -8 -2 193.930 97.5290 1
2 -8 -2 181.978 93.3879 1
2 8 -2 170.898 81.1075 1
2 8 -1 486.597 79.4934 1
-2 -8 1 708.221 131.741 1
-2 8 1 380.634 94.3117 1
2 8 -1 515.901 109.052 1
-2 8 1 518.016 96.8341 1
2 8 0 986.081 135.310 1
2 -8 0 804.454 123.403 1
2 8 0 567.592 117.270 1
2 8 1 1173.10 163.795 1
2 -8 1 1616.83 171.480 1
2 8 1 1079.23 175.153 1
-2 8 -1 1301.01 170.529 1
-2 -8 -1 1468.26 174.873 1
-2 8 -1 1354.96 158.557 1
-2 -8 -2 355.479 109.286 1
-2 -8 -2 279.372 91.2842 1
-2 -8 -3 864.179 160.665 1
-2 8 -3 493.218 97.4059 1
-2 -8 -3 810.465 152.749 1
-2 -8 -4 240.953 110.513 1
-2 8 -4 246.618 92.0121 1
2 8 4 150.130 102.112 1
-2 -8 -4 202.342 96.4870 1
-2 8 -4 187.057 57.5734 1
-2 8 -5 940.554 179.365 1
-2 -8 -5 2175.08 201.309 1
-2 8 -5 740.987 168.396 1
2 -8 5 1552.27 211.385 1
-2 -8 -5 2165.23 198.370 1
2 8 5 2250.89 217.115 1
2 -8 6 109.617 89.5185 1
2 8 6 254.303 136.552 1
-2 8 -7 369.964 85.3985 1
-2 8 -8 -6.52170 53.7462 1
2 10 -7 143.857 83.8159 1
-2 10 7 141.816 122.150 1
2 10 -7 -0.25453 57.2491 1
2 -10 -7 45.9670 101.487 1
-2 -10 7 95.1848 106.319 1
-2 10 6 3330.66 334.147 1
2 10 -6 3724.66 323.947 1
2 -10 -6 3192.39 345.066 1
-2 -10 6 3437.11 352.206 1
2 -10 -6 4180.08 343.269 1
-2 -10 5 1245.59 166.091 1
2 -10 -5 670.145 195.682 1
2 10 -5 836.100 131.312 1
2 -10 -4 2029.10 224.313 1
2 -10 -4 2567.39 212.780 1
2 10 -3 385.830 100.414 1
2 -10 -3 368.743 137.124 1
-2 10 3 586.390 130.136 1
2 10 -3 220.610 85.2861 1
2 -10 -3 683.409 151.773 1
2 10 -2 47.0117 75.1845 1
-2 10 2 70.2311 99.6140 1
-2 -10 2 96.1229 112.404 1
2 -10 -2 125.421 105.302 1
-2 10 1 -25.6702 89.3541 1
2 10 -1 64.0871 75.1455 1
2 -10 -1 137.005 113.491 1
-2 -10 1 157.677 119.795 1
2 10 -1 130.208 90.2251 1
-2 10 1 108.462 109.056 1
2 10 0 2003.59 225.881 1
2 10 0 1769.02 227.271 1
-2 -10 -1 83.9882 116.449 1
2 -10 1 224.529 111.468 1
2 10 1 82.6887 92.7326 1
-2 10 -1 94.9926 86.3471 1
2 10 1 66.7633 87.7954 1
2 10 2 1017.39 185.930 1
-2 10 -2 949.054 211.530 1
-2 -10 -2 1852.24 227.573 1
2 -10 2 2323.91 235.988 1
2 10 3 1442.20 204.809 1
-2 -10 -3 2318.25 235.967 1
-2 10 -3 1455.15 215.403 1
-2 -10 -3 1802.78 235.067 1
-2 10 -3 733.802 164.819 1
-2 -10 -4 86.4428 105.616 1
-2 -10 -4 112.827 93.9143 1
-2 -10 -5 148.526 128.914 1
2 -10 5 229.590 124.628 1
-2 10 -5 62.7849 41.6565 1
-2 10 -6 1214.55 184.146 1
-2 10 -6 722.894 152.898 1
-2 -10 -6 1365.61 199.175 1
2 -10 6 1166.03 214.602 1
-2 -10 -6 1101.12 221.902 1
-2 10 -7 -24.9215 59.7557 1
-2 -10 -7 478.531 121.047 1
2 -10 7 365.581 105.008 1
-2 10 -7 404.292 126.568 1
2 10 7 416.305 160.674 1
2 -12 -6 12.3334 97.6749 1
2 12 -6 128.497 96.9592 1
2 12 -5 1238.32 261.556 1
-2 12 5 2425.75 280.285 1
2 12 -5 2070.29 302.879 1
2 -12 -5 3164.04 322.156 1
2 -12 -5 3517.52 317.827 1
2 12 -4 306.161 84.4542 1
-2 12 4 1679.57 182.754 1
-2 12 3 2880.45 348.478 1
2 -12 -3 3579.65 360.937 1
-2 -12 3 3042.26 350.059 1
-2 12 2 58.5102 98.7790 1
-2 -12 2 72.3984 115.548 1
2 -12 -2 124.346 128.594 1
2 12 -2 24.0133 76.9795 1
-2 12 1 562.346 128.233 1
2 12 -1 329.855 95.0684 1
2 12 -1 344.550 96.1077 1
-2 12 0 742.863 138.995 1
2 12 0 458.341 116.326 1
2 12 0 352.837 117.716 1
-2 -12 0 754.082 159.990 1
2 -12 0 977.069 161.889 1
-2 12 0 663.628 147.498 1
-2 -12 -1 112.373 114.512 1
-2 12 -1 36.9249 101.170 1
2 12 1 29.2233 78.9886 1
-2 12 -2 171.482 73.2845 1
2 12 2 246.728 106.045 1
-2 -12 -2 389.111 131.155 1
2 -12 2 478.408 160.382 1
2 12 3 2050.23 274.787 1
-2 -12 -3 2187.51 277.479 1
2 -12 3 2380.95 306.088 1
2 12 4 894.018 170.853 1
2 12 5 -1.50672 153.805 1
-2 12 -5 249.175 107.532 1
-2 -12 -5 171.859 132.562 1
-2 12 -5 111.617 66.4285 1
-2 12 -6 317.870 133.269 1
-2 12 -6 257.392 96.9849 1
2 14 -5 1470.24 226.968 1
2 -14 -5 1295.56 216.118 1
-2 14 4 618.445 149.903 1
2 14 -4 782.728 176.724 1
2 14 -3 1206.97 195.326 1
-2 14 3 1492.21 199.013 1
-2 -14 3 613.390 235.412 1
2 14 -3 455.960 141.938 1
-2 -14 2 275.334 131.599 1
-2 14 2 300.707 126.206 1
2 14 -2 240.947 116.158 1
2 14 -2 92.7239 116.317 1
2 -14 -1 51.9895 129.229 1
2 14 -1 50.9736 98.0471 1
2 14 -1 -8.49160 98.2039 1
-2 -14 0 40.7671 120.315 1
2 -14 0 124.630 133.366 1
-2 -14 -1 69.5932 112.320 1
-2 14 -1 60.4600 102.119 1
-2 14 -1 36.8791 72.4441 1
-2 14 -2 146.727 119.223 1
2 14 2 313.603 122.012 1
2 -14 2 324.297 154.355 1
-2 -14 -2 400.086 124.281 1
-2 14 -3 299.088 137.618 1
-2 14 -3 663.498 151.426 1
2 14 3 545.770 172.781 1
2 14 4 -31.1596 139.946 1
-2 14 -4 20.2929 83.4043 1
2 14 5 209.630 158.259 1
-2 14 -5 152.692 106.684 1
2 16 -1 122.123 118.960 1
2 -16 -1 243.896 147.005 1
-2 -16 1 283.597 145.904 1
-2 16 1 105.291 102.474 1
-2 -16 0 7370.71 653.763 1
2 -16 0 6475.30 665.376 1
2 16 0 6603.19 627.479 1
-2 -16 -1 329.418 137.152 1
2 -16 1 267.659 153.434 1
2 16 1 163.647 122.208 1
-2 16 -1 180.971 100.371 1
3 -1 -10 167.496 56.4797 1
3 -1 -10 21.5603 50.5696 1
3 -1 -9 6.85400 41.8996 1
3 -1 -8 199.086 77.4687 1
-3 1 8 85.6466 88.8759 1
3 -1 -7 49.2322 46.7091 1
-3 1 7 34.8091 52.0046 1
3 -1 -6 624.226 72.9074 1
3 -1 -6 398.529 78.3391 1
-3 1 6 422.459 84.8296 1
3 -1 -5 187.896 54.3825 1
-3 1 5 161.510 61.8769 1
-3 1 4 2958.42 303.596 1
-3 1 4 3524.67 301.596 1
3 -1 -4 2553.54 299.747 1
-3 1 3 330.321 66.2541 1
3 -1 -2 33.4169 32.6613 1
-3 1 2 88.7959 45.1077 1
3 -1 -2 72.1171 30.1105 1
3 -1 -1 -1.07725 4.25827 1
-3 -1 -1 1802.42 91.0129 1
-3 -1 -1 -1.13659 31.4861 1
-3 -1 -2 105682. 10157.5 1
-3 -1 -2 110629. 10153.8 1
3 1 2 112581. 10150.9 1
-3 -1 -3 7231.80 728.400 1
3 1 3 8205.89 727.672 1
-3 -1 -4 1745.71 177.420 1
3 1 4 1385.15 196.682 1
-3 -1 -4 1834.98 197.649 1
-3 -1 -5 578.250 84.9967 1
-3 -1 -5 566.230 87.4240 1
3 1 5 605.142 99.9697 1
-3 -1 -6 3849.74 277.867 1
3 1 6 3143.06 263.366 1
-3 -1 -7 63.4126 58.9448 1
3 1 7 109.712 58.9515 1
-3 -1 -8 37.5325 61.1826 1
3 1 8 485.112 68.3027 1
-3 -1 -9 -58.8688 86.8811 1
-3 -1 -10 5.90741 70.0712 1
3 -3 -9 865.409 140.564 1
-3 3 9 891.300 137.755 1
-3 3 7 234.116 94.4652 1
3 -3 -7 162.777 75.2885 1
3 -3 -7 69.9690 53.7082 1
-3 3 6 124.818 76.6377 1
3 -3 -6 162.952 65.5123 1
3 -3 -6 173.051 59.8940 1
3 -3 -5 3229.08 377.848 1
3 -3 -5 4103.71 368.355 1
3 -3 -4 18.5885 42.1299 1
3 -3 -4 58.5513 61.8783 1
3 3 -3 490.451 58.1095 1
-3 -3 3 363.464 65.4641 1
-3 -3 3 576.883 83.5029 1
-3 3 3 635.720 101.212 1
-3 3 2 1650.86 218.031 1
-3 -3 2 2083.20 199.541 1
3 3 -2 2106.49 211.506 1
3 -3 -1 994.923 91.6186 1
3 3 -1 -0.42276 47.2895 1
-3 3 1 482.083 82.0716 1
-3 -3 1 1014.06 86.3112 1
-3 3 1 320.958 93.6154 1
-3 -3 0 15.0652 45.5643 1
3 3 0 9.27095 43.0486 1
-3 -3 0 18.1369 43.2823 1
-3 3 0 8.83303 41.3201 1
3 -3 0 4.19134 39.1602 1
3 3 1 19142.0 1856.46 1
3 -3 1 20558.1 1851.60 1
-3 3 -2 88309.5 8132.69 1
3 -3 2 89716.5 8131.88 1
-3 -3 -2 79004.8 8143.74 1
3 3 2 97087.6 8142.88 1
-3 3 -2 87436.1 8134.08 1
3 -3 3 54873.1 5008.93 1
3 3 3 53108.5 5032.55 1
-3 3 -3 52083.0 5014.72 1
3 -3 3 55826.1 5010.83 1
-3 -3 -4 409.590 80.7378 1
-3 -3 -5 1018.77 143.913 1
-3 -3 -5 861.458 124.447 1
-3 -3 -6 3872.63 360.428 1
-3 -3 -6 2985.45 362.892 1
3 3 6 3442.69 366.399 1
-3 -3 -7 286.438 80.5959 1
-3 -3 -7 308.310 95.0847 1
3 3 7 454.100 108.037 1
3 3 8 39.5264 82.8192 1
-3 -3 -8 29.5054 77.0517 1
-3 -3 -9 599.318 116.508 1
3 3 9 407.169 111.063 1
3 -5 -9 51.5528 64.4193 1
3 -5 -9 18.3928 76.3017 1
-3 5 8 30.0467 95.4326 1
3 -5 -8 -21.5439 58.9289 1
3 -5 -8 -2.70290 63.1187 1
3 -5 -7 29.0233 50.8745 1
3 -5 -6 478.441 116.539 1
3 -5 -6 1140.44 138.588 1
3 -5 -5 304.940 100.675 1
-3 -5 5 335.194 87.6132 1
3 -5 -5 662.698 129.306 1
3 5 -5 650.822 84.4346 1
-3 -5 4 4673.79 451.873 1
3 -5 -4 5083.37 468.729 1
3 5 -4 5362.71 447.465 1
-3 5 3 202.216 101.482 1
3 5 -3 271.310 78.8184 1
3 -5 -3 146.635 83.7977 1
3 5 -3 157.096 47.3895 1
-3 -5 2 182.467 73.9383 1
-3 5 2 149.000 97.4156 1
3 5 -2 14.1178 27.4577 1
-3 5 1 168.807 71.0557 1
3 -5 -1 260.563 80.3162 1
3 -5 -1 351.826 85.8709 1
-3 -5 1 314.309 81.3440 1
-3 5 1 173.993 73.2878 1
-3 5 0 1564.46 221.829 1
-3 -5 0 3241.15 245.166 1
-3 -5 0 2682.50 227.807 1
-3 5 0 2153.66 228.898 1
3 -5 0 697.171 228.167 1
3 5 0 2454.23 218.726 1
3 -5 0 1945.48 221.161 1
3 5 0 2205.38 213.366 1
-3 -5 -1 144.255 79.9119 1
3 5 1 53.3110 58.9716 1
3 5 1 105.218 60.4259 1
3 -5 1 62.7202 58.9699 1
3 5 2 311.113 97.9063 1
3 -5 2 259.526 91.0098 1
-3 -5 -2 416.028 106.178 1
3 5 2 585.614 97.7269 1
-3 5 -3 2238.05 369.879 1
3 5 3 5323.03 413.503 1
-3 5 -3 3639.15 392.133 1
-3 -5 -3 5655.97 411.283 1
3 5 3 7823.46 412.890 1
3 -5 4 1680.59 171.964 1
-3 5 -4 1166.02 162.781 1
-3 5 -4 1249.71 144.048 1
-3 -5 -5 23737.4 1980.02 1
-3 -5 -5 17422.6 1992.79 1
-3 5 -6 158.868 46.2132 1
-3 5 -6 245.598 52.2376 1
-3 -5 -6 562.688 95.8730 1
-3 -5 -6 470.832 99.0919 1
3 -5 6 107.752 61.4607 1
-3 -5 -7 17.1730 42.2160 1
-3 -5 -8 819.109 151.324 1
3 5 8 1245.54 178.920 1
-3 -5 -8 1123.39 161.650 1
-3 -5 -9 50.7694 86.5951 1
-3 -5 -9 295.395 112.729 1
3 -7 -9 148.573 86.7802 1
3 -7 -8 1132.63 229.217 1
3 7 -7 1.52222 39.0237 1
3 7 -7 0.80130 46.0692 1
3 -7 -7 54.7191 48.1187 1
-3 -7 6 338.448 83.5781 1
3 7 -6 208.433 64.8689 1
3 7 -5 41.0784 71.4437 1
3 7 -5 68.3219 51.1735 1
-3 -7 5 26.8818 69.4654 1
3 -7 -5 95.1873 86.2816 1
-3 7 5 23.9004 92.0944 1
-3 7 4 676.394 140.841 1
-3 -7 4 546.627 120.875 1
3 -7 -4 807.151 142.504 1
3 7 -4 582.795 119.520 1
3 7 -4 407.812 90.5557 1
3 7 -3 26.2624 36.2614 1
3 -7 -3 68.9612 79.5328 1
-3 7 3 13.0502 66.4658 1
3 7 -3 60.7832 67.4230 1
3 -7 -2 294.595 84.7283 1
3 7 -2 150.900 51.8686 1
3 7 -2 167.840 66.7118 1
3 -7 -2 320.443 94.4514 1
3 7 -1 2180.60 233.316 1
-3 7 1 1746.66 236.711 1
3 -7 0 1863.03 212.831 1
-3 7 0 2183.38 208.018 1
3 -7 0 2797.51 234.403 1
3 7 0 805.044 195.366 1
-3 -7 0 1998.99 226.402 1
-3 7 0 1061.18 196.678 1
3 -7 1 5175.49 461.812 1
-3 7 -1 4312.66 449.087 1
-3 -7 -1 5221.82 464.831 1
-3 -7 -2 4603.76 395.370 1
3 7 2 3822.43 384.083 1
-3 -7 -2 3891.34 399.020 1
-3 7 -3 514.660 116.771 1
-3 -7 -3 766.829 135.230 1
3 7 3 827.666 127.487 1
-3 -7 -3 507.113 123.880 1
3 7 4 2341.38 232.360 1
-3 -7 -4 2320.42 237.586 1
-3 7 -4 2059.54 208.839 1
-3 -7 -4 2875.34 225.804 1
3 7 5 470.782 124.589 1
3 -7 5 235.691 107.691 1
-3 -7 -5 381.170 96.3940 1
-3 7 -5 115.222 86.7499 1
-3 7 -5 128.435 54.6637 1
3 -7 6 54.4556 74.0188 1
-3 7 -6 23.8103 56.3878 1
-3 7 -7 152.306 70.5857 1
-3 -7 -7 251.610 98.2646 1
-3 7 -7 18.8842 49.1695 1
-3 -7 -8 600.223 112.713 1
-3 -7 -8 251.980 114.116 1
-3 -7 -9 150.039 85.8006 1
3 9 -8 -25.2825 54.7315 1
3 9 -8 88.3666 86.6201 1
3 9 -7 96.6881 80.1950 1
3 -9 -7 143.036 90.5561 1
-3 -9 7 68.1480 96.1899 1
3 9 -7 27.3310 52.2196 1
-3 9 7 154.804 110.596 1
3 -9 -6 -21.4968 86.8251 1
-3 9 6 50.7325 86.2857 1
-3 -9 6 73.0546 83.7842 1
3 9 -5 63.0207 52.3990 1
-3 -9 5 209.542 100.309 1
3 -9 -5 259.073 110.805 1
3 -9 -5 150.958 118.263 1
-3 9 5 164.199 110.824 1
3 -9 -4 87.0804 114.717 1
3 9 -4 67.8073 63.0451 1
3 9 -4 100.847 96.3178 1
3 -9 -4 199.493 126.679 1
3 -9 -3 587.491 127.200 1
3 -9 -3 490.097 128.719 1
-3 -9 2 462.130 132.921 1
-3 9 2 311.259 93.7608 1
3 9 -2 532.552 100.997 1
3 9 -1 3435.67 370.831 1
3 9 -1 3021.09 378.170 1
-3 9 1 3884.94 379.586 1
3 9 0 4606.56 396.831 1
3 9 0 3258.77 398.186 1
-3 9 0 2701.96 418.008 1
-3 9 0 4173.45 415.816 1
3 9 1 18865.1 1641.30 1
3 -9 1 19163.7 1645.51 1
-3 9 -1 16531.0 1633.35 1
-3 9 -1 20909.4 1647.13 1
-3 -9 -2 5119.67 455.168 1
3 -9 2 3345.06 435.355 1
-3 -9 -2 5833.47 449.059 1
3 9 2 3751.44 430.958 1
-3 -9 -3 198.126 123.012 1
-3 9 -3 159.953 74.5618 1
-3 9 -3 191.924 61.6735 1
-3 -9 -3 209.688 104.754 1
-3 -9 -4 6365.89 599.017 1
-3 -9 -4 5267.47 619.200 1
3 9 5 4090.96 429.308 1
-3 -9 -5 5143.87 432.831 1
3 -9 6 90.7089 105.269 1
3 9 6 64.4104 120.938 1
-3 -9 -6 38.0795 87.1329 1
-3 9 -7 34.4733 80.0597 1
3 9 7 29.2989 108.997 1
3 -9 7 14.3686 76.6334 1
-3 9 -7 9.23732 54.8694 1
-3 -9 -7 -13.4586 82.6783 1
-3 9 -8 8.75357 51.9674 1
-3 -9 -8 169.576 94.9473 1
-3 9 -8 71.7159 73.0554 1
3 -11 -7 156.762 97.2613 1
-3 11 7 90.2022 115.460 1
3 11 -7 68.4201 80.3700 1
3 11 -6 40.6766 100.670 1
3 11 -6 18.0228 66.8330 1
3 -11 -6 93.0305 100.350 1
-3 -11 6 38.3528 107.289 1
3 -11 -6 12.5388 102.942 1
3 11 -5 54.3223 48.2278 1
3 11 -5 131.402 117.229 1
3 -11 -5 197.554 111.231 1
3 -11 -4 6442.08 426.120 1
3 -11 -4 6881.80 423.804 1
3 -11 -3 42.1309 107.341 1
-3 11 3 38.9026 104.615 1
3 -11 -2 72.3168 107.922 1
-3 -11 2 25.0554 103.888 1
-3 11 2 70.7908 103.898 1
3 11 -2 24.8866 86.8671 1
3 11 -1 88.8180 81.5036 1
3 -11 -1 98.3506 118.472 1
-3 -11 1 180.321 111.278 1
-3 11 1 85.7660 114.096 1
3 11 -1 134.596 83.0759 1
3 11 0 228.851 113.704 1
-3 11 0 361.576 114.500 1
3 11 0 412.879 102.092 1
-3 11 -1 23.8247 71.5025 1
3 -11 1 157.448 111.451 1
-3 -11 -1 85.9131 105.622 1
3 11 1 22.7119 82.4816 1
-3 11 -1 51.2668 83.9107 1
3 -11 2 583.034 147.066 1
-3 -11 -2 497.984 125.729 1
3 11 2 309.562 117.410 1
-3 11 -2 377.781 130.644 1
-3 -11 -3 168.257 102.454 1
3 11 3 205.468 111.320 1
-3 -11 -4 1436.90 198.773 1
-3 -11 -4 1770.31 197.935 1
3 11 4 1367.44 196.357 1
-3 11 -5 2850.68 297.028 1
-3 11 -5 1835.00 364.010 1
-3 11 -6 3809.21 386.980 1
-3 -11 -6 5647.35 395.657 1
3 -11 6 5236.20 435.171 1
-3 -11 -6 3604.16 429.190 1
-3 11 -7 44.5752 96.1833 1
3 11 7 24.8086 122.975 1
3 -13 -6 356.921 121.182 1
-3 13 6 288.609 132.027 1
3 13 -6 250.191 128.700 1
-3 13 5 1481.89 235.040 1
3 13 -5 1650.70 267.956 1
3 13 -4 546.839 149.841 1
-3 13 4 379.208 140.791 1
3 13 -4 110.414 67.9233 1
-3 13 3 405.480 134.653 1
-3 -13 3 404.278 142.094 1
3 -13 -3 408.231 139.065 1
3 13 -3 274.128 119.406 1
-3 -13 2 -3.62881 109.447 1
3 -13 -2 -24.7808 124.551 1
-3 13 2 9.46624 97.2905 1
3 13 -2 1.64105 78.4289 1
3 -13 -1 132.134 132.449 1
-3 13 1 41.8517 106.045 1
3 13 -1 28.7940 79.2445 1
-3 -13 0 98.4531 117.871 1
3 -13 0 260.834 132.057 1
-3 13 0 161.360 110.628 1
3 13 0 95.3817 105.027 1
-3 13 0 123.085 90.0869 1
3 13 0 75.4853 87.9208 1
-3 -13 -1 101.119 109.710 1
3 13 1 103.530 102.813 1
-3 13 -1 72.3388 75.3543 1
3 -13 2 520.221 177.128 1
-3 -13 -2 420.413 126.491 1
3 13 2 307.808 122.207 1
-3 13 -2 218.302 88.0713 1
-3 -13 -3 407.901 156.418 1
3 -13 3 126.346 187.616 1
3 13 3 240.294 145.311 1
-3 13 -3 231.027 127.096 1
-3 13 -3 32.5667 102.479 1
-3 13 -4 603.034 136.335 1
-3 13 -4 77.0492 90.8766 1
3 13 4 454.836 168.047 1
-3 -13 -5 1377.35 230.978 1
3 13 5 1616.91 260.383 1
-3 13 -5 1643.45 195.009 1
-3 15 3 265.242 119.271 1
3 15 -3 144.354 132.125 1
3 15 -2 -16.0147 118.221 1
3 15 -1 58.9017 124.635 1
-3 -15 1 655.633 166.342 1
3 -15 -1 574.567 165.797 1
3 15 -1 241.626 137.659 1
3 15 0 232.299 127.118 1
-3 15 0 207.274 121.956 1
3 -15 0 339.279 153.321 1
-3 -15 0 354.595 146.768 1
-3 15 -1 137.147 119.466 1
3 -15 1 280.956 154.181 1
-3 -15 -1 190.973 135.891 1
-3 15 -2 1487.03 220.570 1
-3 -15 -2 1941.12 246.033 1
-3 15 -3 26.6387 94.9899 1
3 15 3 -11.0472 125.131 1
4 0 -9 -2.87842 33.1092 1
4 0 -8 697.816 123.498 1
4 0 -8 1654.34 158.494 1
4 0 -7 -0.92774 43.0871 1
4 0 -7 -9.63753 27.0098 1
-4 0 7 12.6303 26.7498 1
4 0 -6 3333.18 308.058 1
-4 0 6 2808.87 317.952 1
4 0 -5 11.0114 33.3699 1
-4 0 5 24.4060 28.6058 1
4 0 -5 7.79965 24.4049 1
4 0 -4 172.972 30.4001 1
-4 0 4 170.192 33.6245 1
4 0 3 37.5108 46.3033 1
-4 0 -3 203.061 36.7798 1
4 0 4 3969.31 393.984 1
-4 0 -4 4671.83 414.292 1
4 0 4 4225.38 401.903 1
-4 0 -5 24.6980 33.4446 1
-4 0 -5 43.3141 39.2766 1
4 0 5 14.4170 34.7291 1
-4 0 -6 1171.62 118.103 1
4 0 6 1001.92 119.731 1
-4 0 -7 22.3347 41.8175 1
4 0 7 23.4605 22.7488 1
-4 0 -7 13.4235 36.5203 1
-4 0 -8 231.025 53.4900 1
-4 0 -8 124.734 51.9564 1
-4 0 -9 5.18361 39.4687 1
-4 0 -10 415.941 54.2312 1
-4 0 -10 -37.4859 39.0073 1
4 -2 -10 2.16220 53.1223 1
4 -2 -10 1.52013 53.4862 1
4 -2 -9 9.72593 76.1170 1
4 -2 -9 872.592 113.628 1
-4 2 8 333.883 90.8951 1
4 -2 -7 779.117 119.686 1
4 -2 -7 819.881 120.712 1
4 -2 -6 4748.88 415.107 1
-4 2 6 3912.69 417.929 1
4 -2 -6 3836.98 412.716 1
4 -2 -5 1102.35 129.476 1
4 -2 -5 824.778 120.101 1
-4 2 4 868.546 158.963 1
4 -2 -4 1547.51 153.672 1
4 -2 -3 2081.18 252.562 1
-4 2 3 2359.40 236.120 1
-4 2 2 7694.87 728.579 1
4 2 -1 14836.8 1215.63 1
-4 -2 1 10571.4 1222.86 1
4 -2 -1 13025.4 1211.88 1
-4 2 0 2122.23 226.979 1
4 2 0 2544.43 234.078 1
-4 -2 -1 749.456 73.4239 1
4 2 1 656.095 62.9607 1
-4 -2 -2 53738.7 4449.41 1
4 2 2 52463.3 4450.57 1
4 -2 2 48188.8 4439.53 1
-4 2 -2 45130.1 4443.19 1
-4 2 -2 49393.4 4440.78 1
-4 -2 -2 41487.8 4451.93 1
-4 -2 -3 7241.16 741.016 1
4 2 3 9041.97 750.318 1
-4 -2 -4 198.438 63.1802 1
4 2 4 199.731 86.3875 1
-4 -2 -4 104.624 41.9888 1
-4 -2 -5 2098.81 180.415 1
-4 -2 -5 1042.76 154.197 1
-4 -2 -6 155.447 70.2217 1
4 2 6 106.849 81.5307 1
-4 -2 -6 123.319 58.8863 1
4 2 7 1593.61 188.322 1
-4 -2 -7 1587.08 175.014 1
-4 -2 -7 1195.51 180.577 1
4 2 8 1796.52 205.560 1
-4 -2 -9 -54.3239 88.5424 1
4 2 9 168.096 97.2737 1
4 -4 -9 102.052 66.0353 1
-4 4 8 710.117 149.200 1
4 -4 -8 659.933 114.864 1
-4 4 7 723.377 165.223 1
4 -4 -7 1201.72 151.975 1
4 -4 -6 1999.32 184.481 1
4 -4 -6 1098.17 187.292 1
4 -4 -5 1642.33 220.368 1
4 -4 -5 2353.72 231.079 1
4 4 -4 664.162 71.4187 1
4 -4 -4 356.207 91.3466 1
-4 -4 4 586.423 109.637 1
4 4 -4 578.927 96.1568 1
4 -4 -4 576.697 98.2985 1
-4 -4 3 7896.49 932.400 1
4 4 -3 7869.86 918.527 1
-4 4 3 9217.40 957.488 1
-4 4 2 54482.1 5975.22 1
-4 4 2 42649.7 5976.13 1
4 -4 -1 2636.98 286.243 1
4 -4 -1 2999.48 276.987 1
4 4 -1 3203.96 285.085 1
-4 -4 1 3629.35 289.916 1
-4 4 1 2446.07 277.889 1
4 4 -1 1898.77 276.723 1
-4 4 0 291599. 26701.7 1
4 -4 0 286338. 26702.3 1
4 4 0 298820. 26703.2 1
4 -4 0 288794. 26699.4 1
-4 -4 0 289404. 26700.9 1
-4 -4 0 291139. 26705.4 1
4 -4 1 52835.7 5414.76 1
-4 4 -1 57442.6 5412.27 1
4 4 1 57678.4 5420.57 1
-4 4 -1 55680.0 5420.42 1
-4 -4 -1 62353.1 5419.76 1
4 4 1 37020.4 5424.63 1
-4 4 -2 602.682 70.7504 1
4 4 2 808.463 123.719 1
-4 4 -3 758.218 124.014 1
-4 4 -3 1877.10 149.778 1
4 -4 3 663.487 122.687 1
4 4 3 2609.71 175.872 1
-4 -4 -3 1356.88 155.157 1
-4 4 -4 4564.55 616.078 1
-4 -4 -4 8840.20 635.833 1
-4 -4 -4 9620.88 637.813 1
-4 4 -4 6248.09 617.779 1
-4 -4 -5 3194.11 356.440 1
-4 4 -5 2902.52 330.153 1
-4 -4 -6 4157.30 437.269 1
-4 -4 -6 4565.49 438.243 1
-4 -4 -7 4803.07 450.709 1
4 4 7 4208.31 445.932 1
4 4 8 2049.78 231.256 1
-4 -4 -8 1647.39 242.118 1
-4 -4 -8 1477.70 210.208 1
-4 -4 -9 1729.10 195.409 1
4 -6 -9 13.2132 70.1611 1
4 -6 -8 418.219 104.891 1
4 -6 -8 129.467 109.608 1
4 -6 -7 1006.87 155.652 1
-4 -6 6 397.352 63.0397 1
4 6 -6 171.037 48.3834 1
4 -6 -6 294.256 75.4514 1
4 6 -6 99.4265 62.3463 1
4 -6 -6 331.667 106.472 1
-4 -6 5 6029.52 456.218 1
4 6 -5 6601.63 445.191 1
4 6 -4 8086.78 725.356 1
-4 6 4 7354.65 718.680 1
-4 -6 4 7031.10 733.465 1
4 -6 -3 14467.8 1049.80 1
4 6 -3 10764.3 1032.39 1
-4 6 3 13721.1 1040.78 1
4 -6 -3 14600.3 1035.21 1
-4 6 2 2182.88 226.636 1
-4 6 2 2202.82 237.562 1
4 -6 -1 12480.1 873.019 1
4 6 -1 5789.01 871.546 1
-4 6 1 7412.65 882.005 1
-4 -6 1 10071.5 871.498 1
4 -6 -1 8483.57 878.302 1
-4 -6 1 9825.42 881.096 1
-4 -6 0 1541.25 157.804 1
-4 -6 0 1655.87 153.366 1
4 6 0 1102.12 134.335 1
4 -6 0 1214.41 143.152 1
4 -6 1 4447.37 412.929 1
-4 -6 -1 4890.62 424.823 1
4 6 1 3950.67 407.995 1
4 -6 1 4719.10 409.135 1
-4 -6 -2 16562.7 1349.12 1
-4 6 -2 11062.9 1328.32 1
4 6 2 14204.8 1331.69 1
-4 6 -2 10978.6 1327.71 1
4 6 2 20109.5 1340.37 1
-4 -6 -3 8970.17 941.787 1
-4 -6 -3 10371.0 927.834 1
4 -6 4 4586.61 410.007 1
-4 -6 -4 6915.84 418.060 1
-4 6 -4 2775.91 398.610 1
4 6 4 6311.96 441.437 1
-4 6 -4 2604.34 391.000 1
4 -6 5 220.374 74.3188 1
-4 6 -5 120.757 54.8534 1
-4 6 -5 222.559 71.7587 1
-4 -6 -5 285.111 91.4415 1
-4 -6 -6 1624.53 198.190 1
4 -6 6 1714.25 183.728 1
-4 6 -7 92.2441 57.5401 1
-4 6 -7 80.2653 34.4686 1
-4 -6 -8 206.656 82.6133 1
-4 -6 -8 379.937 104.557 1
-4 -6 -9 623.999 148.080 1
4 8 -8 -15.9909 35.6654 1
4 -8 -7 68.2493 91.9326 1
4 8 -7 49.0418 44.2067 1
-4 8 6 1010.86 141.842 1
-4 -8 6 912.293 123.201 1
4 -8 -5 2829.91 248.308 1
4 8 -5 1998.20 239.515 1
-4 8 5 2722.69 259.954 1
4 8 -5 1190.19 201.779 1
4 -8 -5 3948.93 276.907 1
-4 -8 5 2210.76 242.287 1
4 8 -4 156.586 100.684 1
-4 8 4 87.6970 114.179 1
4 -8 -4 227.528 116.764 1
4 -8 -4 137.181 109.186 1
4 8 -3 5491.35 353.185 1
4 -8 -3 4779.83 334.399 1
4 8 -2 1162.42 166.579 1
4 -8 -2 1415.38 176.007 1
-4 8 1 673.945 126.637 1
-4 8 1 343.658 126.809 1
4 8 -1 453.542 95.3223 1
4 -8 -1 584.927 131.553 1
-4 -8 1 824.593 137.500 1
4 8 -1 526.020 109.768 1
-4 -8 0 56.5660 94.6923 1
-4 8 0 152.424 90.7834 1
4 8 0 47.4906 73.8163 1
4 -8 0 129.916 107.153 1
-4 8 0 62.9806 65.1258 1
4 8 1 4429.86 425.755 1
4 8 1 4011.77 431.258 1
4 -8 1 5085.69 447.617 1
-4 8 -1 4248.46 434.015 1
-4 -8 -1 5511.84 449.013 1
-4 8 -1 3511.15 408.771 1
-4 -8 -2 651.393 110.678 1
-4 -8 -2 586.059 125.359 1
-4 8 -2 355.027 106.695 1
-4 -8 -3 19701.2 617.664 1
-4 -8 -3 17973.6 654.038 1
-4 -8 -4 298.012 128.218 1
-4 8 -4 296.495 61.7386 1
-4 -8 -4 410.974 111.219 1
4 8 4 490.606 128.396 1
-4 8 -4 257.053 99.1888 1
-4 -8 -5 3469.23 258.699 1
-4 8 -5 1827.54 234.038 1
4 8 5 3651.24 288.202 1
-4 8 -5 1360.98 231.475 1
-4 -8 -5 4312.62 299.850 1
4 -8 6 1029.73 155.653 1
4 8 6 863.901 160.549 1
-4 8 -7 66.7085 54.2864 1
-4 -8 -7 154.461 91.9246 1
-4 8 -8 148.778 65.4315 1
-4 -8 -8 1824.64 158.090 1
4 -10 -7 151.942 104.100 1
-4 -10 7 234.610 120.919 1
4 10 -7 181.304 91.1206 1
4 10 -7 -10.4558 64.3632 1
-4 10 7 241.076 121.580 1
-4 -10 6 4527.85 483.162 1
4 10 -6 4178.11 463.413 1
-4 10 6 4759.58 474.989 1
4 10 -5 34.7942 34.0329 1
-4 -10 5 47.9372 96.7712 1
4 -10 -5 40.5385 93.5842 1
4 10 -4 319.368 93.0810 1
4 -10 -4 523.768 143.292 1
4 -10 -4 713.973 150.581 1
4 -10 -3 1628.54 190.140 1
4 10 -3 579.560 129.216 1
4 -10 -3 1491.78 193.917 1
4 10 -3 1236.02 186.145 1
-4 10 3 855.409 199.551 1
-4 -10 2 146.955 103.062 1
-4 10 2 9.19569 81.0102 1
4 10 -2 132.041 91.0610 1
4 10 -1 27.9568 62.7233 1
4 -10 -1 53.1336 76.5355 1
-4 10 1 61.0786 108.495 1
-4 -10 1 45.6419 97.7323 1
4 10 -1 15.1873 82.4011 1
-4 10 1 64.0856 78.5712 1
4 10 0 4788.97 560.854 1
4 10 0 6482.15 571.412 1
4 10 1 136.716 100.869 1
4 -10 1 431.120 111.750 1
-4 10 -1 68.1770 71.1919 1
-4 -10 -1 252.849 130.640 1
-4 10 -1 218.290 107.541 1
4 10 1 188.184 109.212 1
-4 -10 -2 2361.13 205.544 1
4 10 2 1904.72 204.907 1
-4 10 -3 73.0812 76.2778 1
-4 -10 -3 215.690 112.876 1
-4 -10 -3 227.380 130.168 1
-4 10 -3 53.8775 77.4102 1
4 10 3 192.449 113.790 1
-4 -10 -4 1571.02 205.634 1
-4 -10 -4 1368.98 184.224 1
4 -10 5 36.9019 106.406 1
-4 -10 -5 -9.74886 104.218 1
-4 10 -5 1.80031 43.2898 1
-4 10 -6 42.4871 82.3440 1
4 -10 6 73.5722 124.057 1
-4 -10 -6 13.0426 87.0449 1
4 10 6 59.7092 132.762 1
-4 -10 -6 54.1401 101.985 1
-4 10 -6 25.0993 55.2427 1
-4 10 -7 333.809 116.026 1
-4 -10 -7 364.378 138.042 1
4 10 7 432.506 162.701 1
4 12 -6 1162.55 203.100 1
4 -12 -6 1817.03 219.384 1
4 -12 -5 735.906 167.572 1
4 12 -5 552.642 146.913 1
-4 12 5 833.323 170.564 1
-4 12 4 1825.47 203.827 1
4 12 -4 245.295 120.204 1
-4 12 3 3709.61 413.166 1
4 -12 -3 4445.11 423.891 1
-4 -12 3 3250.89 421.241 1
-4 12 2 699.919 165.292 1
-4 -12 2 892.869 171.563 1
4 -12 -2 1211.06 175.876 1
-4 12 1 531.334 131.952 1
4 -12 -1 473.576 136.658 1
4 12 -1 323.658 108.515 1
4 12 -1 197.286 99.6763 1
4 -12 0 84.9751 117.291 1
-4 -12 0 1.60637 101.027 1
4 12 0 52.8546 95.6778 1
-4 12 0 22.5077 77.2638 1
4 12 0 -0.55921 98.3247 1
-4 -12 -1 182.451 106.969 1
4 12 1 139.436 103.582 1
-4 12 -1 107.159 69.7935 1
4 12 2 1670.97 221.982 1
-4 -12 -2 2184.74 231.104 1
4 -12 2 2218.91 257.162 1
4 12 3 441.781 134.746 1
-4 -12 -3 540.146 136.122 1
4 -12 3 236.241 159.466 1
4 12 4 291.193 157.846 1
-4 12 -5 2575.49 256.870 1
4 12 5 1971.53 288.090 1
-4 -12 -6 63.0814 82.4317 1
-4 12 -6 8.75824 60.8167 1
-4 12 -6 21.2141 79.4984 1
4 12 6 10.7776 133.717 1
4 14 -5 389.867 151.810 1
-4 14 5 408.023 141.781 1
4 -14 -5 841.274 170.551 1
-4 14 4 539.560 170.790 1
4 14 -4 674.965 191.671 1
4 14 -3 182.174 141.052 1
4 14 -3 107.685 110.593 1
-4 14 3 138.537 136.698 1
-4 -14 3 274.072 142.555 1
4 14 -2 271.942 152.265 1
4 14 -2 99.5861 112.470 1
-4 -14 2 409.752 164.710 1
4 -14 -2 796.857 181.564 1
-4 14 2 544.837 138.714 1
4 14 -1 202.764 109.540 1
4 -14 -1 665.992 212.163 1
4 14 -1 637.949 141.561 1
-4 -14 0 1428.80 275.389 1
4 -14 0 2801.85 303.323 1
-4 14 -1 9.15097 79.2749 1
-4 14 -1 19.9343 106.478 1
-4 -14 -1 51.0241 118.793 1
4 14 2 334.900 147.466 1
-4 14 -2 118.067 116.530 1
-4 -14 -2 363.431 130.605 1
4 -14 2 222.564 188.400 1
-4 14 -2 135.199 106.451 1
4 -14 3 207.661 150.184 1
-4 14 -3 129.949 112.679 1
4 14 3 146.787 143.048 1
-4 14 -4 39.4283 95.4154 1
4 14 4 66.6441 129.741 1
4 16 -1 355.083 148.599 1
-4 16 1 383.199 129.834 1
4 16 0 40.5252 167.516 1
4 -16 0 116.851 184.427 1
-4 -16 0 153.102 181.704 1
-4 16 0 232.696 138.811 1
4 16 1 51.9423 130.312 1
-4 16 -1 125.946 112.665 1
4 -16 1 130.301 148.110 1
-4 -16 -1 75.2315 141.429 1
5 -1 -10 24.0899 41.2079 1
5 -1 -10 109.222 66.5875 1
5 -1 -9 -4.58195 41.7502 1
5 -1 -8 69.2381 53.9808 1
-5 1 8 74.0274 52.5439 1
5 -1 -8 19.0371 43.0871 1
-5 1 7 113.961 57.8474 1
5 -1 -7 108.447 50.1415 1
-5 1 6 3038.81 209.827 1
5 -1 -6 2788.62 212.371 1
5 -1 -5 3578.05 344.535 1
5 -1 -5 3254.57 341.425 1
-5 1 5 3751.99 350.867 1
-5 1 4 144.033 46.8116 1
5 -1 -4 132.311 45.7028 1
-5 1 4 121.724 54.2684 1
5 -1 -4 147.473 43.8492 1
-5 1 3 17528.5 1833.51 1
5 -1 -3 22335.9 1835.95 1
-5 1 2 10521.4 915.025 1
5 -1 -2 8845.81 916.328 1
5 -1 -2 10014.1 917.406 1
5 -1 -1 633.576 78.2045 1
5 1 1 2930.09 258.961 1
-5 -1 -1 3161.08 274.376 1
5 1 2 35053.2 3102.34 1
-5 -1 -2 33960.8 3103.47 1
-5 -1 -2 31610.6 3105.38 1
-5 1 -3 7811.36 776.608 1
5 -1 3 7086.78 776.213 1
-5 -1 -3 6340.36 804.955 1
5 1 3 8955.14 795.219 1
5 -1 4 8135.14 755.774 1
5 1 4 9267.16 771.945 1
-5 -1 -4 9899.32 780.480 1
5 -1 4 6286.26 757.253 1
-5 -1 -4 11898.7 780.994 1
-5 1 -4 7526.86 760.120 1
5 1 5 1224.67 121.354 1
-5 -1 -5 1048.13 119.866 1
-5 1 -5 1283.83 102.241 1
5 -1 5 345.847 97.4114 1
-5 -1 -5 2023.23 147.368 1
-5 1 -6 585.001 114.998 1
5 -1 6 885.448 109.799 1
-5 -1 -7 131.210 54.0861 1
-5 1 -7 51.1141 43.3619 1
-5 1 -7 41.1894 29.5522 1
5 1 7 95.1971 57.6141 1
-5 1 -8 37.7519 61.6858 1
-5 1 -8 257.768 52.3978 1
-5 -1 -9 64.0394 65.3212 1
-5 -1 -10 1.46548 38.4252 1
-5 -1 -10 21.0141 53.7794 1
-5 3 9 37.3925 74.3679 1
5 -3 -9 19.8958 61.2277 1
-5 3 8 1163.69 173.901 1
5 -3 -7 221.908 79.3047 1
5 -3 -7 445.514 86.7424 1
-5 3 7 512.973 99.5203 1
5 -3 -6 2055.16 266.172 1
-5 3 6 2227.40 277.248 1
5 -3 -5 3560.82 393.634 1
5 -3 -4 1511.04 177.738 1
5 -3 -4 1621.59 180.390 1
-5 -3 3 1435.60 175.050 1
-5 3 3 1629.71 187.258 1
5 3 -3 1740.40 166.117 1
5 3 -2 37612.3 3068.59 1
-5 -3 2 32254.7 3072.27 1
-5 3 2 33226.7 3075.61 1
5 -3 -2 35048.1 3072.54 1
5 3 -2 27868.0 3070.15 1
-5 3 1 76911.2 7071.05 1
-5 -3 1 73990.5 7074.20 1
5 3 -1 79710.5 7071.13 1
-5 3 1 66661.9 7080.09 1
5 -3 -1 81818.2 7070.33 1
-5 -3 0 66.6879 49.7227 1
5 -3 0 61.3185 40.6469 1
5 3 0 144.392 58.0049 1
-5 -3 0 104.493 57.1726 1
5 -3 0 129.630 41.0931 1
-5 3 0 60.8822 48.3458 1
-5 3 -1 1400.68 116.866 1
5 -3 1 451.392 108.159 1
-5 -3 -1 887.844 133.747 1
5 3 1 550.939 117.615 1
5 3 1 768.926 132.326 1
-5 3 -1 1231.32 107.153 1
5 -3 2 11970.8 991.781 1
5 3 2 8713.32 1007.70 1
-5 -3 -2 13205.4 1012.71 1
-5 3 -2 8772.74 996.059 1
-5 -3 -3 38502.5 4841.59 1
-5 3 -3 53182.0 4829.49 1
5 -3 3 53337.0 4821.75 1
5 -3 3 57929.4 4823.25 1
5 3 3 37889.9 4845.39 1
5 -3 4 1281.51 120.723 1
-5 -3 -4 1019.76 159.866 1
5 -3 4 972.539 121.097 1
-5 3 -4 1182.15 122.519 1
-5 3 -4 1154.13 124.426 1
-5 -3 -5 362.831 70.5488 1
-5 -3 -5 484.617 97.5159 1
-5 -3 -6 1047.35 135.905 1
-5 -3 -6 989.794 144.506 1
-5 -3 -7 99.9786 73.7694 1
-5 -3 -7 50.6384 47.5275 1
5 3 7 67.1128 83.6105 1
5 3 8 192.773 91.9850 1
-5 -3 -8 117.864 74.6871 1
-5 -3 -9 14.6349 52.7976 1
5 3 9 17.3021 78.5845 1
5 -5 -9 9.59843 69.7477 1
5 -5 -9 72.3761 70.6727 1
-5 5 8 114.126 108.832 1
5 -5 -8 53.4506 69.1208 1
5 -5 -7 5.14881 50.3376 1
5 -5 -6 1302.67 156.445 1
5 -5 -6 287.096 143.919 1
-5 -5 5 3949.75 407.444 1
5 5 -5 3900.38 396.521 1
-5 -5 4 6890.31 820.653 1
5 5 -4 7859.38 794.269 1
5 -5 -4 10246.9 821.333 1
5 5 -4 9568.37 805.576 1
5 5 -3 13962.4 1068.89 1
-5 5 3 7943.94 1059.58 1
-5 5 3 9317.92 1073.56 1
5 5 -3 12781.9 1059.21 1
5 -5 -3 12334.2 1066.84 1
5 -5 -2 8330.71 785.088 1
-5 5 2 8186.03 778.594 1
-5 -5 2 6386.06 772.194 1
5 -5 -1 2031.00 178.122 1
-5 5 1 1175.32 163.253 1
-5 5 1 1065.63 173.231 1
-5 -5 1 1893.96 189.350 1
5 -5 -1 1963.28 184.986 1
-5 5 0 2233.28 212.833 1
5 -5 0 2504.58 207.417 1
5 -5 0 2313.35 217.166 1
5 5 0 1241.05 220.642 1
-5 5 0 1052.73 198.270 1
-5 -5 0 1447.00 228.272 1
-5 -5 -1 1001.09 123.301 1
5 5 1 172.851 117.676 1
-5 -5 -1 446.908 114.516 1
5 5 1 794.944 119.923 1
5 -5 1 614.938 100.934 1
-5 -5 -2 5119.19 473.132 1
5 5 2 5954.46 477.668 1
-5 -5 -3 281.774 86.5360 1
-5 5 -3 338.089 71.8974 1
-5 5 -3 120.300 53.3260 1
-5 -5 -4 185.018 82.1333 1
-5 5 -4 56.3162 40.4018 1
-5 5 -4 101.343 59.4610 1
5 -5 4 152.111 54.9303 1
-5 -5 -5 4398.10 425.238 1
5 -5 5 3533.66 361.754 1
-5 5 -6 1694.75 216.979 1
-5 5 -6 1723.84 232.290 1
-5 -5 -7 636.813 122.615 1
5 5 8 2201.34 236.658 1
-5 -5 -8 2078.46 230.332 1
-5 -5 -9 6.93534 86.6585 1
-5 -5 -9 30.4405 84.1581 1
5 -7 -9 11.6960 60.5801 1
5 -7 -8 127.016 110.266 1
5 -7 -8 205.836 119.034 1
5 7 -7 19.6511 38.3077 1
5 -7 -7 3.36935 49.6846 1
5 7 -7 5.73001 28.2161 1
-5 -7 6 55.1338 72.4017 1
5 7 -6 31.7077 62.8672 1
-5 -7 5 2323.65 253.107 1
5 -7 -5 3312.37 265.616 1
5 7 -5 1298.24 222.160 1
-5 7 5 3369.65 274.666 1
5 7 -5 1771.64 231.239 1
5 -7 -4 4017.65 420.395 1
5 -7 -4 4954.42 400.449 1
5 7 -4 4281.22 409.766 1
-5 7 4 4578.59 404.488 1
-5 -7 4 3688.07 417.783 1
5 -7 -3 390.635 106.828 1
5 7 -3 384.040 101.083 1
-5 7 3 431.685 113.064 1
5 -7 -3 474.934 94.3603 1
5 -7 -2 3851.16 311.200 1
5 7 -2 1698.85 297.567 1
5 -7 -2 2920.59 305.828 1
-5 7 2 2919.87 311.283 1
5 7 -2 2615.89 309.859 1
-5 -7 1 443.177 112.657 1
5 7 -1 318.181 99.9839 1
5 -7 -1 319.045 96.8284 1
-5 7 0 7063.36 552.808 1
-5 -7 0 4566.39 576.005 1
5 -7 0 6320.94 556.845 1
-5 -7 0 5907.10 571.779 1
5 7 0 5683.80 558.249 1
5 7 0 1589.71 549.581 1
5 -7 0 9482.78 561.696 1
-5 7 0 4787.79 539.560 1
5 7 1 555.276 154.013 1
-5 -7 -1 992.294 168.236 1
-5 7 -1 1062.01 159.375 1
-5 7 -2 4943.01 396.081 1
-5 -7 -2 4782.30 410.235 1
-5 7 -3 3569.57 428.468 1
5 7 3 6228.31 463.882 1
-5 7 -4 1088.61 186.324 1
-5 -7 -4 1554.78 240.224 1
-5 -7 -4 2309.03 202.750 1
5 7 4 2558.92 229.304 1
-5 7 -4 1252.46 174.513 1
-5 7 -5 1179.04 199.414 1
5 7 5 3032.54 251.511 1
-5 7 -5 1987.58 223.824 1
-5 -7 -5 3010.10 234.681 1
5 -7 5 2130.40 238.879 1
-5 7 -6 24.0421 56.0014 1
-5 7 -7 15.2150 41.7915 1
-5 -7 -7 91.2244 66.3558 1
-5 -7 -7 36.2974 76.6309 1
-5 -7 -8 565.775 147.122 1
-5 -7 -8 952.133 157.881 1
-5 -7 -9 10.6631 83.9719 1
5 9 -8 88.8115 65.6356 1
5 9 -8 -21.7298 47.4485 1
-5 -9 7 104.981 102.180 1
5 9 -7 56.4761 80.2625 1
5 -9 -7 187.042 103.185 1
5 9 -7 11.1052 57.2398 1
-5 9 7 119.630 89.3123 1
5 -9 -6 30.1656 88.7710 1
-5 9 6 41.8994 101.707 1
-5 -9 6 4.64139 88.2076 1
5 -9 -5 130.488 100.903 1
5 9 -5 155.942 65.1200 1
-5 -9 5 236.580 99.3704 1
5 -9 -5 125.043 103.596 1
-5 9 5 175.541 108.106 1
5 -9 -4 1366.19 215.358 1
5 9 -4 1297.65 201.253 1
5 9 -4 800.833 153.735 1
5 -9 -3 1392.30 177.739 1
5 9 -3 1204.50 160.030 1
5 -9 -3 1758.54 195.046 1
5 -9 -2 1436.04 181.311 1
5 -9 -2 1249.81 179.913 1
5 9 -2 1477.94 194.922 1
-5 -9 2 1465.13 193.586 1
-5 9 2 961.417 189.359 1
5 -9 -1 5541.11 446.539 1
5 9 -1 4076.41 427.897 1
-5 -9 1 5320.49 444.736 1
-5 9 1 5134.88 443.767 1
5 9 0 5918.89 781.464 1
-5 9 0 3416.94 749.386 1
5 9 0 11498.5 783.710 1
-5 9 0 14620.9 798.218 1
5 9 1 3845.15 425.582 1
-5 -9 -1 4264.30 441.189 1
5 -9 2 1530.22 193.123 1
-5 9 -2 1336.73 168.441 1
-5 -9 -2 1035.67 174.325 1
5 9 2 1010.71 170.808 1
-5 -9 -3 1797.10 210.286 1
-5 9 -3 882.838 171.128 1
-5 -9 -3 1423.54 202.464 1
-5 9 -3 774.160 140.021 1
-5 -9 -4 928.803 140.882 1
-5 9 -4 245.101 124.754 1
-5 9 -4 315.084 84.9927 1
-5 -9 -4 1004.50 141.319 1
5 9 5 92.5489 124.997 1
-5 -9 -5 99.2147 95.8337 1
-5 9 -5 0.27220 48.5078 1
5 -9 6 207.675 134.993 1
5 9 6 256.128 126.772 1
-5 -9 -6 339.943 133.375 1
-5 9 -7 19.5819 64.8578 1
-5 -9 -7 8.33212 80.9499 1
5 9 7 8.92255 119.403 1
-5 9 -7 5.55592 52.0946 1
-5 -9 -7 -8.01520 55.7446 1
5 -9 7 43.0070 85.2255 1
-5 9 -8 -17.7221 65.9451 1
-5 9 -8 153.785 91.2269 1
5 11 -7 1.48141 80.1931 1
5 -11 -7 -3.79642 89.8956 1
-5 11 7 -22.5608 100.173 1
5 11 -6 795.770 128.765 1
5 -11 -6 386.831 173.213 1
-5 -11 6 532.127 162.270 1
5 11 -6 411.107 112.846 1
5 -11 -6 376.428 167.980 1
5 11 -5 247.738 122.308 1
5 -11 -5 206.298 137.482 1
5 11 -5 113.416 61.9218 1
5 -11 -4 2127.64 230.901 1
5 -11 -4 1976.50 222.329 1
5 -11 -3 1648.26 238.916 1
-5 -11 2 799.607 163.998 1
5 11 -2 1046.71 163.585 1
-5 11 2 792.079 124.709 1
-5 11 1 332.750 103.111 1
5 11 -1 568.513 122.620 1
5 -11 -1 615.381 109.808 1
5 11 -1 448.126 97.7661 1
-5 -11 1 386.862 138.429 1
5 11 0 594.292 122.573 1
5 11 0 706.522 134.159 1
-5 11 0 536.315 106.370 1
-5 -11 -1 15.5209 101.223 1
5 11 1 -14.5530 98.3609 1
5 -11 1 38.5480 77.1191 1
-5 -11 -2 681.384 154.836 1
5 11 2 625.394 149.886 1
5 -11 2 657.389 130.856 1
-5 11 -2 859.044 130.862 1
-5 -11 -3 879.453 154.942 1
5 11 3 740.854 163.085 1
-5 -11 -4 72.0456 124.151 1
5 11 4 84.0750 124.801 1
-5 -11 -4 104.258 98.5714 1
-5 11 -5 1016.10 183.963 1
-5 11 -5 804.851 143.306 1
-5 -11 -6 74.5732 121.116 1
5 -11 6 188.683 146.310 1
-5 11 -6 51.0126 67.1980 1
-5 11 -6 58.0690 100.868 1
-5 11 -7 441.198 110.493 1
-5 -11 -7 465.041 127.817 1
5 11 7 200.792 163.787 1
5 13 -5 948.289 236.252 1
-5 13 5 1735.58 241.262 1
-5 13 4 2027.49 279.731 1
5 13 -4 1300.70 233.370 1
5 -13 -3 616.811 153.931 1
5 13 -3 418.573 144.031 1
-5 13 3 632.385 152.712 1
-5 13 2 619.901 154.024 1
-5 -13 2 916.757 180.343 1
5 -13 -2 787.084 162.412 1
5 -13 -1 372.002 135.842 1
-5 13 1 259.061 125.231 1
5 13 -1 154.570 97.4678 1
5 -13 0 35.8975 116.085 1
-5 -13 0 43.5059 105.565 1
-5 13 0 17.1042 110.399 1
5 13 0 67.4287 96.6785 1
5 13 0 94.3201 110.190 1
-5 -13 -1 408.629 127.224 1
-5 13 -1 197.776 94.0179 1
5 13 1 393.037 136.196 1
-5 -13 -2 33.8911 117.634 1
5 -13 2 6.92144 127.571 1
5 13 2 24.1515 122.287 1
-5 13 -2 45.8763 109.800 1
5 -13 3 5732.15 467.680 1
-5 13 -3 4393.23 433.273 1
5 13 3 5254.70 464.693 1
-5 13 -4 109.273 66.9984 1
5 13 4 220.092 155.348 1
-5 -13 -5 157.730 110.405 1
-5 13 -5 358.206 126.921 1
5 13 5 263.779 172.597 1
-5 15 3 42.2225 116.683 1
5 15 -3 65.6415 121.384 1
5 -15 -2 186.739 149.187 1
5 15 -2 177.174 135.749 1
5 15 -1 377.559 157.267 1
-5 -15 1 533.822 161.107 1
5 15 -1 132.051 117.219 1
-5 15 0 26.8265 90.6025 1
5 -15 0 76.9171 158.454 1
5 15 0 85.3803 127.280 1
5 -15 1 -20.2973 173.368 1
-5 15 -1 -9.63687 92.1210 1
-5 15 -1 -21.5708 118.718 1
-5 15 -2 309.812 116.781 1
-5 -15 -2 176.187 132.273 1
-5 15 -3 59.3274 107.065 1
5 15 3 14.4734 125.950 1
6 0 -9 -2.75320 29.7989 1
6 0 -8 354.940 69.6142 1
6 0 -8 583.277 74.0817 1
6 0 -7 2.32458 23.5783 1
6 0 -7 0.09794 35.2921 1
-6 0 7 -2.43921 23.4246 1
-6 0 6 1678.56 180.879 1
6 0 -6 1738.80 176.156 1
-6 0 5 31.5942 33.0200 1
6 0 -5 26.8429 29.3187 1
6 0 -5 37.3498 32.3634 1
6 0 -4 221.408 41.8778 1
-6 0 4 213.006 48.1838 1
-6 0 4 261.941 45.7631 1
-6 0 3 46.3433 34.9307 1
6 0 -3 41.7632 22.9472 1
6 0 -3 35.6449 18.7149 1
-6 0 -1 -0.23337 1.16688 1
-6 0 -2 7173.02 609.000 1
6 0 2 6167.96 608.486 1
-6 0 -2 6333.02 606.977 1
6 0 3 50.2990 51.0902 1
-6 0 -3 75.6373 35.6313 1
-6 0 -4 12272.9 990.497 1
6 0 4 9978.11 990.269 1
-6 0 -4 12550.5 999.949 1
6 0 5 42.9008 41.9248 1
-6 0 -5 85.9308 50.1437 1
-6 0 -5 72.8938 43.3779 1
6 0 6 1353.90 160.265 1
-6 0 -6 1895.61 174.032 1
-6 0 -7 3.43965 38.5838 1
6 0 7 9.42602 39.4029 1
-6 0 -8 2629.48 188.397 1
-6 0 -8 304.851 169.133 1
-6 0 -9 4.52262 50.7265 1
-6 0 -10 -3.65602 42.8645 1
-6 0 -10 27.2844 48.0027 1
6 -2 -10 112.661 95.8175 1
6 -2 -10 1216.14 140.402 1
6 -2 -9 830.512 107.993 1
6 -2 -9 139.044 75.7665 1
-6 2 8 75.5387 66.2734 1
-6 2 7 385.305 85.8876 1
6 -2 -7 434.430 78.2233 1
6 -2 -7 334.475 77.0975 1
6 -2 -6 1106.28 140.646 1
-6 2 6 875.476 136.397 1
6 -2 -6 1050.13 134.386 1
6 -2 -5 552.524 84.2501 1
6 -2 -5 429.254 75.9504 1
6 -2 -4 3544.07 299.909 1
6 -2 -4 2532.45 297.693 1
6 -2 -3 21141.1 1955.06 1
6 2 -2 3804.64 517.811 1
-6 2 2 1322.78 510.684 1
6 -2 -2 5826.30 511.070 1
6 2 -2 9184.09 507.033 1
-6 -2 2 4201.64 513.589 1
6 -2 -2 5697.61 511.084 1
-6 2 1 13213.0 391.742 1
6 -2 -1 24073.7 374.818 1
6 2 0 1161.91 97.3527 1
-6 2 0 472.810 87.3414 1
-6 2 -1 -0.48724 5.85491 1
6 2 1 290.879 62.2801 1
-6 -2 -2 1910.05 192.131 1
6 2 2 1583.79 166.297 1
-6 -2 -2 2474.84 179.682 1
-6 2 -2 1767.06 151.216 1
-6 2 -2 1087.69 150.650 1
6 -2 2 1138.78 155.620 1
-6 -2 -3 5804.24 752.214 1
6 2 3 7145.35 747.562 1
6 -2 3 9124.53 736.567 1
-6 2 -3 9572.07 739.041 1
6 -2 3 4696.33 744.525 1
6 -2 4 73.8357 26.0414 1
-6 -2 -4 96.6073 71.3633 1
6 -2 4 58.1541 38.0753 1
-6 2 -4 86.0230 28.1039 1
-6 -2 -4 74.3385 40.1012 1
-6 2 -5 540.000 79.6100 1
6 -2 5 523.163 82.1962 1
-6 -2 -6 990.906 126.376 1
6 2 6 1155.78 158.194 1
-6 -2 -6 1191.38 139.397 1
-6 -2 -7 232.859 77.9671 1
6 2 7 177.946 77.9381 1
-6 -2 -9 231.169 74.3936 1
6 2 9 252.318 66.7912 1
6 -4 -9 16.8640 62.1390 1
-6 4 8 438.729 109.276 1
6 -4 -8 154.418 76.6541 1
-6 4 7 27.8713 69.0741 1
6 -4 -7 17.6343 44.4998 1
6 -4 -6 13011.7 1500.68 1
6 -4 -6 18341.4 1498.23 1
6 -4 -5 20674.6 2203.12 1
6 -4 -5 24577.2 2172.22 1
-6 -4 4 1763.38 209.958 1
6 4 -4 2081.72 210.741 1
6 -4 -4 2202.64 231.728 1
6 4 -4 1613.91 206.754 1
6 4 -3 13826.9 1160.89 1
6 -4 -3 13407.9 1153.75 1
-6 4 3 14489.8 1159.16 1
-6 -4 2 45340.8 3547.74 1
6 4 -2 36621.9 3553.53 1
-6 4 2 37781.8 3559.48 1
-6 -4 1 14802.4 1373.49 1
6 4 -1 11286.3 1379.02 1
-6 4 1 19168.2 1389.32 1
6 -4 -1 13273.6 1377.56 1
6 4 -1 15579.5 1367.68 1
6 -4 -1 20692.5 1380.67 1
-6 4 1 10024.2 1376.84 1
-6 -4 0 1290.15 145.609 1
6 -4 0 1415.69 130.823 1
-6 -4 0 1303.61 145.489 1
6 -4 0 1274.50 133.716 1
-6 4 0 968.059 132.590 1
6 -4 1 13331.5 1083.18 1
-6 -4 -1 11017.9 1098.24 1
6 4 1 13163.3 1097.04 1
-6 -4 -1 15402.1 1098.24 1
6 -4 2 4541.66 482.207 1
6 4 2 5975.12 497.710 1
-6 4 -2 4405.75 478.240 1
6 4 2 6681.77 497.421 1
-6 4 -3 560.054 91.7815 1
6 4 3 339.855 116.203 1
-6 -4 -3 581.165 101.555 1
-6 4 -3 709.549 74.4703 1
6 -4 3 536.220 75.9062 1
-6 4 -4 622.423 122.979 1
-6 -4 -4 974.027 157.745 1
-6 4 -4 1005.31 126.921 1
6 -4 5 551.692 65.9155 1
-6 4 -5 502.067 74.6717 1
-6 4 -6 84.0197 30.2726 1
-6 -4 -6 159.644 82.4019 1
6 -4 6 24.7364 25.2894 1
-6 -4 -6 85.8132 65.8766 1
-6 -4 -7 248.660 68.6740 1
6 4 7 89.9351 100.408 1
-6 -4 -8 495.390 100.308 1
-6 -4 -8 413.177 115.380 1
6 4 8 581.135 132.739 1
-6 -4 -9 627.486 130.406 1
6 -6 -9 62.8734 62.5927 1
6 -6 -8 174.335 82.3264 1
6 -6 -8 21.8747 70.5023 1
6 -6 -7 173.288 82.2748 1
-6 -6 6 4559.95 355.562 1
6 -6 -6 4839.65 391.194 1
6 6 -6 4260.90 332.233 1
-6 -6 5 7562.49 749.691 1
6 6 -5 7566.13 734.061 1
-6 -6 4 10221.1 1108.80 1
6 6 -4 7504.72 1078.45 1
6 -6 -4 16443.6 1107.98 1
6 6 -4 16952.4 1092.43 1
-6 6 4 8931.99 1116.26 1
6 6 -3 1090.91 132.596 1
6 -6 -3 892.132 149.288 1
6 6 -3 1187.72 155.084 1
6 -6 -3 617.956 148.981 1
-6 6 3 926.938 157.629 1
-6 6 2 466.302 98.2965 1
-6 6 2 634.830 127.677 1
6 -6 -1 535.914 114.266 1
-6 -6 1 345.872 116.312 1
6 6 -1 492.380 114.511 1
6 -6 0 7930.45 556.884 1
6 -6 0 7353.38 560.357 1
-6 -6 0 5726.07 565.002 1
6 6 0 3270.81 564.276 1
-6 -6 0 4833.17 566.079 1
-6 6 0 4571.09 549.174 1
-6 -6 -1 1764.77 414.770 1
-6 6 -1 5117.06 397.761 1
6 -6 1 4972.99 398.596 1
6 6 1 2532.83 410.338 1
6 -6 1 4043.80 389.610 1
-6 6 -2 350.030 89.4149 1
6 6 2 506.149 135.760 1
6 6 2 405.064 128.819 1
-6 -6 -2 619.721 125.648 1
6 6 3 169.886 142.095 1
-6 6 -3 426.744 68.3801 1
-6 -6 -3 489.727 99.2870 1
-6 -6 -3 408.674 80.4671 1
-6 6 -3 508.446 93.3136 1
-6 6 -4 134.157 36.6989 1
6 6 4 193.581 98.5263 1
6 -6 4 127.954 77.9296 1
-6 -6 -4 278.347 85.5831 1
-6 6 -4 178.343 62.7189 1
6 -6 5 405.172 75.1699 1
-6 6 -5 549.366 81.8333 1
6 -6 6 2082.20 192.942 1
-6 6 -6 1202.37 178.750 1
-6 -6 -6 2244.83 219.801 1
-6 -6 -6 1247.30 206.386 1
-6 6 -7 47.6150 36.6704 1
-6 -6 -7 73.1005 45.3265 1
-6 6 -7 47.3675 47.8083 1
-6 -6 -8 18.7250 89.3171 1
-6 -6 -8 51.2887 58.9903 1
-6 -6 -9 325.948 122.492 1
6 8 -8 23.3293 41.2234 1
6 8 -7 377.654 109.909 1
6 -8 -7 2379.97 210.308 1
-6 8 6 2800.50 409.417 1
-6 -8 6 4643.50 417.318 1
6 -8 -5 311.876 124.905 1
-6 -8 5 482.526 118.400 1
6 -8 -5 544.738 127.368 1
6 8 -5 182.332 76.7385 1
6 8 -5 278.645 96.0128 1
6 -8 -4 143.816 92.4568 1
6 8 -4 94.1192 92.3658 1
6 -8 -4 124.513 77.2293 1
6 8 -4 95.3888 50.3310 1
6 -8 -3 222.537 169.594 1
6 8 -3 -0.31168 67.5069 1
6 -8 -2 469.878 105.507 1
6 8 -2 455.820 114.194 1
6 -8 -2 566.755 112.243 1
-6 8 1 758.256 188.069 1
6 -8 -1 1430.73 204.913 1
-6 8 1 780.061 166.171 1
-6 -8 1 2548.58 240.273 1
6 8 -1 1876.87 205.542 1
-6 8 0 1167.16 145.758 1
6 8 0 1042.01 170.620 1
6 8 0 753.988 152.359 1
6 8 1 697.101 163.924 1
-6 8 -1 370.147 120.489 1
6 -8 1 439.197 134.321 1
6 8 1 293.402 138.614 1
-6 -8 -2 1423.75 176.457 1
-6 -8 -2 1261.74 176.332 1
-6 -8 -3 4845.19 490.683 1
-6 -8 -3 5194.83 511.385 1
6 8 4 1664.56 197.267 1
-6 8 -4 1318.35 150.326 1
-6 -8 -4 1663.12 194.254 1
-6 -8 -4 1042.56 151.780 1
-6 8 -4 723.640 130.177 1
-6 8 -5 136.537 58.6523 1
-6 -8 -5 377.429 103.959 1
6 8 5 511.651 120.446 1
-6 8 -5 229.664 98.7647 1
-6 -8 -5 540.114 113.695 1
6 -8 5 800.518 115.849 1
6 8 6 2491.35 224.391 1
-6 -8 -6 488.032 171.206 1
6 -8 7 1169.23 149.534 1
-6 -8 -7 1258.41 145.208 1
-6 -8 -8 -21.6351 87.0286 1
-6 8 -8 -0.89559 37.6846 1
-6 8 -8 26.4506 69.0655 1
-6 10 7 334.664 129.992 1
6 10 -7 92.3613 125.699 1
-6 -10 7 955.854 156.353 1
6 10 -7 6.83859 67.0429 1
6 -10 -7 861.575 146.783 1
-6 10 6 95.0425 122.774 1
6 10 -6 203.835 101.201 1
-6 -10 6 37.7087 115.001 1
6 -10 -6 -64.1950 130.009 1
6 10 -6 70.2002 62.5555 1
6 -10 -6 282.977 123.342 1
-6 -10 5 65.4731 87.0142 1
6 -10 -5 35.9198 105.223 1
6 10 -5 29.2974 44.9303 1
6 -10 -4 3595.83 448.618 1
6 10 -4 2516.50 386.646 1
-6 10 3 947.549 143.144 1
6 -10 -3 650.151 159.360 1
6 10 -3 808.466 116.447 1
6 -10 -3 932.869 134.242 1
6 10 -3 1157.69 164.095 1
6 -10 -2 89.4087 89.1141 1
6 10 -2 26.8128 48.4857 1
-6 -10 2 46.4589 96.7625 1
-6 10 2 32.2447 96.6365 1
6 10 -2 40.8637 99.6912 1
6 10 -1 508.800 137.146 1
6 -10 -1 707.594 142.012 1
6 10 -1 451.153 112.251 1
-6 -10 1 269.942 144.215 1
-6 10 1 390.550 106.180 1
-6 10 1 543.140 142.144 1
6 10 0 215.447 102.928 1
6 10 0 299.385 123.455 1
-6 10 0 235.667 113.060 1
6 10 1 7381.87 571.742 1
6 10 1 3333.88 553.967 1
6 -10 1 6049.78 578.305 1
-6 10 -1 4880.39 557.061 1
-6 -10 -1 6265.50 567.319 1
-6 10 -1 5324.04 549.997 1
-6 10 -2 333.557 100.633 1
6 -10 2 497.780 139.850 1
-6 10 -2 447.292 118.573 1
-6 -10 -2 296.659 136.172 1
6 10 2 309.191 135.920 1
-6 10 -3 1459.43 189.708 1
-6 -10 -3 1349.96 219.769 1
-6 -10 -3 707.151 202.769 1
6 10 3 1006.53 220.549 1
-6 10 -4 227.373 60.0055 1
-6 -10 -4 252.277 98.0647 1
-6 -10 -4 278.336 92.7472 1
-6 10 -5 96.8062 55.6349 1
-6 -10 -5 197.055 134.408 1
-6 10 -6 263.687 116.581 1
-6 -10 -6 435.545 152.457 1
-6 10 -6 136.170 68.7073 1
-6 -10 -6 600.028 131.793 1
6 -10 6 261.193 144.195 1
6 10 6 351.546 151.899 1
-6 -10 -7 359.666 109.780 1
-6 10 -7 216.859 84.7439 1
6 10 7 280.224 145.053 1
6 12 -6 42.0691 73.5337 1
6 12 -6 208.724 110.045 1
6 12 -5 1558.10 236.789 1
-6 12 5 1902.41 242.390 1
6 12 -4 63.6390 57.6591 1
-6 12 4 227.956 139.852 1
-6 12 3 202.595 131.213 1
-6 -12 3 61.1040 107.016 1
6 -12 -3 262.207 128.621 1
6 12 -2 148.052 100.801 1
-6 12 2 95.9816 88.1745 1
-6 -12 2 368.887 122.486 1
6 -12 -2 100.936 136.217 1
6 12 -1 489.507 127.514 1
-6 12 1 273.728 97.3835 1
6 12 -1 242.374 95.9880 1
6 -12 0 104.594 85.1530 1
6 12 0 -29.2957 86.5932 1
-6 12 0 123.387 76.2670 1
-6 -12 0 45.8087 111.876 1
-6 12 0 97.8127 84.2713 1
6 12 0 69.5719 111.297 1
-6 12 -1 39.8432 90.7476 1
-6 -12 -1 17.2777 112.741 1
-6 12 -1 36.4114 79.3114 1
6 12 1 31.5788 110.534 1
-6 12 -2 -11.3567 101.835 1
6 -12 2 18.2892 84.7668 1
6 12 2 -2.05173 115.874 1
-6 -12 -3 250.345 120.546 1
6 12 3 260.366 147.434 1
-6 12 -4 1699.85 265.051 1
6 12 4 5059.64 367.300 1
-6 12 -5 684.760 145.381 1
-6 -12 -5 761.186 141.031 1
6 12 5 584.659 173.305 1
-6 -12 -6 397.436 112.502 1
6 12 6 247.531 133.907 1
-6 12 -6 63.3869 59.6976 1
-6 12 -6 165.194 104.235 1
6 14 -5 859.895 168.954 1
-6 14 5 703.466 165.090 1
-6 14 4 398.701 151.646 1
6 14 -4 462.188 148.284 1
-6 -14 3 84.6791 107.699 1
-6 14 3 53.8415 118.328 1
6 14 -3 63.2781 117.932 1
-6 14 2 1019.46 199.781 1
6 14 -2 873.443 205.210 1
-6 -14 2 456.746 192.258 1
6 14 -1 73.6150 91.7739 1
6 -14 -1 292.490 152.205 1
6 14 -1 212.640 138.918 1
6 -14 0 22.4702 125.989 1
-6 -14 0 28.3356 111.762 1
-6 14 -1 261.210 123.179 1
-6 -14 -1 165.224 125.208 1
-6 14 -1 119.625 121.415 1
-6 -14 -2 562.800 129.053 1
6 -14 2 380.866 162.617 1
-6 14 -2 268.765 134.943 1
6 14 2 392.593 151.348 1
-6 14 -3 407.013 127.977 1
6 14 3 291.021 151.202 1
6 -14 3 255.453 158.059 1
-6 14 -4 -33.9300 85.6199 1
6 14 4 1.82220 138.126 1
6 16 -1 111.567 140.914 1
6 -16 -1 346.304 164.644 1
-6 -16 1 203.602 121.039 1
-6 16 1 139.997 117.197 1
6 16 0 944.027 209.231 1
-6 -16 0 1023.73 189.391 1
6 -16 0 1567.30 235.538 1
-6 16 0 1207.96 184.507 1
7 -1 -10 1.77921 42.2079 1
7 -1 -10 -10.8589 64.8642 1
7 -1 -9 -37.7725 71.3676 1
-7 1 8 46.9891 65.0027 1
7 -1 -8 101.086 50.5579 1
7 -1 -8 47.9392 42.7850 1
7 -1 -7 16.2826 44.9336 1
-7 1 7 16.4773 46.4510 1
7 -1 -6 44.3711 39.8838 1
7 -1 -6 -45.9210 60.5364 1
7 -1 -5 440.506 61.9947 1
7 -1 -5 540.964 69.0529 1
-7 1 4 4418.18 487.564 1
7 -1 -4 5164.57 488.055 1
7 -1 -4 5761.97 489.476 1
-7 1 3 7337.23 695.835 1
-7 1 2 8859.31 957.221 1
7 -1 -2 10948.7 954.926 1
7 -1 -2 10827.5 956.078 1
7 -1 -1 697.696 62.0339 1
7 -1 -1 513.440 56.6772 1
-7 1 0 1215.13 176.291 1
7 1 0 2337.93 175.245 1
-7 -1 -1 4936.04 178.092 1
-7 -1 -1 6850.17 167.332 1
-7 1 -2 5868.43 386.594 1
7 -1 2 5289.32 385.140 1
-7 1 -2 5964.88 383.188 1
7 -1 3 7050.83 717.328 1
7 1 3 6607.64 731.030 1
-7 -1 -3 6734.02 724.527 1
-7 1 -3 8606.91 712.470 1
-7 -1 -4 6426.94 648.718 1
7 1 4 8933.78 640.693 1
-7 1 -4 9329.02 631.220 1
7 -1 4 7151.09 634.363 1
7 -1 4 5723.53 629.847 1
-7 1 -4 4167.02 630.084 1
-7 -1 -5 6817.23 669.401 1
-7 1 -5 6686.98 651.866 1
-7 -1 -5 7919.39 655.398 1
-7 1 -6 1135.48 132.866 1
-7 -1 -6 1263.97 159.134 1
7 -1 6 1503.64 128.163 1
7 -1 7 55.3827 30.0757 1
-7 1 -7 29.7954 31.9982 1
-7 -1 -7 79.4800 44.4883 1
7 1 7 64.6337 48.3993 1
-7 1 -7 -20.0757 47.5833 1
7 1 8 770.957 89.9312 1
-7 1 -8 449.340 61.8200 1
-7 -1 -9 828.828 99.0587 1
-7 1 -9 86.2680 55.4830 1
-7 3 9 76.6892 83.7748 1
7 -3 -9 49.4280 62.1523 1
-7 3 8 897.280 155.546 1
7 -3 -7 31.8806 61.3438 1
-7 3 7 35.1669 66.9622 1
-7 3 6 156.965 75.0121 1
7 -3 -6 90.9605 49.8849 1
7 -3 -6 152.863 71.0822 1
7 -3 -5 8237.00 738.951 1
7 -3 -5 7204.04 723.880 1
7 3 -4 15.4786 26.1866 1
7 3 -4 37.2436 29.7953 1
7 -3 -4 79.3052 45.0243 1
-7 -3 4 43.7965 31.1254 1
7 -3 -4 107.085 33.5939 1
-7 -3 3 5049.71 456.233 1
7 -3 -3 3870.27 457.999 1
7 3 -3 3467.91 444.961 1
7 3 -2 228.209 46.6469 1
-7 3 2 -7.15532 73.4302 1
-7 -3 1 279.379 67.7224 1
-7 3 1 175.193 60.2199 1
7 -3 -1 420.642 94.9472 1
-7 3 1 350.445 79.6134 1
7 3 -1 217.102 71.7611 1
7 3 -1 205.226 49.8357 1
7 -3 0 1243.09 125.387 1
7 -3 0 1122.64 128.003 1
-7 -3 0 703.566 141.828 1
-7 3 0 1471.68 124.277 1
-7 -3 0 1003.74 144.041 1
7 3 0 892.444 133.789 1
7 3 1 29744.8 2841.26 1
-7 3 -1 31886.8 2828.91 1
7 3 1 28393.1 2838.67 1
-7 -3 -1 32744.6 2840.20 1
7 -3 1 35594.3 2827.51 1
7 -3 2 1086.99 120.287 1
-7 3 -2 954.278 119.123 1
7 3 2 1213.64 129.260 1
7 3 3 975.516 128.588 1
-7 3 -3 684.458 98.7933 1
7 -3 3 784.852 98.4740 1
-7 3 -4 3036.21 190.363 1
-7 3 -4 2072.02 189.364 1
-7 -3 -4 2445.79 235.051 1
7 -3 4 1505.03 191.548 1
-7 3 -5 1280.71 148.577 1
7 -3 5 1241.86 148.634 1
-7 3 -6 301.869 84.1533 1
-7 -3 -6 1396.41 149.286 1
-7 3 -6 607.746 87.7661 1
-7 -3 -6 1963.82 134.626 1
7 -3 6 931.757 85.9205 1
-7 -3 -7 134.891 71.5062 1
-7 -3 -7 236.776 80.3829 1
7 3 7 156.172 88.8873 1
-7 -3 -8 138.897 77.8997 1
7 3 9 108.820 86.7567 1
-7 -3 -9 222.744 81.9666 1
7 -5 -9 -1.58552 89.1396 1
7 -5 -9 7.73514 57.2693 1
7 -5 -8 1280.73 162.639 1
7 -5 -8 1201.41 144.620 1
7 -5 -7 68.9718 50.1997 1
7 5 -6 190.803 39.0374 1
7 5 -6 152.282 43.2787 1
-7 -5 6 173.266 37.9043 1
-7 -5 5 2148.39 276.173 1
7 -5 -5 288.825 332.701 1
7 5 -4 2448.60 261.968 1
7 -5 -4 2083.34 281.311 1
-7 -5 4 2282.38 281.551 1
7 5 -3 47.3153 37.0310 1
-7 5 3 31.9617 78.2473 1
7 5 -3 42.4474 56.2776 1
-7 5 3 101.990 77.8636 1
7 -5 -3 60.8402 57.2749 1
-7 5 2 1500.19 209.992 1
-7 5 2 1541.83 215.639 1
7 -5 -1 1441.98 142.644 1
-7 5 1 469.541 132.258 1
-7 5 1 1423.60 152.604 1
7 -5 -1 1089.77 126.173 1
-7 -5 1 502.803 120.845 1
-7 -5 0 136.675 61.3167 1
7 5 0 166.872 58.2545 1
-7 5 0 90.7778 50.3689 1
7 -5 0 109.290 80.1635 1
7 -5 0 110.753 63.2514 1
-7 -5 0 96.8927 76.9791 1
7 5 1 89.4433 75.3405 1
-7 -5 -1 177.870 76.0769 1
7 5 1 74.0037 78.6437 1
-7 -5 -1 55.0687 63.5744 1
7 -5 1 36.0603 52.7396 1
-7 5 -2 0.17257 155.949 1
7 5 2 4708.67 279.809 1
-7 5 -3 894.657 151.248 1
-7 5 -3 563.451 131.093 1
-7 5 -4 295.045 65.8344 1
-7 5 -4 358.404 78.0113 1
7 -5 5 322.797 68.4687 1
-7 -5 -5 400.470 98.0543 1
-7 5 -5 256.932 53.4341 1
-7 -5 -5 438.246 66.8048 1
-7 5 -5 161.590 59.1548 1
-7 5 -6 266.245 65.9800 1
7 -5 6 225.606 51.9380 1
-7 5 -7 16.1495 30.5782 1
-7 5 -7 8.69757 42.1807 1
7 5 8 1841.48 262.380 1
-7 -5 -8 1188.11 228.912 1
-7 -5 -9 17.6457 77.8722 1
-7 -5 -9 23.2001 67.8206 1
7 -7 -9 -2.22488 81.6199 1
7 -7 -8 96.7866 60.8996 1
7 -7 -8 125.848 86.2647 1
7 7 -7 47.8043 42.1239 1
7 -7 -7 80.6266 75.1567 1
7 7 -7 76.7634 43.4678 1
7 7 -6 122.477 63.0039 1
-7 -7 6 187.664 90.5776 1
-7 -7 5 1520.84 202.124 1
7 -7 -5 1615.65 169.797 1
-7 7 5 1726.97 180.961 1
-7 7 4 192.862 105.373 1
7 -7 -4 221.096 96.5037 1
7 7 -4 130.189 52.5333 1
7 7 -4 114.577 75.6152 1
7 -7 -4 178.528 90.7269 1
7 7 -3 404.539 115.265 1
-7 7 3 683.041 120.284 1
7 -7 -3 471.996 108.259 1
7 7 -2 2982.48 282.397 1
7 7 -2 2261.47 257.373 1
7 -7 -2 3008.15 278.543 1
-7 -7 1 403.058 111.682 1
7 7 -1 806.547 101.632 1
7 7 -1 663.652 134.639 1
7 -7 -1 756.426 134.203 1
-7 7 1 411.662 107.594 1
7 7 0 13916.9 1541.42 1
-7 -7 0 8988.14 1553.20 1
7 -7 0 17120.5 1544.69 1
-7 7 0 19969.3 1543.33 1
-7 -7 0 17027.0 1529.91 1
7 7 0 7251.70 1544.81 1
7 -7 0 23757.4 1542.51 1
-7 7 0 18883.1 1526.70 1
-7 7 -1 727.694 106.869 1
-7 7 -1 656.156 96.9838 1
7 7 1 370.509 134.224 1
7 -7 1 878.352 115.144 1
-7 -7 -1 622.715 146.777 1
7 7 2 2468.91 201.595 1
-7 -7 -2 414.188 158.262 1
-7 -7 -2 2299.21 188.288 1
-7 7 -2 1169.28 178.357 1
7 7 3 559.128 182.568 1
-7 7 -3 564.344 119.931 1
-7 7 -3 979.189 131.366 1
-7 -7 -3 838.180 146.368 1
7 7 4 4514.22 337.558 1
-7 -7 -4 3792.27 332.796 1
-7 7 -4 2086.59 305.725 1
-7 7 -4 2674.03 292.150 1
7 -7 5 1407.18 203.386 1
-7 7 -5 1627.23 203.374 1
-7 -7 -5 3100.33 224.757 1
-7 -7 -5 1398.83 245.628 1
7 7 5 2674.98 249.402 1
-7 7 -5 833.604 188.791 1
-7 7 -6 325.157 102.826 1
7 -7 6 865.506 112.299 1
-7 -7 -7 51.8464 55.6606 1
-7 -7 -7 127.049 87.5349 1
-7 7 -7 29.4760 43.8984 1
-7 -7 -8 97.8502 84.3236 1
-7 -7 -8 471.783 112.866 1
7 9 -8 14.4287 52.3250 1
7 9 -8 -1.15062 38.7621 1
7 -9 -8 22.6607 81.5699 1
7 9 -7 18.5768 72.3973 1
7 -9 -7 60.7802 94.4069 1
-7 9 7 38.9102 102.892 1
-7 -9 7 0.77821 70.5570 1
-7 -9 6 0.41130 114.117 1
7 -9 -6 12.0871 98.6810 1
-7 9 6 25.2189 108.301 1
-7 -9 5 451.629 147.947 1
7 -9 -5 477.303 167.744 1
-7 9 5 777.263 135.735 1
7 9 -5 386.150 95.7401 1
7 9 -4 584.076 98.2873 1
7 -9 -4 484.600 122.033 1
7 9 -4 679.069 145.154 1
7 9 -3 187.351 96.0225 1
7 -9 -3 245.512 115.589 1
7 9 -3 88.8546 63.0943 1
7 -9 -3 240.891 106.687 1
7 -9 -2 485.893 133.671 1
7 -9 -2 791.216 138.219 1
-7 9 2 419.936 127.999 1
-7 -9 2 420.314 112.014 1
7 9 -2 347.852 131.290 1
7 9 -1 221.394 119.469 1
7 -9 -1 611.951 121.753 1
-7 9 1 682.415 125.468 1
7 9 -1 357.784 136.602 1
-7 -9 1 468.001 122.609 1
-7 9 0 3171.41 358.189 1
7 9 0 3094.71 382.091 1
7 9 0 3673.30 392.140 1
-7 9 0 3600.69 355.501 1
-7 9 -1 1020.34 436.350 1
7 9 1 4941.15 491.449 1
-7 9 -1 7539.05 488.062 1
7 -9 1 3353.77 488.030 1
7 9 1 6417.04 470.327 1
-7 -9 -1 7508.95 486.928 1
7 -9 2 355.658 124.784 1
-7 9 -2 151.559 78.7029 1
-7 -9 -2 194.244 116.274 1
7 9 2 225.408 128.890 1
-7 -9 -3 245.117 83.8255 1
-7 9 -3 98.9344 42.7847 1
-7 -9 -3 251.360 116.167 1
-7 9 -3 104.760 74.9687 1
-7 9 -4 55.8854 53.2172 1
-7 -9 -4 120.274 94.1918 1
-7 -9 -4 91.0978 124.080 1
7 -9 5 37.4841 91.6496 1
-7 9 -5 23.0716 36.3006 1
7 9 5 39.5433 101.176 1
-7 -9 -5 22.0823 99.8677 1
-7 -9 -6 425.346 121.652 1
7 9 6 700.506 158.879 1
-7 9 -6 478.943 94.5057 1
-7 -9 -7 45.9217 70.5840 1
-7 9 -7 26.0295 63.3175 1
7 9 7 36.4594 110.998 1
7 -9 7 14.6059 115.898 1
-7 -9 -7 98.6778 83.6022 1
-7 9 -7 0.23889 54.0361 1
-7 9 -8 -118.382 90.2089 1
-7 9 -8 705.478 142.142 1
7 11 -7 151.732 100.092 1
7 -11 -7 185.470 110.050 1
-7 11 7 106.782 108.699 1
7 11 -6 30.7810 55.3576 1
7 -11 -6 313.446 128.490 1
7 11 -6 61.1215 104.983 1
-7 -11 6 268.371 124.572 1
7 -11 -6 45.7704 136.565 1
7 11 -5 614.296 149.019 1
7 -11 -5 778.564 197.799 1
7 -11 -4 947.064 152.502 1
-7 11 4 631.900 132.766 1
-7 11 3 195.202 91.8797 1
7 -11 -3 176.415 90.2368 1
-7 11 2 602.191 138.573 1
-7 -11 2 490.523 124.266 1
7 11 -2 282.075 97.0618 1
7 -11 -2 660.769 130.935 1
7 11 -2 501.768 144.577 1
-7 -11 1 162.057 98.9627 1
7 11 -1 124.596 107.412 1
7 11 -1 113.152 93.5967 1
7 -11 -1 230.786 97.8236 1
-7 11 1 207.360 102.986 1
7 11 0 -6.24609 102.433 1
7 11 0 28.7071 82.4784 1
-7 11 0 21.6642 76.2689 1
-7 11 0 63.0951 89.9345 1
-7 -11 -1 48.6559 96.8277 1
-7 11 -1 67.3555 93.9492 1
7 11 1 89.1831 107.684 1
-7 11 -1 25.1658 96.3226 1
7 -11 1 36.7460 104.137 1
7 11 2 794.448 177.180 1
-7 11 -2 1122.74 165.270 1
-7 11 -2 886.518 144.981 1
-7 -11 -2 1047.91 161.339 1
7 -11 2 1391.62 180.355 1
-7 -11 -3 29.7574 81.6252 1
7 11 3 0.62762 113.834 1
-7 11 -4 -0.40747 22.3192 1
-7 -11 -4 369.734 99.6981 1
7 11 4 379.298 136.894 1
-7 -11 -4 273.616 98.2021 1
-7 -11 -5 1032.94 213.004 1
-7 11 -5 1064.41 138.773 1
-7 11 -5 498.041 123.618 1
-7 11 -6 412.303 87.9820 1
7 -11 6 631.743 177.954 1
-7 11 -6 629.133 146.204 1
-7 -11 -6 585.232 178.262 1
-7 -11 -6 641.668 158.226 1
-7 11 -7 29.2624 80.8197 1
-7 -11 -7 -3.58404 92.2180 1
-7 13 5 670.412 181.777 1
7 13 -5 579.623 189.585 1
7 13 -4 59.9165 119.259 1
-7 13 4 647.186 191.958 1
7 13 -3 437.460 149.296 1
7 13 -3 91.7271 84.3160 1
-7 -13 3 636.482 147.715 1
7 -13 -3 319.166 156.367 1
-7 -13 2 294.660 112.701 1
7 13 -2 184.166 105.265 1
-7 13 2 239.569 112.267 1
7 -13 -2 364.321 133.983 1
7 13 -1 370.282 112.188 1
-7 13 1 575.622 109.927 1
-7 -13 0 32.9545 97.1008 1
7 -13 0 56.0778 86.6757 1
-7 -13 -1 357.647 117.458 1
-7 13 -1 254.210 139.675 1
7 13 1 341.347 134.700 1
-7 13 -2 44.0600 92.5808 1
7 13 2 54.4733 119.607 1
-7 -13 -3 878.002 160.340 1
7 13 3 1221.09 202.742 1
-7 13 -3 576.183 120.521 1
-7 13 -3 202.424 115.258 1
-7 13 -4 77.7970 116.357 1
7 13 4 26.9140 135.850 1
-7 13 -4 -6.93174 49.7701 1
-7 -13 -5 357.175 128.807 1
7 13 5 228.045 141.062 1
-7 13 -5 156.310 128.375 1
7 15 -3 24.7487 105.926 1
-7 15 3 9.77795 97.6550 1
7 15 -2 415.147 144.831 1
7 -15 -2 292.680 154.119 1
-7 -15 1 55.5299 105.787 1
7 -15 -1 138.098 131.959 1
7 15 -1 78.2498 136.519 1
-7 -15 0 21.7467 102.227 1
7 -15 0 27.0064 130.145 1
7 15 0 41.8896 125.705 1
-7 15 0 27.8538 112.095 1
-7 -15 -1 387.004 122.249 1
7 -15 1 372.646 162.233 1
-7 15 -1 388.829 133.261 1
-7 15 -2 284.496 128.282 1
-7 -15 -2 220.889 114.224 1
-7 15 -3 30.9442 106.091 1
7 15 3 113.430 135.197 1
8 0 -9 14.3694 29.5434 1
8 0 -8 58.4445 37.6701 1
8 0 -8 129.484 48.6207 1
8 0 -7 0.52098 36.5364 1
8 0 -7 2.51991 37.5432 1
-8 0 7 6.81509 28.3649 1
-8 0 6 457.613 79.5209 1
8 0 -5 13.1265 27.8178 1
-8 0 5 -6.85660 35.0236 1
-8 0 4 187.912 58.1520 1
8 0 -4 239.443 57.6535 1
8 0 -3 114.405 36.4859 1
-8 0 3 147.356 41.7447 1
8 0 -2 8174.28 786.930 1
-8 0 2 8428.94 784.350 1
8 0 -2 8651.09 785.054 1
8 0 -1 51.9316 25.4086 1
-8 0 1 49.7269 24.7830 1
8 0 -1 -1.17390 10.0244 1
8 0 1 7.05456 32.4037 1
-8 0 -1 28.2725 31.1869 1
-8 0 -1 26.9852 19.2280 1
-8 0 -2 72094.3 6310.22 1
-8 0 -2 66347.3 6313.04 1
8 0 2 66914.1 6310.03 1
-8 0 -3 116.216 34.9449 1
8 0 3 51.9086 50.2632 1
-8 0 -4 892.440 95.5188 1
-8 0 -4 944.190 84.8209 1
8 0 4 457.006 113.736 1
8 0 4 389.910 74.8597 1
-8 0 -5 43.7904 40.7452 1
8 0 5 29.4203 31.6008 1
-8 0 -5 63.1434 42.8447 1
-8 0 -6 224.904 66.8166 1
8 0 6 64.2072 60.2046 1
-8 0 -7 22.9870 47.4464 1
8 0 7 18.3236 39.4343 1
-8 0 -8 282.071 65.0064 1
-8 0 -8 98.3251 74.0521 1
-8 0 -9 5.47693 56.9796 1
8 -2 -10 32.3091 61.7175 1
8 -2 -10 22.3768 58.2308 1
8 -2 -9 67.0091 60.0036 1
8 -2 -9 31.5844 64.4999 1
-8 2 8 833.239 147.955 1
8 -2 -7 1469.19 147.145 1
-8 2 7 1156.12 152.464 1
8 -2 -6 14.3858 44.7327 1
-8 2 6 24.1810 58.7143 1
8 -2 -6 6.40142 41.8289 1
8 -2 -5 244.019 71.7154 1
8 -2 -5 412.560 65.4697 1
-8 2 5 324.011 86.4294 1
8 -2 -4 12.6070 43.3867 1
8 -2 -4 5.53700 30.7916 1
-8 2 4 37.8989 52.5288 1
-8 2 3 7962.31 776.199 1
-8 -2 3 10199.0 771.411 1
8 -2 -3 10139.8 784.128 1
8 2 -3 10988.7 769.454 1
8 -2 -2 2615.52 270.509 1
-8 2 2 1645.43 270.916 1
-8 -2 2 2689.76 270.431 1
8 -2 -2 2620.86 274.034 1
8 2 -2 2233.22 269.554 1
8 2 -1 368.833 99.5056 1
-8 2 1 690.151 162.925 1
8 -2 -1 436.605 107.630 1
-8 -2 0 8817.63 745.750 1
-8 2 0 10152.2 707.812 1
-8 -2 0 9606.69 716.240 1
-8 2 -1 88671.7 6899.79 1
-8 2 -1 82050.7 6902.26 1
8 2 1 86145.2 6913.96 1
-8 -2 -1 98597.8 6906.04 1
-8 -2 -2 87111.5 7524.92 1
-8 2 -2 77442.1 7511.74 1
8 2 2 96148.7 7519.08 1
-8 2 -2 91911.0 7513.42 1
-8 -2 -2 103959. 7520.60 1
-8 2 -3 17913.9 1529.19 1
8 -2 3 15283.6 1528.24 1
-8 2 -4 23.5556 36.5965 1
-8 -2 -4 24.4655 41.8038 1
8 -2 4 8.63661 39.9082 1
-8 -2 -4 14.3983 54.7151 1
-8 2 -4 7.86037 23.6648 1
8 -2 4 10.0488 41.9456 1
8 -2 5 716.346 78.3440 1
-8 -2 -5 1137.01 137.990 1
-8 2 -5 429.534 75.9023 1
-8 2 -5 917.730 85.2718 1
-8 -2 -5 668.422 100.530 1
-8 -2 -6 1361.30 128.335 1
8 -2 6 466.839 93.4609 1
-8 -2 -6 755.366 125.762 1
-8 2 -6 604.213 93.9235 1
8 2 6 1402.73 141.892 1
-8 -2 -7 1505.66 139.119 1
8 2 7 1593.58 155.926 1
8 2 8 157.593 75.8879 1
-8 -2 -9 -7.75782 56.9160 1
-8 -2 -9 8.96038 70.7006 1
8 2 9 -11.4154 62.9197 1
8 -4 -8 251.246 93.5095 1
-8 4 8 292.680 93.7946 1
8 -4 -7 800.106 122.743 1
-8 4 7 913.158 145.536 1
8 -4 -6 44.9054 47.2905 1
8 -4 -6 23.0829 56.4361 1
8 -4 -5 1425.48 185.714 1
8 4 -5 1125.27 136.152 1
8 -4 -4 539.902 103.346 1
8 4 -4 442.777 74.9366 1
8 4 -4 334.950 72.6619 1
-8 -4 4 209.435 71.2325 1
8 -4 -3 951.430 132.654 1
-8 4 3 1375.21 147.260 1
8 4 -3 944.002 129.580 1
-8 -4 3 909.854 136.934 1
-8 4 2 -82.5856 79.4492 1
8 4 -2 55.3921 46.0165 1
-8 -4 1 1114.35 190.258 1
8 -4 -1 1165.43 171.311 1
8 -4 0 10191.8 984.049 1
8 4 0 9478.23 975.372 1
-8 -4 0 10594.2 985.713 1
8 -4 0 11264.8 998.857 1
-8 4 0 10201.0 979.801 1
8 4 0 12960.7 980.541 1
8 4 1 27536.3 2671.27 1
-8 -4 -1 29515.3 2679.52 1
8 4 1 24488.1 2678.03 1
8 4 2 17950.6 1278.41 1
-8 -4 -2 20259.7 1286.53 1
8 4 3 11824.7 857.238 1
-8 -4 -3 12826.9 862.591 1
8 -4 4 8440.98 949.921 1
-8 4 -4 9507.50 952.625 1
-8 4 -4 9579.70 947.563 1
-8 -4 -4 14539.5 982.379 1
-8 -4 -4 13396.8 986.667 1
8 -4 5 52.9950 41.6735 1
-8 4 -5 97.2712 44.0346 1
-8 4 -5 116.793 42.5190 1
-8 -4 -5 0.29275 12.2447 1
8 -4 6 381.288 61.8018 1
-8 -4 -6 391.601 77.8258 1
-8 4 -6 165.270 58.7975 1
-8 -4 -6 345.962 122.292 1
-8 4 -7 121.257 50.7995 1
-8 4 -7 302.481 47.6292 1
-8 -4 -8 158.474 80.3436 1
-8 -4 -8 172.532 84.2442 1
8 4 8 176.174 101.927 1
-8 -4 -9 95.1694 87.1362 1
-8 -4 -9 298.673 115.392 1
8 -6 -9 140.428 81.3592 1
8 -6 -8 3.27306 47.3481 1
8 -6 -8 25.2469 80.8636 1
8 6 -7 508.337 61.6399 1
8 6 -7 440.647 62.6581 1
8 6 -6 343.670 61.1437 1
-8 -6 6 158.853 70.3273 1
8 -6 -6 312.507 99.8961 1
8 6 -5 1646.59 150.744 1
-8 -6 5 1830.45 188.532 1
8 -6 -5 1587.08 173.355 1
8 -6 -4 3841.76 332.587 1
8 6 -4 1690.72 313.592 1
-8 -6 4 4258.09 368.902 1
8 6 -4 5921.75 333.182 1
-8 6 4 1286.31 341.234 1
-8 6 3 4466.40 687.833 1
8 -6 -3 9937.48 697.771 1
8 -6 -3 4547.30 674.409 1
8 6 -3 8912.21 677.963 1
8 6 -3 8277.36 678.597 1
8 6 -2 527.496 92.7645 1
-8 6 2 313.795 122.112 1
-8 -6 1 3402.33 356.830 1
8 -6 -1 2910.22 358.913 1
-8 -6 1 3611.58 338.824 1
8 6 -1 4017.25 363.286 1
-8 6 0 163.551 82.8156 1
-8 -6 0 333.050 95.3270 1
8 -6 0 291.775 92.4910 1
8 -6 1 4114.80 367.718 1
-8 6 -1 3655.95 380.776 1
-8 -6 -1 4499.21 398.397 1
8 -6 1 3112.97 399.820 1
8 6 1 2906.76 400.023 1
-8 6 -2 412.803 100.419 1
8 6 2 651.203 137.027 1
-8 6 -2 600.803 89.4266 1
-8 6 -3 65.4404 57.3468 1
-8 -6 -3 127.416 75.1888 1
-8 -6 -3 101.130 80.4611 1
8 6 3 68.5235 101.471 1
-8 6 -3 23.2307 32.4252 1
-8 6 -4 145.234 67.5402 1
-8 6 -4 69.2811 39.2586 1
8 -6 4 75.2158 76.4189 1
-8 -6 -4 134.903 75.0853 1
8 6 4 62.0207 97.5735 1
-8 -6 -4 151.038 80.8071 1
-8 6 -5 1187.83 136.529 1
-8 6 -5 390.383 121.382 1
-8 -6 -6 585.833 137.709 1
-8 6 -6 203.584 84.5289 1
8 -6 6 445.809 94.6140 1
-8 -6 -7 -0.56408 11.9348 1
-8 6 -7 -19.1520 44.2848 1
-8 -6 -8 345.653 144.736 1
-8 6 -8 -18.5861 33.8787 1
-8 -6 -9 -8.97387 73.7561 1
8 8 -8 1.88374 36.6247 1
8 -8 -7 -40.3150 117.218 1
8 8 -7 9.63548 51.5391 1
-8 -8 6 74.1826 76.2612 1
-8 8 6 52.3514 114.212 1
8 -8 -5 918.411 144.932 1
8 8 -5 776.013 129.162 1
8 8 -5 1167.82 151.674 1
-8 -8 5 1387.45 178.808 1
8 8 -4 831.051 154.019 1
-8 8 4 863.981 192.051 1
8 -8 -4 1795.37 187.277 1
8 8 -4 652.117 133.502 1
8 -8 -4 1754.92 186.177 1
8 -8 -3 1449.10 219.494 1
8 8 -3 1294.59 195.431 1
8 8 -2 396.395 104.241 1
8 -8 -2 457.807 116.840 1
8 -8 -1 26165.7 2054.86 1
-8 -8 1 15511.2 2056.49 1
8 8 -1 12540.5 2064.34 1
-8 8 1 25489.4 2051.01 1
-8 8 1 29392.8 2046.79 1
8 8 0 352.948 136.864 1
-8 -8 0 457.307 106.837 1
8 8 0 209.390 118.145 1
-8 8 0 270.611 134.871 1
8 -8 0 681.134 112.420 1
8 8 1 17218.1 1285.09 1
-8 8 -1 13837.3 1251.48 1
8 8 1 13775.1 1272.72 1
-8 -8 -2 63.8142 76.7940 1
-8 8 -2 140.370 72.7751 1
-8 -8 -2 81.4860 82.2851 1
-8 -8 -3 2316.98 161.657 1
-8 8 -3 0.62139 78.1053 1
-8 8 -4 9.61373 32.5823 1
-8 -8 -4 78.9369 96.8982 1
-8 -8 -4 31.8168 88.4203 1
-8 8 -4 56.1767 73.1660 1
8 8 4 43.4100 102.729 1
8 8 5 172.710 116.127 1
-8 -8 -5 52.3117 93.7015 1
-8 8 -5 55.1391 58.7136 1
-8 -8 -5 78.5617 100.651 1
8 8 6 654.570 214.615 1
-8 -8 -6 1501.19 213.833 1
-8 -8 -7 77.2729 87.3276 1
-8 8 -8 208.030 63.0125 1
-8 -8 -8 305.554 124.907 1
-8 8 -8 6.05761 45.4464 1
8 -10 -7 55.2951 103.233 1
-8 10 7 66.8233 113.114 1
8 10 -7 3.22317 82.4717 1
8 10 -7 -7.74037 76.7600 1
-8 10 6 341.071 134.277 1
8 -10 -6 444.790 144.320 1
8 10 -6 347.414 117.627 1
-8 -10 6 561.855 144.153 1
8 -10 -6 499.010 124.934 1
8 10 -6 71.8654 73.0809 1
-8 -10 5 30.7158 99.0598 1
8 -10 -5 23.1438 104.663 1
8 10 -5 6.06041 35.0634 1
8 -10 -4 94.9779 133.247 1
8 10 -4 56.3674 58.5415 1
8 -10 -4 198.014 87.9847 1
8 -10 -3 86.7485 119.069 1
8 10 -3 234.030 108.816 1
-8 10 3 49.5929 119.391 1
8 -10 -3 185.395 111.174 1
-8 -10 2 598.259 172.442 1
8 10 -2 822.359 165.751 1
-8 10 2 932.268 172.468 1
-8 10 1 2191.84 243.098 1
-8 -10 1 1875.30 240.620 1
8 10 -1 2617.88 258.807 1
8 10 -1 1710.46 271.500 1
-8 10 0 714.821 120.133 1
8 10 0 802.981 136.186 1
-8 10 0 305.014 131.570 1
8 10 0 505.941 130.175 1
-8 -10 -1 64.3485 88.2604 1
8 10 1 105.411 113.755 1
-8 10 -1 5.10111 83.9947 1
8 10 1 106.551 109.808 1
8 -10 1 49.2827 98.2861 1
-8 10 -2 597.583 136.626 1
-8 -10 -2 839.268 143.403 1
-8 10 -2 717.416 123.657 1
8 10 3 481.771 150.992 1
-8 -10 -3 659.740 119.851 1
-8 10 -3 311.377 110.172 1
-8 -10 -3 856.895 156.543 1
-8 10 -4 57.4700 54.2538 1
-8 -10 -4 109.133 96.3312 1
-8 -10 -4 142.887 124.372 1
-8 -10 -5 8.80922 110.546 1
-8 10 -5 128.608 58.2130 1
-8 10 -6 771.322 144.453 1
-8 -10 -6 1367.33 203.470 1
-8 10 -6 651.463 156.881 1
-8 -10 -6 1269.87 189.137 1
-8 -10 -7 1599.14 183.299 1
8 10 7 1106.22 184.084 1
8 12 -6 384.126 129.264 1
8 -12 -6 612.170 146.111 1
8 -12 -5 3064.81 326.070 1
8 12 -5 2203.18 298.054 1
-8 12 5 2749.84 324.138 1
-8 12 4 2089.48 270.194 1
-8 -12 3 2239.39 247.750 1
-8 12 3 1414.13 212.467 1
-8 12 2 100.712 104.914 1
8 -12 -2 97.7366 90.4710 1
8 12 -2 46.9749 74.1482 1
-8 -12 2 72.9275 108.512 1
8 12 -1 478.319 165.745 1
8 12 -1 344.359 119.907 1
8 -12 -1 919.376 151.707 1
-8 12 1 850.914 154.285 1
-8 12 0 91.7818 103.385 1
8 12 0 204.920 122.958 1
8 12 0 72.0347 96.0571 1
8 -12 0 192.645 113.125 1
-8 12 0 112.303 117.729 1
-8 -12 0 182.841 93.8550 1
-8 -12 -1 1160.38 166.653 1
8 12 1 1303.89 197.858 1
-8 12 -1 925.311 178.449 1
8 12 2 65.7478 119.544 1
8 -12 2 29.6632 107.685 1
-8 12 -2 21.6971 76.4395 1
-8 -12 -2 26.9717 84.7064 1
8 -12 3 5440.12 566.591 1
8 12 3 5396.26 577.829 1
-8 -12 -3 5202.75 549.404 1
8 12 4 965.732 185.861 1
-8 12 -4 444.154 122.272 1
-8 12 -5 35.6352 72.0127 1
-8 -12 -5 77.1328 112.825 1
8 12 5 61.5712 133.273 1
-8 12 -5 33.4377 53.5522 1
-8 12 -6 231.868 110.324 1
-8 -12 -6 264.194 116.113 1
-8 12 -6 42.1361 54.4345 1
8 12 6 299.843 149.209 1
-8 14 4 28.9235 116.591 1
8 14 -4 -21.6601 116.881 1
-8 -14 3 662.402 170.122 1
8 14 -3 654.643 152.812 1
-8 14 3 616.999 163.960 1
8 14 -2 151.343 126.288 1
8 14 -2 457.480 147.423 1
-8 -14 2 592.194 150.970 1
8 -14 -2 442.267 157.617 1
8 -14 -1 98.6458 123.144 1
8 14 -1 32.2507 119.752 1
8 14 -1 -16.8395 98.9093 1
-8 -14 0 117.201 101.924 1
-8 14 -1 63.0397 79.9198 1
-8 14 -1 -7.77149 109.860 1
-8 -14 -1 63.4337 95.6595 1
-8 14 -2 51.4860 72.4371 1
8 14 2 56.5144 126.650 1
-8 14 -2 11.1713 91.2246 1
-8 -14 -2 45.9999 96.9406 1
8 -14 3 1997.77 272.507 1
-8 14 -3 1662.99 223.997 1
8 14 3 1637.26 264.795 1
8 14 4 312.072 144.259 1
-8 -14 -4 379.858 134.767 1
-8 14 -4 339.344 134.530 1
-8 -16 0 116.610 129.542 1
8 -16 0 166.925 149.669 1
-8 16 0 176.754 123.977 1
8 16 0 70.8557 126.207 1
9 -1 -10 67.3908 52.5742 1
9 -1 -10 36.5246 53.9906 1
9 -1 -9 -126.204 78.5200 1
9 -1 -8 33.5687 51.5998 1
-9 1 8 32.2729 71.8978 1
9 -1 -7 823.158 113.364 1
-9 1 7 718.950 109.314 1
9 -1 -6 7.38897 35.9739 1
-9 -1 6 20.3970 20.2089 1
-9 1 6 48.4225 46.8575 1
9 1 -6 11.0424 31.5529 1
9 -1 -6 27.8846 42.7186 1
9 1 -5 1907.48 217.994 1
9 -1 -5 2077.86 215.360 1
-9 1 5 2386.47 227.973 1
-9 -1 5 1552.68 214.110 1
9 -1 -4 11071.9 1294.71 1
-9 -1 4 11747.1 1285.21 1
9 -1 -4 11337.2 1295.52 1
-9 1 4 10136.8 1299.16 1
9 1 -4 15083.6 1286.12 1
-9 1 3 2159.92 333.757 1
-9 -1 3 5072.89 324.534 1
9 -1 -3 1904.69 324.087 1
9 1 -3 3932.66 327.706 1
9 1 -2 30827.4 2752.17 1
9 1 -2 32899.9 2750.70 1
-9 -1 2 25134.9 2752.48 1
-9 -1 1 24243.6 2286.88 1
9 -1 -1 20836.7 2288.80 1
-9 1 0 5601.54 472.056 1
9 1 0 4639.06 468.803 1
-9 -1 -1 3149.08 250.078 1
-9 1 -1 2893.52 244.976 1
9 -1 1 2275.43 244.038 1
-9 1 -1 2858.06 247.587 1
9 1 2 19983.3 1847.87 1
-9 1 -2 20642.1 1827.18 1
-9 1 -2 22336.3 1829.02 1
9 -1 2 16434.1 1828.38 1
9 1 3 214.680 75.0516 1
-9 1 -3 350.430 39.6830 1
-9 -1 -4 3104.80 330.480 1
-9 -1 -4 3763.19 341.852 1
-9 1 -4 4016.32 325.515 1
-9 1 -4 3918.97 315.053 1
9 -1 4 3754.80 320.865 1
-9 -1 -5 1679.53 154.974 1
-9 -1 -5 2314.34 161.053 1
9 -1 5 1414.61 141.409 1
9 1 5 305.913 147.018 1
-9 1 -5 1018.10 148.376 1
-9 1 -5 1859.04 146.085 1
-9 -1 -6 129.725 54.5732 1
9 -1 6 33.6268 45.8948 1
9 1 6 27.1059 59.3860 1
-9 1 -6 115.656 55.1723 1
-9 -1 -6 182.619 63.1358 1
9 -1 7 35.5202 38.6853 1
-9 1 -7 7.38884 55.5351 1
-9 -1 -7 38.7402 40.1307 1
9 1 7 27.7159 45.2647 1
-9 1 -7 7.30149 34.1071 1
9 1 8 554.343 74.2558 1
-9 1 -8 599.580 62.7962 1
-9 -1 -9 16.3671 74.8264 1
-9 1 -9 44.7277 52.2244 1
-9 -1 -9 47.5161 55.5143 1
9 -3 -9 57.6080 52.4265 1
-9 3 9 105.667 86.6275 1
-9 3 8 148.491 64.4857 1
9 -3 -7 376.676 94.7005 1
-9 3 7 314.724 102.024 1
9 -3 -7 492.877 88.0210 1
9 -3 -6 326.944 79.2137 1
-9 3 6 171.925 91.9467 1
9 -3 -6 235.594 63.3228 1
9 -3 -5 2014.81 197.681 1
9 -3 -5 1422.76 179.425 1
-9 -3 4 616.492 113.460 1
9 3 -4 740.211 109.562 1
9 3 -4 1069.59 107.794 1
9 -3 -4 1080.13 128.021 1
9 -3 -4 1491.79 150.430 1
-9 -3 4 1287.85 113.193 1
9 3 -3 7735.71 752.205 1
-9 -3 3 7487.99 752.339 1
9 -3 -3 9720.18 792.805 1
9 3 -2 17061.8 1387.57 1
-9 3 2 17997.4 1392.91 1
-9 3 1 3108.98 214.147 1
9 3 -1 1640.82 213.849 1
9 -3 -1 1971.76 207.274 1
-9 3 1 2300.11 219.678 1
-9 -3 1 2566.00 223.805 1
9 3 0 2397.46 420.885 1
9 -3 0 2791.88 402.206 1
-9 3 0 4829.59 396.828 1
9 -3 0 4489.47 384.852 1
-9 -3 0 4393.44 403.443 1
-9 -3 0 4147.83 414.939 1
-9 -3 -1 4922.53 371.170 1
-9 3 -1 2368.10 327.488 1
9 -3 1 1663.81 316.671 1
-9 3 -1 3829.65 312.700 1
9 3 1 3951.36 330.605 1
-9 -3 -1 1620.99 337.744 1
9 3 1 5467.07 351.754 1
9 3 2 1470.08 149.360 1
-9 3 -2 1650.40 144.984 1
-9 3 -3 400.296 78.2088 1
-9 -3 -3 935.739 98.5574 1
9 3 3 493.957 100.968 1
-9 -3 -3 1121.13 125.294 1
9 -3 3 713.049 75.7466 1
-9 3 -4 1820.07 252.819 1
9 -3 4 2788.12 254.607 1
9 -3 5 663.090 91.4919 1
-9 -3 -5 795.944 115.418 1
-9 3 -5 785.945 91.8401 1
-9 3 -5 689.808 90.8802 1
-9 3 -6 558.987 77.0852 1
9 -3 6 343.583 75.6364 1
-9 -3 -6 1002.81 114.883 1
-9 -3 -6 898.278 107.504 1
-9 3 -7 8.75573 42.0166 1
-9 3 -7 5.15118 27.6960 1
-9 -3 -7 34.7374 41.7657 1
9 3 8 15.7146 83.9206 1
-9 -3 -8 49.8932 81.1297 1
-9 -3 -9 447.015 91.7720 1
9 -5 -9 12.1111 75.6947 1
9 -5 -9 7.40822 67.0601 1
9 -5 -8 311.437 140.374 1
-9 5 8 913.244 148.025 1
9 -5 -7 17.9855 44.2567 1
9 5 -6 1616.55 112.489 1
9 -5 -6 1707.30 155.283 1
9 -5 -6 1418.25 164.462 1
9 5 -5 494.836 80.6368 1
-9 -5 5 662.717 92.8919 1
9 -5 -5 431.400 114.909 1
9 -5 -5 668.982 111.630 1
9 5 -4 179.045 54.7310 1
9 -5 -4 89.8780 72.7274 1
9 5 -4 55.8116 63.7333 1
-9 5 3 1625.37 190.792 1
9 5 -3 1531.29 186.643 1
9 5 -3 1466.93 168.000 1
-9 5 2 635.954 146.697 1
9 -5 -2 1819.79 144.071 1
-9 5 2 2631.52 169.488 1
-9 -5 1 1562.16 177.468 1
-9 5 1 1002.02 145.774 1
9 -5 -1 1630.20 141.090 1
-9 5 1 1028.65 138.526 1
9 -5 -1 870.923 140.613 1
-9 -5 0 4233.02 336.799 1
-9 5 0 1546.27 298.981 1
9 -5 0 4013.78 298.214 1
9 5 0 3027.56 321.240 1
-9 -5 0 3100.20 333.261 1
9 -5 0 2272.07 306.431 1
9 5 1 176.345 80.9486 1
9 -5 1 166.473 64.9333 1
9 5 1 307.035 77.2029 1
-9 -5 -1 401.775 92.2905 1
-9 -5 -1 319.900 82.5135 1
9 -5 2 3561.64 253.355 1
9 5 2 6111.62 293.836 1
9 5 2 7454.60 300.332 1
-9 -5 -2 4892.42 305.910 1
-9 -5 -3 1446.90 178.011 1
9 5 3 1392.00 176.843 1
-9 -5 -3 1516.65 161.488 1
-9 5 -3 1614.03 160.486 1
9 -5 4 2573.26 245.966 1
-9 -5 -4 2941.51 252.764 1
-9 5 -4 2146.69 231.784 1
-9 -5 -5 620.225 105.461 1
-9 5 -5 573.317 71.2383 1
9 -5 5 369.856 87.6541 1
-9 5 -5 454.847 84.5292 1
-9 -5 -5 565.193 117.280 1
-9 -5 -6 0.60291 7.57721 1
-9 5 -6 73.6693 49.9062 1
9 -5 6 70.4913 39.5222 1
-9 5 -7 7.14540 31.4065 1
-9 5 -7 18.2658 45.7697 1
-9 -5 -7 116.314 61.0498 1
-9 -5 -8 817.815 120.605 1
9 5 8 636.788 141.601 1
-9 -5 -8 584.877 122.714 1
-9 -5 -9 125.544 99.5548 1
-9 -5 -9 42.5107 88.1360 1
9 -7 -9 27.0523 70.1902 1
9 -7 -8 396.314 128.933 1
9 7 -7 6.81571 51.9915 1
9 7 -7 201.488 53.7780 1
9 -7 -7 64.0351 89.4074 1
-9 -7 6 236.791 85.1244 1
9 7 -6 258.355 71.3042 1
-9 -7 5 328.639 102.288 1
9 -7 -5 593.915 114.743 1
-9 7 5 668.819 130.310 1
9 7 -5 312.755 103.539 1
-9 7 4 112.526 98.0254 1
9 -7 -4 30.0623 108.910 1
9 7 -4 73.7358 86.5467 1
9 -7 -4 187.288 91.0754 1
9 7 -4 76.0956 55.4072 1
9 7 -3 4189.17 550.886 1
9 7 -3 5056.45 550.590 1
9 -7 -3 6098.15 556.933 1
9 -7 -2 3451.97 263.292 1
-9 7 2 2459.91 271.486 1
-9 -7 1 162.177 95.2491 1
9 -7 -1 142.308 103.735 1
9 7 -1 103.663 98.2866 1
9 7 -1 99.0419 66.6356 1
9 7 0 6586.19 735.115 1
-9 7 0 4640.89 730.559 1
-9 -7 0 7212.08 746.018 1
9 -7 0 8719.59 720.810 1
-9 -7 0 11063.3 746.773 1
9 7 0 4067.93 735.592 1
-9 7 0 10309.3 727.215 1
9 -7 0 6582.75 729.496 1
-9 -7 -1 2179.14 217.438 1
9 7 1 2335.00 230.865 1
9 -7 1 1858.28 215.246 1
-9 7 -2 395.021 140.526 1
-9 -7 -2 983.312 141.459 1
9 7 2 785.762 185.171 1
9 7 3 796.862 146.516 1
-9 7 -3 906.125 120.198 1
-9 -7 -3 1067.98 138.536 1
-9 -7 -3 690.442 126.538 1
-9 7 -4 382.379 87.9721 1
-9 7 -4 186.038 58.0236 1
9 7 4 349.934 114.519 1
-9 -7 -4 388.980 99.4215 1
-9 -7 -5 2480.81 189.659 1
9 -7 5 1344.97 157.441 1
9 7 5 2135.19 192.893 1
-9 7 -5 421.702 143.039 1
-9 -7 -5 1464.36 169.143 1
-9 7 -5 1207.46 162.827 1
-9 7 -6 115.128 72.5808 1
9 -7 6 112.149 64.0290 1
9 -7 7 41.4425 79.4660 1
-9 7 -7 19.2126 44.8500 1
-9 -7 -7 242.905 85.6640 1
-9 -7 -7 180.663 100.807 1
-9 -7 -8 15.9570 97.8922 1
-9 7 -8 -1.18957 32.7102 1
-9 -7 -8 5.24188 23.1364 1
9 9 -8 10.1918 45.9252 1
9 9 -8 -7.85617 49.3709 1
9 -9 -8 59.9988 96.8480 1
9 9 -7 84.3402 68.0848 1
9 9 -7 113.959 78.2545 1
-9 9 7 286.003 126.510 1
9 -9 -7 384.385 126.384 1
-9 -9 7 260.983 77.2257 1
9 -9 -6 353.377 232.255 1
-9 -9 6 1243.81 212.815 1
9 9 -5 75.5741 54.3124 1
9 -9 -5 96.4668 118.813 1
-9 -9 5 116.241 108.798 1
9 -9 -4 106.031 101.308 1
9 9 -4 94.6350 51.2734 1
9 -9 -4 61.0231 112.834 1
9 9 -4 90.0938 85.4513 1
9 9 -3 150.653 52.6739 1
9 -9 -3 102.548 103.890 1
9 9 -3 175.320 91.1477 1
-9 -9 2 8859.08 633.703 1
9 9 -2 7682.03 620.635 1
-9 9 1 187.440 122.773 1
9 -9 -1 134.646 82.8820 1
9 9 -1 140.401 63.8297 1
-9 -9 1 220.934 101.501 1
-9 9 1 134.634 94.4311 1
9 9 -1 144.200 95.6129 1
-9 9 0 1276.89 160.610 1
9 9 0 809.744 169.356 1
-9 9 -1 449.525 105.816 1
9 9 1 818.373 136.376 1
-9 9 -1 18.5933 127.141 1
9 -9 1 512.119 117.445 1
-9 -9 -1 1050.73 130.679 1
9 -9 2 7704.44 1171.65 1
9 9 2 18011.1 1180.23 1
-9 9 -3 304.794 94.4247 1
-9 9 -3 381.633 119.541 1
-9 -9 -4 1910.82 243.842 1
-9 9 -4 1595.22 197.802 1
-9 9 -5 713.415 109.862 1
9 -9 5 1052.27 155.993 1
-9 -9 -5 977.401 189.540 1
9 -9 6 27.4553 99.0173 1
-9 -9 -6 102.262 91.0556 1
9 9 6 37.2738 104.795 1
-9 9 -6 30.7346 52.8053 1
-9 -9 -7 113.834 73.0076 1
-9 9 -7 167.494 68.3245 1
9 9 7 206.029 115.355 1
-9 9 -8 -15.5927 87.1780 1
-9 9 -8 9.02471 53.1859 1
9 11 -7 114.769 97.0413 1
9 -11 -7 206.105 110.178 1
-9 11 7 160.675 121.195 1
9 11 -6 19.7706 89.9099 1
9 -11 -6 271.610 116.028 1
-9 -11 6 166.963 133.846 1
9 11 -6 166.677 105.493 1
9 -11 -6 42.7066 155.708 1
9 11 -5 772.808 160.535 1
9 -11 -5 1544.83 213.377 1
9 11 -4 -1.17225 66.4171 1
9 -11 -4 613.195 202.803 1
9 -11 -3 609.409 125.054 1
-9 11 3 549.484 131.359 1
9 11 -2 1183.47 186.481 1
-9 11 2 1164.75 198.793 1
-9 -11 2 1788.02 201.133 1
9 -11 -2 1521.12 203.940 1
9 11 -2 1108.35 163.919 1
-9 -11 1 464.929 124.641 1
9 -11 -1 245.766 137.583 1
9 11 -1 113.763 104.800 1
-9 11 1 502.901 126.408 1
9 11 -1 327.847 121.960 1
9 11 0 44.6469 105.717 1
9 11 0 42.6977 105.717 1
-9 11 0 83.5544 110.718 1
-9 -11 -1 9.71506 83.6397 1
-9 11 -1 47.1291 80.3391 1
9 -11 1 18.3994 91.5501 1
9 11 1 44.4315 111.761 1
-9 11 -1 89.3881 86.6969 1
-9 -11 -2 411.631 117.876 1
9 -11 2 231.378 126.136 1
-9 11 -2 258.205 84.0855 1
9 11 2 410.962 137.984 1
-9 11 -2 337.751 115.017 1
9 11 3 25.7117 102.058 1
-9 -11 -4 964.407 147.298 1
9 11 4 746.313 157.928 1
9 11 5 174.805 137.327 1
-9 11 -5 50.4493 47.2503 1
-9 -11 -5 76.8778 117.946 1
-9 11 -5 275.659 99.0031 1
-9 -11 -6 111.605 96.8629 1
-9 11 -6 59.0428 76.7960 1
-9 -11 -6 67.1032 118.400 1
-9 11 -6 63.0817 66.3243 1
-9 -11 -7 595.373 149.044 1
-9 11 -7 565.542 128.948 1
9 -13 -5 1493.90 225.458 1
-9 13 5 867.543 213.824 1
9 13 -5 1307.92 195.552 1
9 13 -4 771.359 220.305 1
9 13 -4 3994.71 301.915 1
-9 -13 3 264.830 137.234 1
9 13 -3 20.9730 82.3744 1
9 13 -3 198.417 135.008 1
-9 13 3 331.719 103.372 1
-9 -13 2 192.115 131.043 1
9 13 -2 240.095 114.230 1
9 -13 -2 92.3514 94.9288 1
9 13 -2 62.4936 85.3628 1
-9 13 2 141.787 98.8012 1
9 13 -1 192.681 105.615 1
9 -13 -1 572.858 125.472 1
-9 13 1 549.894 133.690 1
-9 -13 0 9.64790 99.2368 1
9 -13 0 -3.51730 96.9174 1
-9 13 -1 532.738 142.701 1
9 13 1 844.603 170.630 1
-9 -13 -1 806.643 154.331 1
-9 -13 -2 396.213 130.417 1
9 13 2 344.825 136.346 1
-9 13 -2 285.639 120.992 1
-9 13 -2 168.368 97.8336 1
9 -13 2 264.891 126.651 1
9 13 3 394.098 142.685 1
-9 13 -3 277.390 120.740 1
-9 13 -3 126.274 67.8245 1
9 -13 3 294.526 122.950 1
-9 13 -4 38.8305 78.1160 1
9 13 4 68.5533 126.608 1
-9 13 -5 78.6296 90.0994 1
9 13 5 64.9398 141.484 1
-9 -13 -5 172.231 108.670 1
9 15 -3 113.101 133.248 1
-9 15 3 127.058 127.798 1
9 -15 -2 871.124 173.499 1
9 15 -2 431.047 156.038 1
9 -15 -1 115.437 122.359 1
9 15 -1 24.2098 110.896 1
-9 -15 1 92.5007 119.498 1
9 -15 0 58.1564 129.345 1
-9 15 0 23.0288 75.3078 1
9 15 0 105.786 116.873 1
9 -15 1 209.017 138.103 1
-9 15 -1 70.3729 78.1455 1
-9 15 -2 537.344 129.851 1
-9 15 -3 55.3369 113.605 1
9 15 3 3.99289 115.492 1
10 0 -9 9.06365 35.4186 1
10 0 -8 91.5109 44.1046 1
10 0 -8 98.2444 39.6065 1
10 0 -7 6.07592 32.4458 1
10 0 -7 19.4591 44.4057 1
-10 0 7 1.32521 40.8989 1
10 0 -6 162.304 40.3036 1
-10 0 6 200.176 48.2307 1
10 0 -5 137.232 40.2879 1
-10 0 5 94.5396 48.0594 1
10 0 -5 75.9283 35.7503 1
-10 0 4 886.971 159.786 1
10 0 -4 1279.81 156.423 1
10 0 -3 55.2722 23.2929 1
-10 0 3 41.2185 39.9244 1
10 0 -2 23185.4 2126.04 1
10 0 -2 19653.2 2127.58 1
-10 0 2 26253.6 2127.55 1
10 0 -1 37.2925 28.9200 1
-10 0 1 58.9010 36.2524 1
10 0 -1 54.2597 33.2533 1
-10 0 0 1498.42 134.445 1
10 0 0 1178.06 131.400 1
10 0 1 38.7745 41.0359 1
-10 0 -1 43.3563 25.8408 1
-10 0 -2 -0.10474 14.1220 1
-10 0 -2 457.861 55.2838 1
10 0 3 291.300 65.7415 1
-10 0 -3 607.203 68.1281 1
10 0 4 8402.81 1209.75 1
-10 0 -4 11332.9 1186.12 1
-10 0 -5 243.507 62.6314 1
-10 0 -5 76.1545 56.8764 1
-10 0 -6 300.770 83.8303 1
10 0 6 149.874 60.9162 1
-10 0 -7 7.99710 52.1022 1
10 0 7 22.9844 45.7889 1
-10 0 -8 -106.659 138.276 1
10 0 8 1456.22 119.243 1
-10 0 -9 16.3090 52.4850 1
10 -2 -10 4.77424 52.0424 1
10 -2 -10 122.236 66.1689 1
10 -2 -9 330.572 130.068 1
10 -2 -9 1426.74 139.799 1
-10 2 8 116.078 64.2752 1
10 -2 -7 355.437 75.9200 1
-10 2 7 340.308 70.4675 1
10 -2 -6 589.875 92.8578 1
10 -2 -6 432.803 83.9636 1
-10 2 6 333.943 93.5053 1
-10 -2 5 90.4433 28.9868 1
10 2 -5 115.754 38.1039 1
10 -2 -5 201.551 52.8655 1
10 2 -4 103.784 33.6259 1
10 2 -4 168.511 32.1468 1
10 -2 -4 170.237 37.2460 1
-10 -2 4 123.110 32.8449 1
10 -2 -4 167.086 40.8407 1
-10 -2 4 96.5372 33.7681 1
-10 2 3 10326.1 852.770 1
-10 -2 3 10122.6 845.139 1
10 -2 -2 71206.9 6237.07 1
-10 -2 2 55516.4 6233.05 1
10 2 -2 77268.9 6228.08 1
-10 2 2 65840.9 6233.04 1
10 2 -2 62211.2 6232.59 1
10 -2 -2 65368.4 6234.71 1
10 2 -1 142709. 10447.3 1
-10 2 1 108573. 10446.1 1
10 2 -1 113584. 10446.8 1
10 -2 -1 110103. 10445.7 1
-10 2 1 95339.9 10447.2 1
-10 -2 0 6767.19 533.813 1
10 -2 0 3096.96 518.956 1
-10 2 0 7034.75 522.398 1
10 -2 0 8951.71 530.060 1
10 2 0 6342.24 525.905 1
-10 -2 0 3785.13 520.810 1
-10 2 -1 287.607 47.5325 1
10 -2 1 219.710 49.3799 1
10 2 1 79.9577 65.3899 1
-10 -2 -1 160.643 66.2986 1
10 2 1 116.373 63.1546 1
-10 2 -1 255.566 47.0427 1
10 2 2 4095.55 630.808 1
10 -2 2 5727.17 610.031 1
10 -2 3 1738.04 165.436 1
-10 2 -3 2466.70 160.764 1
-10 -2 -4 2389.76 183.288 1
10 -2 4 1157.70 167.716 1
-10 2 -4 1316.90 157.201 1
10 -2 4 1421.47 160.633 1
-10 -2 -4 2611.07 181.337 1
-10 2 -4 1580.88 160.762 1
-10 2 -5 3275.22 301.160 1
-10 -2 -5 3149.52 348.299 1
-10 -2 -5 2756.82 340.266 1
-10 -2 -6 1135.07 171.284 1
10 -2 6 587.723 144.481 1
-10 2 -6 889.466 137.384 1
-10 -2 -7 28.8259 62.9365 1
10 -2 7 26.5755 28.5108 1
-10 2 -7 4.05043 46.4751 1
-10 2 -7 49.2833 39.2609 1
-10 -2 -7 54.2566 55.1278 1
10 2 7 41.4305 76.4506 1
-10 2 -8 430.302 71.4858 1
-10 2 -8 -96.0416 74.0589 1
10 2 9 196.786 68.1713 1
-10 -2 -9 -3.16095 69.9670 1
-10 -2 -9 150.629 55.2346 1
10 -4 -9 306.785 82.2196 1
-10 4 8 395.714 109.421 1
10 -4 -8 257.741 91.7455 1
10 -4 -7 21.6482 59.0162 1
-10 4 7 65.4866 60.4887 1
10 -4 -6 733.458 119.873 1
10 -4 -6 623.802 116.088 1
10 -4 -5 3192.66 214.555 1
-10 -4 5 2997.87 195.674 1
10 4 -4 5637.61 600.215 1
10 -4 -4 5123.24 641.434 1
10 4 -4 6274.06 594.933 1
-10 -4 4 5298.82 598.375 1
-10 4 3 2518.52 333.986 1
10 -4 -3 4340.27 328.311 1
-10 -4 3 2683.11 337.805 1
10 4 -3 2127.49 321.763 1
10 4 -3 4681.82 327.618 1
-10 4 2 2030.99 317.578 1
-10 -4 2 4717.92 295.309 1
-10 4 2 5281.10 305.424 1
10 4 -2 547.725 250.057 1
10 -4 -2 5893.69 304.231 1
-10 4 1 9525.88 703.817 1
10 -4 -1 5898.25 705.413 1
-10 -4 1 6593.27 713.246 1
-10 4 1 5714.89 708.395 1
10 -4 -1 8906.58 710.212 1
10 -4 0 961.297 110.897 1
10 4 0 386.536 98.7730 1
-10 -4 0 599.217 137.578 1
10 4 0 774.924 123.526 1
-10 -4 0 630.433 121.292 1
-10 4 0 859.786 96.0228 1
-10 4 0 1006.97 98.8473 1
10 -4 1 218.062 68.1575 1
-10 -4 -1 365.784 119.255 1
10 4 1 525.712 109.627 1
10 4 1 214.193 90.3145 1
-10 -4 -2 255.853 68.9211 1
10 4 2 430.592 83.1734 1
-10 4 -3 3332.52 315.245 1
10 4 3 2371.94 358.757 1
10 -4 3 2770.94 311.677 1
-10 -4 -3 2644.46 346.283 1
-10 4 -4 985.332 117.743 1
-10 4 -4 1033.69 150.708 1
-10 4 -5 1998.82 140.871 1
-10 -4 -5 -0.28367 109.520 1
-10 4 -5 695.116 142.565 1
10 -4 5 1699.38 147.355 1
-10 -4 -6 341.023 88.8445 1
-10 -4 -6 483.228 76.7964 1
-10 4 -7 343.977 67.0979 1
-10 4 -7 259.022 60.4812 1
-10 -4 -8 158.309 119.699 1
-10 -4 -8 179.353 89.0441 1
10 4 8 72.4769 97.4756 1
-10 -4 -9 370.488 97.2733 1
-10 -4 -9 73.5102 82.2578 1
10 -6 -9 132.843 82.2510 1
10 -6 -8 61.3644 84.3741 1
10 -6 -8 55.9324 65.3610 1
10 -6 -7 111.446 179.173 1
10 6 -7 1077.67 104.829 1
10 6 -6 855.397 97.9824 1
10 -6 -6 1075.12 128.894 1
10 6 -5 1815.60 242.954 1
10 6 -5 1222.44 229.562 1
10 -6 -5 3623.19 253.305 1
-10 -6 5 3453.09 255.916 1
-10 6 4 108.161 94.9276 1
-10 -6 4 64.7468 75.0430 1
10 6 -4 28.3419 48.2621 1
10 6 -4 98.3814 70.1244 1
10 -6 -4 140.738 68.9191 1
10 6 -3 171.426 80.6779 1
10 6 -3 122.066 54.2020 1
10 -6 -3 164.575 69.4505 1
-10 6 3 99.9203 90.9901 1
10 -6 -3 142.311 71.4511 1
10 6 -2 258.295 83.6497 1
10 6 -2 213.968 54.0118 1
10 -6 -2 136.695 70.4004 1
-10 6 2 126.194 80.0742 1
-10 6 2 118.370 85.2874 1
10 -6 -2 129.288 67.0287 1
-10 6 1 728.711 132.177 1
-10 -6 1 1296.41 148.150 1
10 6 -1 1188.62 137.715 1
-10 -6 1 629.380 135.342 1
10 -6 -1 1116.80 128.080 1
10 -6 0 1062.38 121.878 1
-10 6 0 815.841 115.927 1
-10 -6 0 978.115 143.531 1
10 6 0 1150.55 125.407 1
-10 -6 0 1238.95 137.531 1
10 -6 0 858.458 125.948 1
-10 6 -1 91.5078 83.2367 1
-10 -6 -1 252.256 91.5215 1
10 -6 1 105.949 69.3338 1
10 -6 1 241.668 77.9887 1
10 6 1 169.136 90.5013 1
10 6 2 73.6213 91.9593 1
-10 6 -2 314.560 60.4735 1
-10 -6 -2 292.603 88.2464 1
10 6 2 112.829 95.7392 1
-10 -6 -2 287.461 79.9450 1
-10 6 -2 434.084 87.1442 1
-10 -6 -3 1502.16 157.174 1
10 6 3 1312.32 155.290 1
-10 -6 -4 368.953 127.801 1
10 6 4 569.906 120.226 1
-10 6 -4 152.226 62.4133 1
-10 6 -4 278.437 98.9820 1
-10 -6 -4 615.036 132.020 1
-10 -6 -5 3991.89 388.155 1
-10 6 -5 3298.02 346.525 1
10 6 5 4496.34 378.614 1
-10 6 -5 4183.23 345.775 1
-10 6 -6 565.507 119.019 1
10 -6 6 452.374 117.721 1
-10 -6 -7 0.55240 7.80355 1
-10 6 -7 59.1935 59.6683 1
-10 6 -7 -3.04436 46.7355 1
-10 -6 -8 1183.12 127.381 1
-10 6 -8 -47.2840 34.8547 1
-10 -6 -9 13.0036 89.4249 1
10 8 -8 16.9912 39.8875 1
10 -8 -7 629.242 152.449 1
-10 -8 6 196.522 111.410 1
-10 8 6 188.000 92.8358 1
-10 -8 5 147.560 106.338 1
-10 8 5 257.028 103.864 1
10 8 -5 84.5013 87.0023 1
10 8 -5 53.8143 56.2652 1
10 -8 -5 245.530 90.8454 1
10 -8 -5 58.4665 89.0013 1
10 8 -4 850.257 171.060 1
-10 8 4 1751.92 188.609 1
10 -8 -4 1442.17 214.312 1
10 8 -4 757.766 160.056 1
10 -8 -4 2190.27 181.150 1
10 -8 -3 1664.10 206.344 1
10 -8 -3 1938.44 247.979 1
10 -8 -2 1550.66 166.548 1
10 -8 -2 1350.96 187.972 1
-10 8 1 1508.58 188.615 1
-10 8 1 1405.24 180.891 1
-10 -8 1 921.559 199.908 1
10 8 -1 1171.38 180.490 1
10 -8 -1 1206.98 187.039 1
-10 8 0 1060.28 156.473 1
10 -8 0 1161.35 144.476 1
-10 8 0 778.930 148.714 1
10 8 0 874.535 178.505 1
10 8 0 911.162 165.982 1
-10 -8 0 890.947 173.983 1
10 8 1 1033.16 199.660 1
-10 -8 -1 1664.32 212.326 1
10 8 1 1647.69 193.500 1
-10 -8 -2 128.285 118.843 1
-10 -8 -2 359.878 127.159 1
10 -8 2 154.331 92.0487 1
-10 8 -2 100.439 90.1183 1
-10 -8 -3 4256.08 240.814 1
-10 -8 -3 2170.74 207.081 1
-10 -8 -4 84.1673 80.3989 1
-10 8 -4 7.93893 33.0308 1
-10 -8 -4 107.862 67.8870 1
-10 8 -4 100.299 72.3107 1
-10 8 -5 759.762 145.722 1
-10 8 -5 854.052 150.164 1
-10 -8 -5 1933.76 184.288 1
10 8 5 1188.94 186.752 1
10 -8 5 1930.81 177.280 1
10 8 6 560.747 138.590 1
10 -8 6 735.977 114.820 1
-10 -8 -7 -3.45857 94.9210 1
-10 8 -7 -5.24478 56.4786 1
10 -8 7 31.1217 91.7889 1
-10 8 -8 195.565 78.1589 1
-10 -8 -8 304.463 119.319 1
-10 8 -8 6.66426 49.0394 1
10 10 -7 295.234 104.473 1
10 -10 -7 673.362 132.790 1
-10 10 7 699.441 143.572 1
10 10 -6 73.1275 68.4234 1
10 10 -6 153.507 107.211 1
-10 -10 6 172.432 130.661 1
10 -10 -6 299.946 111.668 1
-10 10 6 310.699 109.331 1
10 -10 -6 100.361 117.660 1
-10 -10 5 581.595 177.237 1
10 10 -5 417.864 99.2414 1
10 -10 -4 4782.09 371.575 1
10 -10 -4 3474.60 333.391 1
10 -10 -3 196.590 94.9450 1
-10 10 3 168.574 115.272 1
10 -10 -3 91.0444 121.014 1
10 10 -2 98.8923 110.285 1
10 -10 -2 63.1582 97.6005 1
10 10 -2 19.6238 68.3562 1
-10 10 2 70.8109 90.9112 1
-10 -10 2 148.775 105.763 1
-10 10 1 1333.71 200.337 1
10 -10 -1 1350.03 167.894 1
10 10 -1 1091.70 162.440 1
10 10 -1 1185.40 184.688 1
-10 -10 1 1491.29 194.971 1
-10 10 1 1170.55 166.292 1
10 10 0 165.124 98.8510 1
-10 10 0 288.364 97.5834 1
-10 10 0 189.965 92.2867 1
10 10 0 78.3727 75.9190 1
-10 10 -1 383.038 89.8002 1
10 10 1 222.934 115.637 1
10 10 1 223.390 95.4998 1
10 -10 1 399.582 98.4494 1
-10 10 -1 53.2218 109.729 1
-10 -10 -1 632.461 120.120 1
10 10 2 3411.96 283.374 1
-10 10 -2 1205.44 237.302 1
10 -10 2 2763.57 270.153 1
-10 10 -2 1430.73 276.093 1
-10 -10 -2 4070.56 290.104 1
-10 -10 -3 377.956 134.563 1
10 10 3 354.592 128.414 1
-10 -10 -3 359.336 120.009 1
-10 10 -3 295.623 105.092 1
-10 -10 -4 104.369 122.702 1
-10 -10 -4 41.0252 97.1301 1
-10 10 -4 57.0713 36.5611 1
-10 -10 -5 411.925 162.360 1
-10 10 -5 218.141 58.8159 1
10 10 6 4441.78 397.311 1
-10 10 -6 1554.47 356.686 1
10 -10 6 2875.33 401.547 1
-10 -10 -6 2949.19 422.543 1
-10 10 -6 3294.94 392.510 1
-10 -10 -7 235.897 109.424 1
10 10 7 124.472 118.910 1
-10 10 -7 57.5961 70.8719 1
10 12 -6 3.76043 69.7530 1
10 12 -6 24.8478 104.054 1
-10 12 6 8.76465 116.058 1
10 -12 -6 8.58804 100.090 1
-10 12 5 367.530 128.968 1
10 12 -5 417.866 133.968 1
10 -12 -5 548.048 146.644 1
10 12 -4 332.757 107.250 1
-10 12 4 640.717 145.139 1
10 -12 -3 533.800 138.381 1
-10 12 3 788.139 164.731 1
-10 -12 3 692.966 149.280 1
10 12 -2 -26.9376 77.0898 1
10 -12 -2 60.3983 104.375 1
-10 12 2 64.9109 103.305 1
-10 -12 2 -3.53033 110.335 1
-10 12 1 1820.51 214.298 1
10 12 -1 1385.12 200.237 1
-10 -12 0 -30.9038 107.237 1
-10 12 0 41.7836 94.5072 1
10 12 0 15.8588 94.8812 1
10 -12 0 21.4788 106.115 1
-10 12 0 11.5139 98.6802 1
10 12 0 35.6004 99.9687 1
-10 12 -1 99.5582 100.779 1
10 12 1 117.749 117.199 1
-10 12 -1 111.511 110.319 1
-10 -12 -2 298.745 118.427 1
10 12 2 178.974 120.522 1
10 -12 2 383.748 121.349 1
-10 -12 -3 1123.59 196.807 1
10 12 3 647.834 198.195 1
-10 12 -4 400.106 108.544 1
10 12 4 653.326 187.566 1
-10 12 -4 926.628 154.685 1
-10 12 -5 600.843 149.935 1
10 12 5 667.664 192.803 1
-10 -12 -5 962.571 161.585 1
-10 -12 -6 210.286 110.815 1
-10 12 -6 100.649 76.5021 1
10 12 6 197.231 132.181 1
-10 14 4 172.044 143.164 1
10 14 -4 222.437 115.185 1
-10 -14 3 231.589 145.750 1
10 14 -3 103.132 142.763 1
-10 14 3 109.747 100.261 1
-10 14 2 10.2691 88.4015 1
10 14 -2 26.6570 119.992 1
10 -14 -2 -1.08893 88.5114 1
10 14 -2 11.8046 85.6927 1
10 14 -1 -23.8485 111.693 1
10 -14 -1 10.8365 86.9393 1
10 14 -1 -25.8151 89.0847 1
-10 -14 0 23.8166 113.050 1
10 -14 0 42.6372 95.6181 1
-10 -14 -1 12.5003 110.044 1
-10 14 -1 -16.4832 99.1978 1
10 -14 1 34.1706 103.019 1
-10 14 -1 14.4290 99.2181 1
-10 -14 -2 102.453 119.309 1
10 14 2 61.0444 121.022 1
-10 14 -2 122.116 107.242 1
-10 14 -3 104.166 92.2969 1
10 -14 3 79.4118 110.119 1
10 14 3 37.1956 133.034 1
-10 -14 -4 261.944 130.831 1
-10 14 -4 298.273 96.0981 1
10 14 4 283.619 154.805 1
11 -1 -10 87.7208 57.3188 1
11 -1 -10 4.29362 47.7377 1
11 -1 -9 465.614 98.4364 1
-11 1 8 202.851 72.1840 1
11 -1 -8 135.912 59.6748 1
11 -1 -7 243.541 58.9698 1
11 1 -7 190.441 43.5167 1
-11 1 7 86.3606 64.5835 1
-11 1 6 209.914 58.0066 1
11 -1 -6 140.816 57.3034 1
11 1 -6 198.581 49.8440 1
-11 -1 6 163.761 36.4232 1
11 -1 -6 230.677 59.8501 1
11 -1 -5 280.861 97.9192 1
-11 -1 5 191.482 84.9032 1
11 1 -5 1245.82 85.6274 1
11 1 -5 692.226 85.8332 1
11 -1 -5 1000.98 90.1180 1
11 1 -4 1354.20 165.340 1
-11 1 4 1626.80 182.464 1
-11 -1 4 1944.28 162.518 1
11 -1 -4 1358.72 168.588 1
11 1 -4 1695.49 160.686 1
-11 1 3 106.481 55.5136 1
-11 -1 3 31.9666 39.0794 1
11 1 -3 64.7031 35.1577 1
11 -1 -3 73.9335 32.6388 1
-11 -1 2 39525.6 680.445 1
11 1 -2 39348.6 679.655 1
11 1 -1 173.130 36.1480 1
11 -1 -1 138.974 46.1285 1
-11 -1 1 243.194 40.1925 1
11 1 0 6096.13 502.277 1
11 -1 0 5553.31 502.619 1
-11 1 0 5555.18 499.114 1
-11 -1 0 4286.86 500.976 1
11 1 1 15949.2 1312.76 1
11 -1 1 11391.8 1313.64 1
-11 1 -1 12944.9 1313.04 1
-11 1 -1 12864.2 1312.15 1
11 1 2 141186. 12473.5 1
-11 -1 -2 158149. 12470.6 1
-11 -1 -2 166379. 12466.2 1
-11 1 -2 141175. 12466.1 1
11 1 3 7498.44 589.569 1
11 -1 3 5102.52 572.953 1
-11 -1 -3 7240.18 585.382 1
-11 1 -3 6012.79 570.416 1
11 -1 4 2764.16 225.426 1
-11 -1 -4 1456.71 232.577 1
-11 1 -4 3678.50 230.802 1
-11 -1 -4 3046.11 254.270 1
-11 1 -4 1314.99 213.744 1
11 -1 5 2274.85 216.464 1
-11 -1 -5 2010.67 218.474 1
-11 1 -5 2264.03 222.261 1
11 1 5 1477.41 216.476 1
-11 1 -5 2848.28 223.878 1
-11 -1 -6 204.343 68.5107 1
-11 -1 -6 219.770 48.5021 1
11 1 6 110.088 59.9387 1
11 -1 6 107.956 54.5776 1
-11 1 -6 203.496 56.7317 1
11 -1 7 85.6846 43.2747 1
11 1 7 134.118 57.2079 1
-11 1 -7 47.1659 38.6596 1
-11 -1 -7 115.947 64.8744 1
-11 -1 -7 128.988 54.1963 1
-11 1 -8 10.3492 115.747 1
-11 1 -8 706.230 131.024 1
-11 -1 -9 -57.0829 123.894 1
-11 1 -9 109.812 92.2973 1
-11 3 9 212.037 93.1701 1
11 -3 -9 334.190 78.4075 1
11 -3 -8 14.4057 51.8008 1
-11 3 8 37.8807 75.3351 1
11 -3 -7 11.1469 46.1025 1
-11 3 7 25.6342 71.5056 1
11 -3 -7 28.8693 53.4291 1
11 -3 -6 108.293 58.6674 1
11 -3 -6 124.318 50.2494 1
11 -3 -5 1413.48 167.509 1
-11 -3 5 1575.54 122.731 1
-11 -3 4 3112.27 364.524 1
11 3 -4 2073.31 364.957 1
11 3 -4 3120.41 356.696 1
11 -3 -4 3523.74 372.303 1
-11 -3 3 929.139 114.488 1
-11 3 3 1124.64 121.389 1
11 -3 -3 1493.68 143.717 1
11 3 -3 661.289 106.348 1
11 -3 -3 1222.53 120.226 1
-11 3 2 11002.2 914.791 1
-11 -3 2 9347.69 916.421 1
11 3 -2 8966.03 911.425 1
11 3 -1 1891.41 345.623 1
11 -3 -1 2565.84 340.696 1
-11 3 1 3224.51 333.333 1
11 -3 -1 4686.99 334.713 1
-11 3 1 3852.99 339.874 1
-11 -3 1 4317.09 348.511 1
11 -3 0 5406.01 629.329 1
-11 3 0 7344.66 627.369 1
-11 -3 0 6300.62 643.993 1
11 3 0 5131.79 636.497 1
-11 3 0 6151.13 633.435 1
11 -3 0 7497.31 629.685 1
11 3 1 148.437 91.9698 1
-11 -3 -1 336.019 84.4544 1
11 3 1 87.3017 81.7056 1
-11 3 -1 328.826 60.9469 1
-11 -3 -1 153.747 76.0788 1
11 3 2 2154.25 165.044 1
11 3 2 1903.32 168.390 1
11 3 3 6826.24 689.108 1
-11 3 -3 6559.46 678.134 1
-11 -3 -3 8064.03 699.340 1
11 -3 4 9387.55 547.503 1
-11 -3 -4 0.84206 528.694 1
-11 3 -4 3932.87 547.863 1
-11 3 -4 10290.3 550.154 1
11 -3 5 2060.54 167.423 1
-11 -3 -5 3025.86 237.865 1
-11 -3 -5 2693.83 215.282 1
-11 3 -5 1384.22 167.847 1
-11 3 -5 947.163 168.243 1
11 -3 6 217.963 46.5862 1
-11 3 -6 195.458 46.6953 1
-11 -3 -6 102.555 59.8783 1
-11 3 -7 26.6207 43.3446 1
-11 3 -7 29.9998 44.8627 1
-11 -3 -7 165.722 58.0437 1
-11 -3 -8 392.523 91.4082 1
-11 3 -8 101.135 48.9718 1
-11 3 -8 -26.6565 62.9316 1
11 3 8 498.668 104.250 1
-11 -3 -9 940.521 127.452 1
11 -5 -9 -7.67683 82.9909 1
11 -5 -9 152.326 81.9961 1
-11 5 8 2122.45 235.439 1
11 -5 -8 1708.98 220.333 1
11 -5 -7 117.076 69.7736 1
11 -5 -6 742.574 115.735 1
-11 -5 6 290.096 81.5027 1
11 5 -6 796.965 71.9034 1
11 5 -6 256.692 81.4734 1
11 -5 -5 1451.68 170.875 1
11 5 -5 1726.28 158.560 1
11 5 -5 1432.26 137.461 1
-11 -5 5 1021.56 142.063 1
11 -5 -5 912.221 178.978 1
-11 -5 4 5742.81 487.161 1
11 -5 -4 6241.70 482.660 1
11 -5 -3 10531.6 829.606 1
11 5 -3 10184.5 818.466 1
11 -5 -3 8210.50 823.450 1
-11 5 3 9807.08 830.871 1
-11 5 2 5638.46 542.807 1
11 -5 -2 6706.45 542.602 1
-11 -5 2 6269.87 544.274 1
-11 5 1 195.264 88.6031 1
-11 -5 1 311.800 122.480 1
-11 -5 1 197.062 97.8863 1
11 -5 -1 183.180 98.2128 1
11 -5 -1 147.028 92.3512 1
-11 -5 0 410.238 97.1613 1
-11 -5 0 513.350 89.3454 1
11 -5 0 246.390 76.0832 1
11 -5 0 334.667 83.9687 1
-11 5 0 167.742 61.4534 1
11 5 1 427.227 79.8617 1
-11 -5 -1 470.929 112.201 1
11 5 1 492.727 94.6915 1
-11 -5 -1 738.617 115.354 1
-11 5 -2 193.321 83.8438 1
11 -5 2 639.693 87.4976 1
11 5 2 909.614 118.680 1
-11 5 -2 363.795 82.6905 1
-11 -5 -3 1463.59 155.392 1
-11 5 -3 552.325 111.196 1
-11 5 -3 929.880 119.451 1
-11 -5 -3 1550.80 155.105 1
11 5 3 792.181 134.155 1
11 -5 4 8405.35 897.182 1
-11 5 -4 6342.30 894.731 1
11 5 4 18717.9 939.793 1
-11 -5 -4 23866.7 952.158 1
-11 5 -4 5954.42 898.814 1
11 -5 5 1392.31 164.381 1
-11 5 -5 1253.31 157.730 1
-11 5 -5 1244.05 158.447 1
-11 5 -6 629.779 91.7918 1
11 -5 6 717.165 100.195 1
-11 -5 -7 40.3074 38.1284 1
-11 5 -7 8.97563 50.1647 1
-11 5 -7 27.0100 36.4770 1
-11 -5 -8 172.195 102.963 1
-11 -5 -8 294.813 93.4123 1
-11 5 -8 105.026 39.6540 1
-11 -5 -9 49.8383 70.6996 1
-11 -5 -9 99.9211 113.022 1
11 -7 -9 50.4540 79.5026 1
11 -7 -8 1354.93 181.788 1
11 -7 -8 754.900 133.838 1
11 -7 -7 412.744 96.4528 1
11 7 -6 156.362 72.7918 1
-11 -7 6 300.884 76.6673 1
-11 -7 5 4031.34 530.559 1
11 -7 -5 3173.65 491.187 1
-11 7 5 7395.26 503.085 1
11 -7 -5 7763.44 490.380 1
11 7 -5 2493.78 466.621 1
11 7 -5 5069.90 475.697 1
11 7 -4 667.520 134.347 1
-11 7 4 742.710 143.314 1
11 -7 -4 1137.57 129.183 1
11 -7 -4 439.562 121.547 1
11 7 -4 926.310 116.134 1
11 -7 -3 44.0177 85.9651 1
11 -7 -3 151.746 78.1200 1
-11 7 3 187.309 84.9621 1
11 7 -3 131.860 52.0120 1
11 7 -3 123.478 84.5376 1
11 7 -2 523.198 112.246 1
11 -7 -2 667.281 98.8163 1
-11 7 2 498.134 115.502 1
11 -7 -2 581.392 104.641 1
11 7 -1 67.4221 79.7389 1
11 7 -1 11.0148 52.6785 1
-11 -7 1 5.03312 87.4763 1
-11 7 1 59.7751 67.4702 1
11 -7 -1 32.3730 67.7176 1
11 7 0 8386.27 1695.69 1
11 7 0 18685.1 1696.41 1
-11 -7 0 17877.4 1703.74 1
-11 7 0 16072.8 1673.97 1
11 -7 0 28749.2 1718.17 1
11 -7 0 17747.1 1683.57 1
-11 7 0 23817.9 1686.83 1
-11 -7 0 17254.0 1683.25 1
-11 7 -1 84.1214 66.7470 1
11 7 1 125.379 92.8503 1
-11 -7 -1 47.5668 74.5151 1
-11 7 -1 112.173 55.1674 1
11 7 2 3131.03 324.421 1
-11 -7 -2 2641.20 313.556 1
-11 7 -2 2702.93 293.498 1
-11 -7 -2 2950.34 317.144 1
-11 7 -3 1269.09 138.332 1
-11 -7 -3 1957.65 193.135 1
11 7 3 1758.06 177.135 1
-11 -7 -3 1542.10 182.632 1
11 7 4 144.985 97.1873 1
-11 -7 -4 99.9018 99.9270 1
-11 -7 -4 260.589 99.3270 1
-11 7 -4 216.019 51.7267 1
-11 7 -4 136.994 68.5887 1
11 7 5 2100.55 228.279 1
11 -7 5 1058.66 227.644 1
-11 7 -5 1235.80 182.552 1
-11 -7 -5 3218.92 225.191 1
-11 7 -5 783.113 196.211 1
-11 -7 -5 3043.06 250.136 1
11 -7 6 64.7248 69.8494 1
-11 7 -6 220.482 72.7937 1
11 7 6 121.371 91.3911 1
-11 -7 -7 17.3359 62.2798 1
11 -7 7 18.1633 59.3807 1
-11 -7 -7 9.51190 99.3933 1
-11 7 -7 7.15468 39.9693 1
-11 -7 -8 83.6443 99.3080 1
-11 7 -8 17.9333 35.9950 1
11 9 -8 187.323 72.3833 1
11 9 -8 -11.1684 54.6397 1
11 -9 -7 186.896 100.589 1
-11 -9 7 118.229 79.3224 1
-11 9 7 161.618 125.309 1
11 -9 -6 743.099 136.801 1
-11 -9 6 378.115 127.902 1
-11 9 6 695.984 130.910 1
11 -9 -5 374.241 103.172 1
11 9 -5 195.084 69.5824 1
-11 -9 5 323.363 139.679 1
-11 9 5 415.646 120.940 1
11 -9 -4 1350.19 253.556 1
11 9 -4 2013.91 212.685 1
11 -9 -4 2133.17 232.720 1
11 9 -4 1612.43 210.818 1
11 -9 -3 67.2932 79.9628 1
11 9 -3 35.7553 39.3624 1
11 -9 -3 44.5656 98.2698 1
11 9 -3 46.0059 84.8067 1
-11 9 2 6063.42 643.355 1
-11 -9 2 5108.84 639.760 1
11 -9 -2 6346.43 624.191 1
-11 -9 1 110.179 88.3775 1
11 -9 -1 65.6022 86.1200 1
-11 9 1 58.9689 88.2436 1
-11 9 1 46.6158 74.1445 1
11 9 -1 80.1066 80.2308 1
11 9 -1 64.2415 93.0610 1
11 9 0 367.290 117.614 1
-11 9 0 388.383 92.5939 1
11 9 0 53.8940 111.756 1
-11 9 0 158.803 85.3360 1
-11 9 -1 146.721 69.7209 1
11 9 1 268.989 113.672 1
-11 -9 -1 410.669 108.496 1
-11 9 -1 197.744 98.2491 1
11 9 1 296.562 122.673 1
-11 9 -2 3830.42 444.283 1
-11 -9 -2 5606.98 479.647 1
-11 -9 -2 4643.44 453.415 1
11 9 2 4255.42 463.543 1
-11 9 -3 74.1960 86.0463 1
-11 9 -3 101.189 45.8421 1
-11 -9 -3 121.638 87.7210 1
-11 -9 -3 140.540 91.7701 1
-11 9 -4 206.849 84.3462 1
-11 -9 -4 326.803 96.2481 1
-11 -9 -4 439.532 103.384 1
-11 9 -4 169.389 53.5681 1
11 -9 5 947.302 150.909 1
11 9 5 1065.15 172.973 1
-11 9 -5 794.805 119.326 1
-11 9 -6 21.4074 58.3939 1
-11 -9 -6 9.13171 92.5451 1
-11 -9 -6 41.6636 103.070 1
11 9 6 12.0489 102.532 1
-11 -9 -7 119.441 108.385 1
11 -9 7 170.987 109.729 1
11 9 7 115.549 114.699 1
-11 9 -7 141.497 87.1515 1
-11 9 -8 -98.3575 71.3464 1
-11 -9 -8 1482.55 223.307 1
11 11 -7 77.6182 83.6634 1
-11 11 7 73.2079 119.903 1
11 -11 -7 105.717 102.167 1
-11 -11 6 1168.61 245.952 1
11 11 -6 383.422 144.236 1
11 -11 -6 2383.88 214.850 1
11 11 -6 1872.93 197.117 1
11 -11 -6 512.055 200.223 1
11 11 -5 184.118 103.333 1
11 -11 -5 80.4562 130.342 1
11 11 -5 101.413 63.6063 1
-11 11 4 1694.66 251.035 1
11 -11 -4 1368.38 247.042 1
11 -11 -3 66.2293 106.813 1
-11 11 3 43.1785 105.125 1
11 -11 -2 1757.05 182.547 1
11 11 -2 881.254 168.899 1
-11 11 2 1462.47 186.381 1
11 11 -2 778.453 189.847 1
-11 -11 2 696.500 198.095 1
-11 11 1 31.5557 82.1175 1
11 11 -1 36.5946 107.622 1
-11 -11 1 14.1921 101.256 1
11 -11 -1 -2.92701 91.1299 1
11 11 -1 40.5249 81.2639 1
-11 11 0 408.229 94.3983 1
-11 11 0 320.739 108.142 1
11 11 0 318.846 124.349 1
11 11 0 5.95523 106.011 1
-11 11 -1 1113.80 150.899 1
11 11 1 1058.91 193.028 1
-11 -11 -1 1152.91 197.165 1
-11 11 -1 1165.00 183.810 1
11 11 2 455.895 135.111 1
-11 11 -2 521.216 122.521 1
-11 11 -2 231.094 88.7359 1
-11 -11 -2 585.824 127.498 1
11 -11 2 600.153 113.086 1
-11 -11 -3 49.1012 97.2965 1
11 11 3 -45.3059 127.547 1
-11 -11 -4 498.802 121.310 1
11 11 4 361.113 144.424 1
-11 11 -5 1.93940 34.9065 1
-11 -11 -5 11.6645 122.596 1
-11 11 -5 46.8349 92.1052 1
11 11 5 50.1179 109.423 1
-11 11 -6 72.7920 77.5084 1
-11 -11 -6 -4.02260 108.697 1
-11 11 -6 67.4523 111.388 1
-11 -11 -6 100.271 133.373 1
-11 -11 -7 239.124 114.144 1
-11 11 -7 155.552 70.4304 1
11 13 -5 516.537 157.738 1
11 -13 -5 477.014 163.056 1
-11 13 4 70.9573 101.365 1
11 13 -4 79.0027 83.8977 1
11 13 -4 260.372 119.747 1
-11 13 3 200.565 121.929 1
-11 -13 3 265.687 118.392 1
11 -13 -3 227.793 97.9922 1
11 13 -3 149.908 69.6697 1
-11 13 2 47.4686 110.937 1
-11 -13 2 57.5996 117.021 1
11 -13 -2 10.1463 106.819 1
11 13 -2 34.8504 115.712 1
11 -13 -1 4620.17 394.068 1
-11 13 1 3983.22 387.036 1
11 -13 0 4.81528 114.741 1
-11 -13 0 20.7336 109.018 1
-11 -13 -1 2347.15 268.562 1
11 13 1 1957.74 260.216 1
-11 13 -2 385.669 118.892 1
-11 13 -2 20.7113 76.5117 1
11 13 2 317.718 134.327 1
-11 -13 -2 375.159 128.931 1
11 -13 2 439.643 146.074 1
-11 13 -3 1565.20 195.862 1
11 -13 3 1553.04 216.099 1
-11 -13 -3 1419.77 203.798 1
-11 13 -3 721.997 160.405 1
11 13 3 1256.89 219.816 1
11 13 4 137.072 140.092 1
-11 13 -4 214.642 105.911 1
-11 -13 -5 42.5264 110.781 1
-11 15 3 14.3110 97.9976 1
11 15 -2 322.809 153.028 1
-11 -15 1 45.6305 126.763 1
11 -15 -1 117.967 99.7111 1
11 15 -1 55.4248 130.754 1
-11 -15 0 17.8702 119.946 1
-11 15 0 20.0122 88.7710 1
11 15 0 -16.0427 127.348 1
11 -15 0 10.2658 92.9090 1
-11 -15 -1 195.166 133.599 1
11 -15 1 165.471 108.728 1
-11 15 -2 81.4736 95.4783 1
-11 -15 -2 104.568 126.600 1
11 15 3 -24.7715 139.281 1
-11 15 -3 58.0874 82.5146 1
12 0 -10 77.4985 30.0475 1
12 0 -9 10.0350 47.9940 1
12 0 -8 173.532 79.1298 1
12 0 -8 -51.7805 57.2167 1
-12 0 7 -12.2232 39.1170 1
12 0 -7 -0.72291 36.8652 1
-12 0 6 287.699 59.3768 1
12 0 -6 354.381 69.3733 1
12 0 -5 16.7435 29.7300 1
-12 0 5 19.2507 34.5773 1
-12 0 4 974.959 80.4385 1
12 0 -4 815.153 74.6137 1
-12 0 3 678.633 76.9101 1
12 0 -3 393.790 64.6883 1
12 0 -2 1367.91 78.5505 1
12 0 -2 0.20871 37.1332 1
-12 0 1 54.2198 38.3002 1
12 0 -1 33.7597 34.1176 1
12 0 0 5511.03 624.873 1
-12 0 0 8089.46 627.403 1
-12 0 -1 31.1516 45.4408 1
12 0 1 11.6427 46.7580 1
12 0 2 5191.50 134.074 1
-12 0 -2 0.70337 75.2084 1
-12 0 -3 47.8643 25.6983 1
12 0 3 18.2286 42.6300 1
-12 0 -4 559.089 84.8745 1
-12 0 -4 509.945 80.9139 1
12 0 5 27.3135 55.2060 1
-12 0 -5 132.341 61.1245 1
12 0 6 8.33515 49.6429 1
-12 0 -6 13.7338 49.5684 1
-12 0 -6 27.2503 54.2442 1
12 0 7 -1.65034 48.4908 1
-12 0 -7 22.0833 52.7391 1
12 0 8 101.340 55.3011 1
-12 0 -8 87.0608 57.7349 1
-12 0 -9 0.30386 41.4265 1
12 -2 -9 13.6972 59.5539 1
-12 2 9 33.3520 66.7034 1
12 -2 -9 36.5084 54.1070 1
-12 2 8 38.6768 67.1189 1
12 -2 -7 954.565 113.189 1
-12 2 7 666.244 126.856 1
12 -2 -7 600.328 97.4690 1
-12 -2 6 1617.23 155.210 1
12 -2 -6 1578.72 182.323 1
-12 2 6 1666.84 195.936 1
12 2 -6 1142.75 154.305 1
-12 -2 5 992.706 112.347 1
12 -2 -5 892.397 141.143 1
12 2 -5 1239.27 120.742 1
12 -2 -4 7.11167 29.2643 1
12 -2 -4 15.1641 52.3122 1
-12 -2 4 8.81776 33.5043 1
12 2 -4 6.98481 19.6479 1
12 2 -4 0.08762 32.1974 1
-12 -2 4 7.00695 31.5429 1
12 -2 -3 0.65776 40.9119 1
12 2 -3 321.703 60.3470 1
12 2 -2 1818.30 202.200 1
-12 -2 2 1723.25 203.790 1
12 2 -1 3115.51 345.230 1
12 -2 -1 5002.12 351.746 1
-12 2 1 3171.54 348.965 1
12 2 -1 3601.58 348.389 1
-12 -2 1 2538.41 342.110 1
-12 2 1 5286.24 351.195 1
12 -2 0 2100.84 274.204 1
12 2 0 3020.00 283.083 1
-12 -2 0 2458.28 289.656 1
-12 2 -1 132101. 11944.1 1
-12 -2 -1 148379. 11948.7 1
12 2 1 135925. 11951.4 1
12 2 2 4854.46 143.456 1
-12 2 -2 -0.47344 78.2474 1
12 2 3 797.201 353.110 1
-12 -2 -3 4897.14 336.478 1
-12 2 -3 3874.36 323.328 1
12 -2 3 2016.13 320.892 1
-12 -2 -3 4731.09 339.151 1
-12 -2 -4 239.181 76.5706 1
-12 2 -4 304.193 49.6560 1
12 -2 4 157.847 64.2372 1
-12 2 -4 255.172 60.6061 1
-12 2 -5 622.031 68.6877 1
12 -2 5 309.334 79.3242 1
-12 -2 -5 555.401 114.408 1
-12 2 -5 428.702 80.4733 1
-12 -2 -5 833.397 106.052 1
12 2 6 1242.82 129.147 1
-12 -2 -6 774.405 138.253 1
-12 2 -6 744.345 105.721 1
-12 -2 -6 1233.01 136.147 1
12 -2 6 910.963 106.543 1
-12 -2 -7 1531.19 120.831 1
-12 -2 -7 1256.47 117.608 1
12 -2 7 173.351 100.031 1
-12 2 -7 463.208 102.188 1
-12 2 -7 708.136 91.9210 1
12 2 7 654.906 118.937 1
12 2 8 222.199 64.2825 1
-12 2 -8 104.584 46.3438 1
-12 2 -8 68.2065 61.2049 1
-12 2 -9 -9.02412 45.2420 1
12 2 9 51.1750 71.0070 1
-12 -2 -9 34.5006 63.2096 1
12 -4 -9 152.290 76.3276 1
-12 4 8 178.691 107.594 1
12 -4 -8 33.1878 68.4157 1
12 -4 -8 307.714 83.7617 1
12 -4 -7 137.661 54.6603 1
-12 4 7 131.666 86.2756 1
12 4 -6 41.6668 37.4251 1
12 -4 -6 123.718 58.2807 1
-12 -4 6 108.832 22.4908 1
12 4 -6 91.3987 33.1163 1
12 -4 -6 154.925 67.6130 1
12 -4 -5 1218.05 153.233 1
12 4 -5 1455.78 136.661 1
-12 -4 4 6651.99 527.075 1
12 -4 -4 6785.26 552.771 1
12 -4 -4 5356.53 557.786 1
12 4 -4 5514.67 521.352 1
-12 -4 3 316.520 71.9081 1
12 4 -3 193.413 44.3113 1
12 4 -3 119.578 54.2586 1
-12 4 3 75.2653 72.6828 1
12 -4 -3 124.191 57.2898 1
-12 4 2 202.522 69.4173 1
12 -4 -2 182.770 57.0183 1
-12 4 2 342.546 66.8687 1
12 -4 -1 2214.81 221.173 1
-12 4 1 1623.46 224.142 1
-12 4 1 1856.58 222.763 1
12 -4 -1 1986.22 221.329 1
-12 4 0 40927.7 3570.89 1
12 -4 0 45535.2 3572.66 1
-12 -4 0 40895.9 3580.05 1
12 4 0 43267.7 3573.14 1
12 4 0 28037.6 3580.94 1
-12 4 0 38063.0 3562.77 1
12 -4 0 33407.7 3563.75 1
-12 -4 0 40678.6 3574.04 1
-12 -4 -1 6267.92 565.845 1
12 4 1 5179.28 556.717 1
12 4 1 5764.12 560.841 1
12 -4 1 5361.28 545.965 1
-12 -4 -1 6521.57 573.493 1
12 -4 2 3836.70 195.132 1
12 4 2 3667.79 250.363 1
-12 -4 -3 6893.15 498.858 1
-12 4 -3 4374.42 465.604 1
12 4 3 6062.03 494.586 1
-12 4 -3 4427.70 469.218 1
-12 -4 -4 8058.00 586.442 1
-12 4 -4 7819.31 552.026 1
-12 4 -5 1082.88 104.734 1
-12 4 -5 1090.63 110.227 1
-12 -4 -6 133.226 84.0682 1
-12 4 -6 93.3321 41.4401 1
12 -4 6 112.285 45.3661 1
-12 -4 -6 240.319 54.7714 1
-12 4 -7 44.1055 42.1225 1
-12 4 -7 1.39460 33.0195 1
12 -4 7 20.9576 32.7199 1
-12 -4 -7 85.4004 53.9933 1
-12 -4 -8 753.952 132.547 1
-12 4 -8 91.5225 80.3876 1
-12 -4 -8 2271.61 180.679 1
12 4 8 1855.92 188.432 1
-12 4 -8 718.078 85.6654 1
-12 -4 -9 32.3528 108.733 1
-12 -4 -9 247.578 85.4970 1
12 -6 -9 179.343 95.4577 1
12 -6 -8 32.6404 53.6223 1
12 -6 -8 16.5601 89.2846 1
12 6 -7 22.9268 29.8631 1
12 6 -7 28.8530 34.6938 1
12 -6 -7 56.7587 66.1411 1
12 -6 -6 500.408 94.8762 1
-12 -6 6 358.627 76.6994 1
-12 -6 5 121.805 74.3860 1
12 6 -5 195.165 71.1129 1
12 6 -5 209.356 75.7195 1
12 -6 -5 147.440 73.5123 1
12 -6 -4 416.813 81.1715 1
12 6 -4 342.024 70.5499 1
-12 -6 4 279.079 143.041 1
12 -6 -4 364.905 78.3819 1
-12 6 4 656.786 113.336 1
12 -6 -3 4547.00 421.187 1
-12 6 3 4837.79 436.048 1
12 -6 -3 4692.02 424.063 1
12 6 -3 5193.00 432.193 1
12 -6 -2 4391.75 428.845 1
-12 6 2 4001.42 421.909 1
12 -6 -2 4849.63 429.156 1
-12 -6 1 179.494 87.5814 1
12 6 -1 113.119 79.3983 1
-12 -6 1 87.8831 93.7740 1
-12 6 1 113.532 73.8576 1
12 -6 -1 197.692 80.4306 1
-12 -6 0 83.7904 85.9152 1
12 -6 0 66.7253 65.1090 1
-12 6 0 73.8310 59.9252 1
-12 -6 0 70.6808 82.0150 1
12 6 0 64.1260 56.5245 1
12 -6 0 119.117 76.8064 1
12 -6 1 2341.35 229.887 1
-12 -6 -1 3599.77 236.587 1
12 -6 1 603.568 200.111 1
-12 6 -1 1904.57 209.093 1
12 6 2 475.430 128.314 1
-12 -6 -2 1136.14 139.280 1
-12 -6 -2 646.023 129.656 1
12 6 2 888.405 134.522 1
-12 6 -2 784.605 116.285 1
12 6 3 845.003 127.926 1
-12 -6 -3 889.194 110.922 1
-12 -6 -3 817.686 118.737 1
-12 6 -3 595.551 80.1012 1
-12 6 -4 1016.16 148.607 1
12 6 4 1381.64 162.515 1
-12 -6 -4 963.365 155.194 1
-12 6 -5 1343.09 162.413 1
12 6 5 1220.85 212.425 1
12 -6 5 1941.79 206.120 1
-12 6 -5 1636.15 181.502 1
-12 -6 -5 1824.70 215.403 1
-12 6 -6 124.658 66.3292 1
12 -6 6 67.1837 53.7750 1
12 -6 7 -4.86249 72.5115 1
-12 -6 -7 -0.42739 4.75382 1
-12 6 -7 -14.4272 42.0718 1
-12 6 -8 36.8514 41.0512 1
-12 -6 -8 314.054 84.1605 1
-12 -6 -8 281.403 94.7497 1
-12 -6 -9 17.2260 102.947 1
12 -8 -8 103.081 90.1331 1
-12 -8 7 230.818 73.4674 1
-12 8 6 150.256 116.522 1
-12 -8 6 125.453 90.4275 1
12 -8 -6 102.147 62.8654 1
-12 -8 5 35.3509 93.4023 1
12 -8 -5 44.0656 71.8418 1
12 8 -5 16.5873 75.2459 1
12 8 -5 16.4397 52.6427 1
12 -8 -5 60.2064 78.5208 1
-12 8 5 159.751 93.3366 1
12 8 -4 60.9437 43.8869 1
-12 8 4 104.433 91.9812 1
12 -8 -4 47.7013 75.2038 1
12 8 -4 105.649 87.4343 1
12 -8 -4 75.2308 68.7656 1
12 -8 -3 668.914 132.013 1
12 -8 -3 961.671 137.258 1
12 -8 -2 135.290 81.2313 1
12 8 -2 56.7141 85.6543 1
12 8 -1 2040.43 220.431 1
-12 8 1 1408.78 209.018 1
-12 8 1 2421.45 227.453 1
12 -8 -1 1324.35 204.786 1
-12 -8 1 2504.19 240.502 1
12 8 -1 1378.03 223.782 1
12 8 0 2768.26 374.573 1
-12 8 0 1860.93 377.833 1
12 8 1 13808.5 941.766 1
12 -8 1 12929.0 947.669 1
-12 -8 -1 9315.03 956.781 1
-12 8 -1 4759.80 932.457 1
12 8 1 8193.18 953.946 1
-12 8 -2 1270.01 172.388 1
-12 -8 -2 1261.82 192.322 1
12 -8 2 1511.19 191.580 1
-12 -8 -2 1821.34 202.047 1
-12 -8 -3 2879.30 240.285 1
-12 8 -3 1248.04 195.030 1
-12 -8 -3 2179.74 235.209 1
-12 8 -3 1925.97 216.640 1
-12 -8 -4 69.7559 98.6362 1
-12 -8 -4 105.403 93.7370 1
12 8 4 36.2669 93.9828 1
-12 8 -4 59.8134 76.8138 1
12 8 5 174.877 104.735 1
-12 8 -5 86.9710 44.1574 1
-12 8 -5 117.338 75.6551 1
-12 -8 -5 230.468 98.5320 1
-12 -8 -6 1370.74 166.517 1
12 -8 6 1292.97 154.816 1
12 8 6 1333.00 180.542 1
-12 8 -6 977.589 142.117 1
12 8 7 118.819 122.835 1
-12 -8 -7 149.179 104.486 1
12 -8 7 89.4642 70.9788 1
-12 8 -7 57.2718 73.4063 1
-12 8 -7 -1.61971 43.5725 1
-12 8 -8 55.4680 70.5943 1
-12 8 -8 -22.3999 49.0502 1
-12 -8 -8 26.6558 111.980 1
12 -10 -7 122.733 107.640 1
-12 10 7 130.410 136.498 1
12 10 -7 96.8492 85.5408 1
12 10 -6 240.810 94.1043 1
12 10 -6 20.9680 75.8718 1
12 -10 -6 241.771 86.1940 1
12 -10 -6 98.6677 107.826 1
-12 10 6 210.992 107.129 1
-12 -10 6 180.788 108.559 1
-12 -10 5 6411.16 474.769 1
12 -10 -5 2490.00 434.203 1
12 10 -4 795.346 130.994 1
12 -10 -4 1048.57 165.190 1
12 10 -3 805.863 129.580 1
12 -10 -3 904.750 141.668 1
-12 10 3 696.252 117.354 1
12 -10 -3 773.037 142.585 1
12 -10 -2 1255.63 177.725 1
-12 10 2 1582.33 195.097 1
12 10 -2 1566.73 188.522 1
12 -10 -1 121.022 79.2831 1
-12 10 1 137.771 92.6931 1
12 10 -1 52.8317 87.9028 1
-12 -10 1 75.5753 92.9241 1
12 10 0 737.031 131.400 1
-12 10 0 426.438 109.281 1
-12 10 0 371.303 99.2930 1
12 10 0 393.996 132.229 1
-12 10 -1 68.1764 63.5405 1
12 -10 1 57.8417 91.6678 1
-12 10 -1 90.3332 76.3173 1
12 10 1 68.0244 107.569 1
-12 -10 -1 93.3325 96.8296 1
12 -10 2 198.543 113.661 1
12 10 2 143.740 122.565 1
-12 -10 -2 231.376 110.114 1
-12 10 -2 123.754 84.2941 1
12 10 3 63.2078 110.321 1
-12 -10 -3 74.9208 88.6318 1
-12 10 -3 43.7777 78.2538 1
12 10 4 206.488 115.274 1
-12 10 -4 -0.32773 14.1203 1
-12 -10 -4 300.566 105.586 1
-12 10 -5 196.646 99.2472 1
-12 -10 -5 72.6121 131.953 1
-12 10 -6 702.914 123.856 1
12 -10 6 1109.06 176.006 1
-12 10 -6 676.310 158.324 1
-12 -10 -6 1207.42 216.198 1
12 10 6 919.935 184.572 1
-12 10 -7 900.667 184.456 1
12 10 7 847.246 203.334 1
12 12 -6 52.6945 59.2037 1
12 -12 -6 61.5469 103.289 1
12 12 -6 101.592 107.416 1
12 -12 -5 532.642 109.645 1
12 12 -5 125.222 83.3814 1
-12 12 5 472.256 122.778 1
12 12 -5 287.445 123.447 1
12 12 -4 315.876 135.365 1
12 12 -4 609.747 190.421 1
12 -12 -3 110.475 119.516 1
-12 -12 3 44.3000 124.807 1
-12 12 3 221.136 119.786 1
12 -12 -2 389.187 112.590 1
12 12 -2 109.859 102.477 1
-12 12 2 317.528 121.809 1
-12 -12 2 257.860 112.892 1
12 12 -1 285.323 120.524 1
12 -12 -1 410.280 118.585 1
-12 12 1 527.402 118.470 1
-12 12 0 61.9126 86.7466 1
12 -12 0 64.8321 93.4746 1
12 12 0 38.9734 103.887 1
12 12 0 97.5755 112.152 1
-12 12 0 23.1442 80.7220 1
-12 -12 0 79.3536 104.564 1
-12 -12 -1 767.546 145.408 1
12 12 1 389.348 155.951 1
12 -12 2 592.599 139.537 1
12 12 2 378.458 142.553 1
-12 12 -2 258.709 96.0723 1
-12 -12 -2 475.944 128.595 1
12 -12 3 298.576 126.009 1
12 12 3 169.845 143.821 1
-12 12 -3 122.463 102.748 1
-12 -12 -3 284.363 128.650 1
-12 12 -4 122.374 111.394 1
-12 12 -4 41.7384 70.1207 1
12 12 5 338.749 161.194 1
-12 -12 -5 458.104 155.080 1
-12 12 -5 257.068 74.3005 1
12 12 6 670.777 165.838 1
-12 -12 -6 959.562 158.077 1
-12 14 4 14.6357 86.4439 1
12 14 -4 78.1305 102.702 1
-12 -14 3 950.680 178.603 1
12 14 -3 811.665 154.221 1
12 14 -2 353.412 134.715 1
-12 14 2 283.934 134.962 1
12 -14 -2 389.602 128.138 1
12 14 -2 134.357 96.3315 1
12 14 -1 72.0673 117.442 1
12 14 -1 3.53403 104.803 1
12 -14 -1 75.7519 114.051 1
-12 -14 1 15.5043 118.098 1
12 -14 0 139.093 121.350 1
-12 -14 0 120.271 118.666 1
-12 -14 -1 27.9060 112.969 1
-12 14 -1 75.4232 106.521 1
12 -14 1 62.9916 122.822 1
12 14 2 2727.18 292.593 1
-12 14 -2 2453.58 270.333 1
-12 -14 -2 2857.74 280.453 1
12 14 3 230.383 144.498 1
-12 14 -3 224.979 116.761 1
12 -14 3 222.596 138.437 1
-12 14 -4 33.0314 102.914 1
-12 -14 -4 77.0136 101.835 1
12 14 4 53.6931 126.923 1
13 -1 -10 2.76610 51.2234 1
13 -1 -9 486.104 96.5856 1
-13 1 8 742.010 90.7543 1
13 -1 -8 609.363 103.044 1
13 -1 -7 123.000 45.8076 1
13 1 -7 83.2182 39.5425 1
-13 1 7 119.144 61.6705 1
-13 -1 7 101.696 28.7887 1
13 1 -7 126.333 43.9084 1
13 -1 -6 987.051 121.243 1
13 -1 -6 975.376 117.833 1
-13 -1 6 716.234 101.875 1
-13 1 6 1036.79 128.100 1
13 1 -6 970.011 104.178 1
13 1 -5 2509.54 242.144 1
-13 1 5 2334.37 258.515 1
13 1 -5 3799.26 242.748 1
13 -1 -5 4173.82 258.745 1
13 -1 -5 1765.56 255.697 1
-13 -1 5 990.100 239.166 1
13 -1 -4 5375.80 440.415 1
-13 -1 4 4092.50 435.469 1
13 -1 -4 3092.09 441.504 1
-13 -1 4 5797.30 431.676 1
13 1 -4 3594.63 440.544 1
13 1 -4 4735.33 432.138 1
-13 -1 3 5089.67 464.078 1
13 -1 -3 4136.42 463.816 1
-13 1 3 4540.81 471.856 1
13 1 -3 5960.29 468.271 1
13 -1 -2 47657.3 4196.77 1
-13 1 2 48127.1 4198.29 1
-13 -1 2 40682.4 4198.68 1
-13 -1 1 22109.9 1952.76 1
13 1 -1 22263.3 1948.82 1
-13 1 1 21213.0 1949.75 1
13 -1 -1 18867.6 1949.94 1
-13 -1 0 2224.42 243.725 1
13 -1 0 1784.51 246.446 1
13 -1 0 2071.50 241.676 1
-13 1 0 2342.81 245.182 1
13 -1 1 8685.01 848.153 1
-13 -1 -1 6659.31 860.955 1
13 1 1 6882.20 847.020 1
-13 -1 -2 27452.9 1530.52 1
13 1 2 11371.7 1513.17 1
13 -1 3 8935.56 451.134 1
-13 1 -3 11114.8 452.313 1
-13 1 -4 673.092 99.6853 1
-13 1 -4 739.847 85.7733 1
-13 -1 -4 743.561 99.0023 1
-13 -1 -5 5860.81 698.949 1
13 -1 5 6381.59 694.325 1
-13 -1 -5 7018.42 707.975 1
-13 1 -6 115.793 60.5846 1
-13 -1 -6 121.256 64.2119 1
13 -1 6 119.606 53.0007 1
13 1 6 18.8354 57.6520 1
-13 1 -6 201.593 60.1827 1
13 1 7 479.147 74.9438 1
-13 -1 -7 438.861 103.531 1
-13 1 -7 505.495 62.7267 1
-13 -1 -7 381.991 85.5090 1
13 -1 7 266.390 68.4561 1
-13 1 -8 82.1584 69.8024 1
13 1 8 89.3257 71.2345 1
13 1 9 308.431 84.1606 1
-13 -1 -9 249.026 98.4268 1
-13 -1 -9 -17.0947 63.8052 1
-13 1 -9 -13.2713 69.4995 1
-13 3 9 38.5263 74.7141 1
13 -3 -8 114.291 79.8944 1
-13 3 8 224.241 70.9882 1
13 -3 -7 2.73283 52.0125 1
-13 3 7 36.3935 65.6829 1
13 -3 -7 16.7736 48.0397 1
-13 -3 6 468.139 72.3822 1
13 3 -6 675.309 78.9492 1
13 -3 -6 583.726 114.808 1
-13 -3 5 5233.64 493.573 1
13 3 -5 5345.04 492.388 1
13 -3 -5 5204.94 508.460 1
13 3 -5 4045.46 495.980 1
13 3 -4 20081.4 786.021 1
-13 -3 4 22242.2 799.771 1
13 3 -3 2778.69 290.533 1
13 -3 -3 3513.14 278.137 1
-13 3 3 3040.24 280.547 1
-13 -3 3 3220.73 280.855 1
-13 3 2 604.650 98.6724 1
-13 3 2 926.974 98.8051 1
13 -3 -1 7652.17 671.460 1
-13 3 1 8808.73 684.686 1
-13 3 1 7914.74 671.907 1
13 -3 -1 7203.06 673.716 1
-13 -3 0 10985.0 928.140 1
13 3 0 6654.70 923.304 1
13 3 0 8652.09 922.187 1
-13 3 0 10336.6 917.360 1
13 -3 0 9617.01 919.216 1
13 -3 0 12285.1 919.281 1
-13 3 0 9705.84 919.177 1
13 -3 1 61487.7 6513.70 1
13 3 1 65964.6 6522.48 1
-13 -3 -1 81688.4 6517.45 1
-13 -3 -1 75204.3 6526.03 1
13 3 1 74539.3 6520.90 1
13 3 2 23602.2 2193.62 1
13 3 3 372.390 93.9435 1
13 -3 3 296.797 71.2047 1
-13 3 -3 503.942 81.4403 1
-13 3 -4 2655.89 244.186 1
-13 3 -4 2215.10 240.994 1
13 -3 4 2331.84 248.156 1
-13 3 -5 4767.53 333.315 1
13 -3 5 4326.02 338.405 1
-13 -3 -5 4813.58 362.760 1
-13 -3 -5 2065.34 360.687 1
-13 3 -5 2075.48 331.605 1
-13 -3 -6 25.8551 63.0272 1
-13 3 -6 79.3164 45.4847 1
13 3 7 762.415 117.470 1
-13 3 -7 608.456 88.2977 1
-13 -3 -7 813.225 101.455 1
-13 3 -7 489.266 84.0888 1
13 -3 7 800.008 83.6609 1
-13 3 -8 -26.2623 76.1777 1
13 3 8 417.555 106.740 1
-13 -3 -8 1015.23 129.319 1
-13 -3 -8 1132.26 113.178 1
-13 3 -9 -18.1425 44.6575 1
-13 -3 -9 640.399 95.9760 1
13 -5 -9 81.9795 74.9645 1
13 -5 -9 8.35982 69.1058 1
13 -5 -8 286.526 70.4161 1
-13 5 8 177.524 80.7521 1
13 5 -7 1.30770 28.4359 1
13 5 -7 30.3518 28.3202 1
13 -5 -7 93.3717 67.9649 1
13 -5 -6 729.239 170.147 1
13 5 -6 1287.09 138.484 1
13 5 -5 2607.44 240.285 1
13 -5 -5 2334.64 258.073 1
-13 -5 4 10862.5 819.900 1
13 -5 -4 11582.6 828.706 1
13 5 -3 4679.85 633.762 1
13 -5 -3 5633.44 630.491 1
-13 5 3 8291.80 644.136 1
13 -5 -3 7341.37 641.888 1
13 5 -3 8771.02 640.973 1
13 5 -2 9584.50 1093.96 1
13 5 -2 11988.3 1086.23 1
-13 5 2 11379.3 1092.50 1
-13 5 2 13229.9 1102.97 1
13 -5 -2 12292.2 1093.17 1
13 -5 -1 8201.14 637.485 1
-13 5 1 5731.32 626.300 1
-13 -5 1 7487.87 637.295 1
-13 -5 1 7790.37 638.435 1
-13 5 1 4918.46 627.385 1
-13 -5 0 69.8682 76.1667 1
-13 5 0 53.0442 42.3896 1
13 -5 0 69.2767 51.1346 1
13 5 0 38.6914 50.3377 1
-13 -5 0 93.1544 92.4718 1
-13 -5 -1 7651.06 655.766 1
13 5 1 7966.97 642.114 1
13 5 1 7791.43 629.301 1
13 -5 1 7057.14 622.983 1
13 5 2 11958.4 1148.78 1
13 5 2 12660.4 1138.02 1
-13 5 -2 11010.8 1134.39 1
-13 5 -2 9526.95 1131.21 1
-13 5 -3 1456.00 193.410 1
-13 -5 -3 1804.13 274.002 1
-13 5 -3 1482.47 197.757 1
-13 5 -4 611.954 101.791 1
-13 5 -4 743.845 90.6617 1
13 5 4 632.889 157.639 1
13 -5 5 845.803 114.858 1
-13 -5 -5 1108.76 140.878 1
-13 5 -5 894.296 105.334 1
-13 -5 -6 1.75065 18.3905 1
13 -5 6 122.065 63.2041 1
-13 5 -7 27.8228 40.9964 1
-13 -5 -7 141.939 61.1955 1
-13 5 -7 55.7688 46.1917 1
-13 5 -8 59.6694 40.9187 1
-13 -5 -8 267.389 67.2550 1
-13 -5 -9 -13.6017 78.2265 1
13 -7 -9 22.6671 81.3536 1
13 -7 -8 109.189 93.9905 1
13 7 -8 19.9593 34.0793 1
13 -7 -8 69.6758 61.7652 1
13 -7 -7 457.838 100.252 1
13 -7 -7 320.468 103.467 1
13 7 -6 3.15477 48.1689 1
-13 -7 6 23.8789 53.3765 1
13 7 -5 98.1420 70.7128 1
13 -7 -5 280.010 84.9685 1
-13 -7 5 112.873 91.4918 1
13 -7 -5 218.394 78.4937 1
13 7 -5 81.1600 80.5075 1
13 -7 -4 9944.82 1060.80 1
13 -7 -4 13368.9 1065.93 1
-13 7 4 10138.2 1061.41 1
13 7 -4 11308.2 1057.92 1
13 7 -3 141.043 92.8010 1
13 7 -3 -2.33777 16.3134 1
13 -7 -3 184.106 81.3867 1
13 -7 -3 89.8844 75.9908 1
-13 7 3 140.690 111.828 1
13 -7 -2 20093.8 1849.17 1
-13 7 2 16963.6 1843.88 1
13 -7 -2 21614.0 1854.83 1
13 7 -2 22126.7 1857.47 1
-13 7 1 3904.38 398.120 1
-13 -7 1 3401.66 422.583 1
13 7 -1 3103.84 389.941 1
13 -7 -1 3715.21 403.803 1
-13 7 0 14401.8 1627.88 1
13 -7 0 15206.5 1608.45 1
13 7 0 18390.5 1623.18 1
-13 -7 0 18988.2 1642.73 1
-13 -7 0 24157.8 1630.94 1
13 7 0 22332.3 1629.08 1
13 -7 0 10385.6 1621.19 1
-13 7 0 17902.5 1621.38 1
-13 7 -1 131.629 77.9483 1
13 -7 1 446.086 84.3904 1
-13 -7 -1 279.218 106.298 1
13 7 1 145.602 99.3029 1
-13 7 -1 489.595 100.247 1
-13 -7 -2 4284.55 428.252 1
-13 7 -2 4889.33 413.703 1
-13 -7 -3 4785.16 540.417 1
13 7 3 2979.06 524.092 1
13 7 4 34.2385 88.6132 1
-13 7 -4 24.4728 29.2871 1
-13 7 -4 14.2472 67.5401 1
-13 -7 -4 5.18819 85.7629 1
-13 -7 -4 75.0203 76.6770 1
-13 7 -5 1179.60 152.819 1
-13 -7 -5 1043.40 170.279 1
13 7 5 1744.00 180.647 1
-13 -7 -5 2171.88 186.676 1
13 -7 5 829.548 137.133 1
-13 7 -5 671.235 140.103 1
13 7 6 1005.08 173.441 1
13 -7 7 106.995 73.9575 1
-13 7 -7 77.1290 47.0511 1
-13 7 -8 10.0109 38.5911 1
-13 -7 -8 54.4578 84.1450 1
-13 7 -8 73.9798 64.4690 1
13 9 -8 1.14997 84.5946 1
13 9 -8 487.826 75.3427 1
13 9 -7 -8.72724 49.4303 1
13 -9 -7 1.75946 51.3038 1
-13 9 7 -3.63746 78.3302 1
13 9 -7 17.7869 58.6387 1
13 -9 -6 85.8417 88.9495 1
13 9 -6 57.3260 59.6408 1
-13 -9 6 256.497 140.458 1
-13 9 6 78.2628 120.190 1
-13 9 5 247.064 130.699 1
13 9 -5 526.245 87.8238 1
-13 -9 5 517.933 123.223 1
13 -9 -5 294.890 118.462 1
13 -9 -4 307.094 103.302 1
13 -9 -4 298.518 88.9374 1
13 9 -4 340.425 107.093 1
13 9 -3 27.6729 48.9102 1
13 -9 -3 11.6548 72.1202 1
13 -9 -3 15.4228 78.2189 1
13 9 -3 47.9804 73.5423 1
-13 -9 2 171.962 128.422 1
13 9 -2 152.013 102.713 1
13 -9 -2 12.8748 100.688 1
13 -9 -2 165.678 105.029 1
-13 -9 1 2161.00 218.043 1
13 9 -1 1425.54 208.798 1
13 -9 -1 1480.76 189.652 1
-13 9 1 1648.02 205.877 1
13 9 -1 1668.09 202.335 1
13 9 0 49.8597 97.2220 1
-13 9 0 15.0408 87.9111 1
-13 9 0 47.7443 70.5691 1
13 9 0 79.8113 92.2862 1
-13 9 -1 3883.37 390.924 1
-13 -9 -1 3476.06 410.028 1
13 -9 1 4438.20 386.940 1
13 -9 2 286.102 105.174 1
-13 -9 -2 247.401 114.931 1
13 9 2 323.120 112.639 1
-13 9 -2 142.961 101.661 1
-13 -9 -3 779.417 145.220 1
-13 9 -3 165.871 72.6801 1
-13 9 -3 371.681 109.388 1
13 9 3 527.064 127.225 1
-13 -9 -3 464.237 128.637 1
-13 9 -4 107.201 81.4011 1
-13 -9 -4 196.652 112.601 1
-13 -9 -4 103.414 96.9348 1
-13 -9 -5 1544.45 190.593 1
-13 9 -5 885.225 159.671 1
13 -9 6 279.218 124.732 1
-13 9 -6 99.5275 78.0955 1
13 9 6 230.463 144.887 1
-13 -9 -6 525.974 143.445 1
-13 -9 -6 610.908 143.285 1
-13 9 -6 319.330 90.6879 1
-13 -9 -7 113.410 114.687 1
13 9 7 237.833 126.979 1
-13 9 -7 93.7939 66.8756 1
-13 9 -8 374.092 97.3735 1
-13 -9 -8 472.864 174.886 1
13 11 -7 142.360 87.1595 1
13 -11 -7 187.094 110.310 1
13 11 -6 57.5398 81.5002 1
13 -11 -6 229.603 92.4363 1
13 -11 -6 97.2054 111.170 1
13 11 -6 211.627 103.373 1
13 11 -5 189.537 60.7761 1
13 11 -5 235.251 116.067 1
13 -11 -5 160.246 112.532 1
-13 11 5 300.463 122.605 1
13 -11 -4 30.1034 101.572 1
13 11 -4 -0.45685 6.35950 1
-13 11 4 64.1892 107.432 1
-13 11 3 596.389 140.512 1
13 -11 -3 823.994 143.769 1
13 11 -2 45.5334 93.6139 1
13 -11 -2 95.8706 86.9795 1
13 11 -2 26.6209 64.2469 1
-13 -11 2 91.4097 107.415 1
13 11 -1 250.030 105.877 1
-13 11 1 288.320 111.610 1
13 11 -1 99.0505 79.8965 1
13 -11 -1 168.375 92.2462 1
-13 11 0 1247.26 169.689 1
13 -11 0 1045.79 154.194 1
-13 11 -1 553.195 116.280 1
13 11 1 682.524 149.773 1
-13 -11 -1 615.567 141.948 1
-13 11 -2 38.9443 70.4853 1
-13 -11 -2 -14.8062 92.4133 1
13 -11 2 44.0189 85.9327 1
13 -11 3 701.858 127.769 1
13 11 3 691.287 145.792 1
-13 -11 -3 745.919 138.295 1
-13 11 -4 341.296 71.7856 1
13 11 4 826.518 144.000 1
-13 -11 -5 12.0930 123.326 1
-13 11 -5 106.474 75.0503 1
-13 11 -5 51.3226 45.7999 1
13 11 5 56.0020 119.025 1
-13 -11 -6 64.9943 104.101 1
-13 11 -6 27.5455 88.5332 1
-13 11 -6 19.2958 60.8620 1
-13 -11 -7 27.9614 102.687 1
-13 11 -7 17.6598 84.3449 1
-13 13 5 319.363 121.037 1
13 -13 -5 278.537 112.479 1
-13 13 4 21.8932 110.817 1
13 13 -4 30.5602 101.724 1
-13 -13 3 174.129 132.946 1
-13 13 3 236.132 121.697 1
13 13 -3 54.8089 68.2203 1
13 -13 -3 109.703 109.972 1
13 13 -3 52.1556 106.339 1
13 13 -2 1533.95 264.243 1
-13 13 2 2333.92 279.979 1
-13 -13 2 2132.97 289.393 1
13 13 -1 179.365 139.631 1
13 -13 0 201.051 106.593 1
-13 -13 0 140.262 113.242 1
-13 -13 -1 319.700 128.861 1
-13 13 -1 167.777 86.3892 1
13 13 1 261.936 141.320 1
-13 13 -2 118.904 103.431 1
13 -13 2 98.3427 115.685 1
-13 -13 -2 44.5388 113.407 1
-13 13 -2 100.927 98.4934 1
13 13 2 133.441 126.922 1
13 -13 3 32.1048 110.721 1
-13 -13 -3 49.5169 99.3713 1
-13 13 -3 82.8469 96.5070 1
-13 13 -3 10.7644 67.1247 1
-13 13 -4 333.188 176.404 1
13 13 4 914.138 175.330 1
13 13 5 614.024 176.837 1
-13 -13 -5 925.341 172.823 1
-13 13 -5 1004.27 163.305 1
13 15 -3 63.1293 112.293 1
-13 15 3 44.8888 92.7252 1
13 -15 -2 92.1500 101.485 1
13 15 -2 20.9393 112.069 1
13 -15 -1 208.871 127.916 1
-13 -15 1 142.708 132.083 1
-13 15 0 7.63346 103.594 1
13 -15 0 56.0032 110.244 1
13 15 0 26.2995 111.130 1
-13 -15 0 10.1330 107.362 1
-13 15 -1 211.239 125.773 1
13 -15 1 194.008 141.444 1
-13 -15 -1 357.167 136.708 1
-13 -15 -2 1451.46 221.607 1
-13 15 -2 1526.54 217.417 1
-13 15 -3 499.767 158.086 1
14 0 -10 67.6909 45.6201 1
14 0 -10 -25.6903 36.7279 1
14 0 -9 18.7163 39.7673 1
14 0 -8 600.868 90.7970 1
14 0 -8 763.878 88.7821 1
14 0 -7 32.8505 34.2785 1
-14 0 7 34.1371 43.8499 1
14 0 -6 1827.76 176.895 1
-14 0 6 1964.32 185.404 1
14 0 -5 44.0827 35.7165 1
14 0 -5 52.8265 42.6060 1
14 0 -4 4949.99 576.607 1
14 0 -4 7156.27 573.971 1
-14 0 3 102.863 44.8216 1
14 0 -3 49.7857 24.5277 1
-14 0 2 49747.0 4575.36 1
-14 0 1 107.275 48.0290 1
14 0 -1 61.8462 37.2891 1
-14 0 0 2159.42 159.462 1
14 0 0 1706.72 155.518 1
14 0 1 113.297 54.2937 1
-14 0 -1 133.924 45.1023 1
14 0 2 11408.4 972.565 1
-14 0 -2 9978.63 967.262 1
14 0 3 321.019 63.2388 1
-14 0 -3 259.473 61.6648 1
-14 0 -4 1986.61 190.581 1
-14 0 -4 1813.11 198.289 1
-14 0 -5 81.1577 38.3971 1
-14 0 -5 69.8304 59.4115 1
14 0 5 55.0593 60.0554 1
14 0 6 648.290 93.1825 1
-14 0 -6 441.220 101.495 1
-14 0 -6 714.976 93.7782 1
14 0 7 3.75643 46.2110 1
-14 0 -7 -0.21856 55.0915 1
14 0 8 711.917 97.6470 1
-14 0 -9 27.8309 59.3186 1
-14 0 -9 5.04489 51.7142 1
14 -2 -9 135.232 198.598 1
-14 2 9 1713.71 232.508 1
-14 2 8 395.422 98.8632 1
14 -2 -7 2102.22 140.368 1
14 -2 -7 1594.41 158.918 1
14 2 -7 1417.19 105.768 1
-14 2 7 2439.23 175.277 1
14 -2 -6 2476.14 181.518 1
-14 -2 6 720.066 156.394 1
14 2 -6 1808.66 155.963 1
-14 2 6 1344.27 203.258 1
14 -2 -6 2494.58 186.278 1
14 -2 -5 591.930 113.361 1
14 2 -5 668.450 81.2180 1
14 2 -5 473.061 86.3156 1
-14 -2 4 97.4339 37.5524 1
14 -2 -4 22.9726 38.1295 1
14 -2 -4 25.7770 31.0860 1
14 2 -4 43.0361 31.4084 1
14 2 -4 41.2738 37.1640 1
-14 2 3 3310.76 233.535 1
14 2 -3 2878.46 222.559 1
14 2 -2 -0.10161 2.03202 1
-14 2 1 159772. 16257.9 1
-14 -2 1 174059. 16254.4 1
14 2 -1 169560. 16252.6 1
14 -2 -1 179557. 16255.5 1
-14 2 1 204404. 16256.5 1
14 -2 0 29983.6 3556.25 1
-14 2 0 40033.0 3553.75 1
14 -2 0 40626.8 3561.21 1
-14 -2 0 38586.4 3559.60 1
14 2 0 41842.3 3557.07 1
-14 2 0 38812.0 3555.92 1
-14 -2 0 40945.4 3558.54 1
-14 -2 -1 6582.98 611.636 1
-14 2 -1 6801.14 607.728 1
14 -2 1 5199.24 605.483 1
14 2 1 6497.86 611.103 1
14 -2 2 1250.73 85.3122 1
14 2 2 2396.25 144.966 1
-14 -2 -3 9613.02 772.719 1
-14 2 -3 8650.49 738.794 1
14 -2 3 3961.56 732.641 1
-14 2 -3 10454.8 737.671 1
14 2 3 3788.84 739.944 1
-14 -2 -3 15377.8 760.090 1
-14 2 -4 2181.89 194.325 1
-14 2 -4 2599.81 200.018 1
-14 -2 -4 2056.22 207.969 1
-14 -2 -5 676.275 122.517 1
14 -2 5 624.298 101.896 1
-14 2 -5 629.740 106.164 1
-14 -2 -5 985.962 125.531 1
14 -2 6 1876.08 255.634 1
-14 2 -6 2757.48 260.119 1
-14 -2 -6 2047.30 281.237 1
14 2 7 28.5965 57.2238 1
14 -2 7 22.9832 47.8841 1
-14 -2 -7 51.1801 70.5766 1
-14 2 -7 33.7675 40.7485 1
-14 2 -8 11.7167 63.0495 1
14 2 8 225.028 81.1776 1
-14 -2 -9 86.3615 68.6039 1
-14 2 -9 13.0367 54.0055 1
14 -4 -9 738.217 144.197 1
14 -4 -8 153.703 61.4466 1
-14 4 8 109.642 89.8724 1
14 -4 -8 96.8466 64.5652 1
14 -4 -7 771.130 109.564 1
-14 -4 6 243.091 35.3108 1
14 -4 -6 173.423 73.6591 1
14 4 -6 56.8040 38.3562 1
14 -4 -6 195.866 54.6082 1
14 4 -5 3804.30 280.721 1
14 4 -5 3068.27 289.076 1
14 4 -4 14596.8 1359.60 1
14 4 -4 12706.8 1332.18 1
-14 4 3 385.395 93.4067 1
14 -4 -3 156.646 87.7476 1
14 4 -3 306.378 57.6008 1
14 4 -3 178.095 74.7753 1
14 -4 -2 1263.61 119.071 1
-14 -4 2 1427.19 145.716 1
-14 4 2 1477.95 127.799 1
14 -4 -1 600.821 91.5053 1
-14 4 1 590.978 105.056 1
14 -4 -1 422.400 112.912 1
-14 -4 1 837.404 124.798 1
14 -4 0 2941.07 268.936 1
-14 4 0 3061.34 273.436 1
-14 -4 0 3357.71 301.490 1
14 4 0 1992.87 278.099 1
-14 -4 0 1425.61 309.428 1
14 4 0 3295.41 285.201 1
14 -4 0 2371.84 270.872 1
-14 -4 -1 7576.90 1030.11 1
14 4 1 12751.9 1035.06 1
14 4 1 10359.2 1033.32 1
14 -4 1 10602.2 1019.82 1
-14 -4 -1 15199.5 1030.21 1
14 -4 1 10064.1 1022.01 1
14 4 2 183.070 89.7297 1
14 -4 2 175.550 58.2141 1
-14 -4 -2 215.768 71.1078 1
14 4 2 138.980 87.4367 1
-14 4 -2 260.711 52.8452 1
-14 4 -2 397.459 51.4533 1
-14 -4 -3 4136.43 575.448 1
-14 4 -3 5544.01 544.347 1
-14 -4 -4 344.775 93.3740 1
-14 4 -4 404.200 71.9009 1
-14 4 -5 2614.72 367.175 1
-14 4 -5 3305.84 372.437 1
-14 -4 -6 223.871 61.3064 1
-14 4 -6 120.631 45.3033 1
-14 -4 -6 189.326 112.171 1
14 -4 6 111.132 50.1836 1
-14 4 -7 799.540 95.7606 1
-14 4 -7 755.655 100.399 1
14 -4 7 530.446 107.329 1
-14 -4 -8 71.0925 66.4419 1
14 4 8 20.0445 85.1579 1
-14 4 -8 -5.07760 47.2847 1
-14 -4 -8 15.1470 63.5980 1
-14 4 -9 -21.6148 45.9383 1
-14 -4 -9 44.1057 93.6786 1
14 -6 -9 19.6615 89.0251 1
14 -6 -7 1.46011 16.7069 1
14 6 -7 3.03538 38.4965 1
14 6 -6 44.2783 38.7235 1
-14 -6 6 118.510 55.6390 1
14 -6 -6 187.787 64.7427 1
14 6 -5 21560.5 2149.16 1
14 6 -5 25303.1 2144.87 1
-14 -6 5 22257.2 2151.44 1
14 -6 -5 22670.6 2166.92 1
14 6 -4 12321.6 1209.40 1
14 -6 -4 16224.5 1214.34 1
14 -6 -4 17010.8 1236.49 1
-14 6 4 12154.0 1226.37 1
14 6 -4 9167.17 1205.64 1
14 6 -3 205.549 73.1257 1
14 6 -3 158.570 42.3522 1
14 -6 -3 170.226 66.9015 1
-14 6 3 212.643 77.9373 1
14 -6 -3 198.612 72.5856 1
14 6 -2 110.404 85.1846 1
14 -6 -2 158.966 68.9482 1
-14 6 2 75.5700 85.6700 1
-14 6 2 152.177 83.4379 1
-14 -6 1 1850.42 218.290 1
14 6 -1 1907.77 229.237 1
14 6 -1 2471.33 197.044 1
-14 6 1 571.527 192.774 1
-14 -6 1 3402.87 277.357 1
14 -6 -1 1197.71 201.524 1
14 -6 0 6823.89 650.735 1
-14 -6 0 5803.16 660.990 1
14 6 0 5013.13 652.802 1
-14 6 0 7344.80 648.077 1
14 -6 0 7250.88 657.408 1
14 -6 1 1027.66 125.587 1
14 -6 1 601.561 97.9444 1
14 6 1 604.421 117.674 1
-14 6 -1 834.446 111.944 1
-14 6 -1 444.769 93.7984 1
-14 -6 -2 1880.90 185.033 1
14 6 2 1560.89 186.800 1
-14 6 -2 1238.59 154.782 1
14 6 2 1170.47 162.948 1
-14 -6 -2 2027.74 193.841 1
14 6 3 1852.06 174.446 1
-14 -6 -3 2755.98 201.835 1
-14 6 -3 1018.11 111.280 1
-14 6 -4 266.951 52.5535 1
-14 -6 -4 288.978 80.0593 1
14 6 4 333.712 111.370 1
-14 6 -4 196.972 59.6800 1
14 6 5 89.1936 112.454 1
14 -6 5 33.6224 65.6894 1
-14 -6 -5 131.137 109.213 1
-14 6 -5 36.8483 55.3270 1
-14 6 -5 68.9954 46.4148 1
-14 6 -6 471.080 89.1024 1
14 -6 6 362.296 101.217 1
14 -6 7 7.11823 66.9522 1
-14 6 -7 -5.02056 34.7761 1
-14 -6 -7 -0.59504 7.32296 1
-14 6 -8 37.5235 46.8685 1
-14 -6 -8 208.517 113.209 1
-14 -6 -8 206.800 65.1422 1
-14 6 -9 2.30700 37.4560 1
-14 6 -9 6.05086 43.0817 1
14 -8 -8 1772.44 177.725 1
14 8 -8 598.013 103.475 1
14 8 -7 25.5193 50.9006 1
14 -8 -7 55.5885 75.9290 1
-14 -8 7 65.4131 57.0862 1
14 -8 -6 635.051 147.010 1
-14 -8 6 1144.53 145.899 1
-14 8 5 750.319 177.057 1
-14 -8 5 883.835 217.513 1
14 -8 -5 832.783 140.477 1
14 8 -5 736.737 131.373 1
-14 8 4 83.2178 79.7952 1
14 8 -4 51.7451 60.7745 1
14 8 -4 63.1701 79.6675 1
14 -8 -4 46.9615 76.6998 1
14 -8 -4 43.4226 80.7958 1
14 -8 -3 688.868 153.645 1
14 8 -3 122.889 113.059 1
-14 -8 2 50.9905 106.012 1
14 -8 -2 124.940 82.2062 1
14 -8 -2 42.9862 77.6663 1
14 8 -2 76.1920 87.6790 1
14 -8 -1 177.918 98.4611 1
-14 8 1 316.850 102.664 1
14 8 -1 257.249 98.2280 1
-14 8 1 220.855 90.5225 1
14 8 -1 180.666 82.0456 1
14 8 0 905.238 139.918 1
-14 8 0 878.693 122.159 1
14 8 0 771.396 133.300 1
-14 8 0 832.786 131.557 1
-14 8 -1 219.171 89.7288 1
14 8 1 294.849 109.584 1
14 8 1 239.574 108.732 1
-14 8 -1 425.627 81.6438 1
-14 -8 -2 839.039 138.781 1
14 8 2 513.594 144.037 1
-14 -8 -2 1028.91 158.504 1
-14 8 -2 1022.54 125.490 1
14 -8 2 558.680 117.177 1
-14 -8 -3 74.9630 89.3261 1
-14 8 -3 66.6800 35.6759 1
-14 -8 -3 109.612 90.5869 1
-14 8 -3 77.3943 69.3451 1
14 8 4 124.966 100.223 1
-14 8 -4 134.822 72.0883 1
-14 -8 -4 138.798 104.331 1
-14 -8 -4 191.738 100.131 1
-14 8 -4 208.759 52.2176 1
-14 -8 -5 275.939 105.017 1
-14 -8 -5 214.868 103.124 1
14 8 5 142.690 101.529 1
14 -8 5 115.969 78.8725 1
-14 8 -6 88.6879 63.5981 1
14 8 6 161.201 122.106 1
14 -8 6 101.077 84.5979 1
-14 -8 -7 108.306 119.071 1
-14 8 -7 106.320 73.6837 1
14 8 7 23.6165 133.626 1
-14 -8 -8 100.984 95.9897 1
-14 8 -8 105.020 74.4533 1
-14 8 -8 32.3642 53.3732 1
14 10 -7 3.62093 68.2256 1
-14 10 7 27.9780 85.5416 1
14 10 -6 583.827 165.629 1
14 -10 -6 2615.86 222.061 1
-14 -10 6 758.782 277.661 1
14 10 -6 1329.07 190.533 1
-14 10 6 2150.12 244.034 1
14 -10 -6 1607.53 204.761 1
14 10 -5 2409.13 304.901 1
14 -10 -5 3489.23 327.860 1
14 -10 -4 965.344 140.029 1
14 -10 -4 881.547 136.431 1
14 10 -3 1089.86 148.347 1
-14 10 3 1147.83 166.661 1
14 -10 -3 1071.92 150.468 1
-14 -10 2 113.391 110.829 1
14 10 -2 60.9162 90.7948 1
-14 10 2 103.666 91.3498 1
14 -10 -2 41.6602 86.5071 1
14 10 -2 -6.49790 68.6970 1
14 10 -1 1156.53 168.320 1
14 10 -1 859.064 172.351 1
-14 10 1 1031.61 159.158 1
14 -10 -1 1154.66 163.894 1
-14 10 0 745.038 135.705 1
14 10 0 709.795 156.262 1
-14 10 0 1027.61 145.636 1
14 10 0 826.303 149.875 1
-14 10 -1 26.9464 78.8166 1
14 -10 1 24.5566 71.8292 1
14 10 1 -7.61701 92.3129 1
-14 10 -1 19.9600 79.5616 1
-14 -10 -1 9.17809 94.2266 1
14 -10 2 1136.56 185.392 1
-14 10 -2 1375.72 181.229 1
-14 10 -2 1590.51 195.158 1
14 10 2 1653.93 211.440 1
-14 -10 -3 85.9619 101.965 1
14 10 3 116.192 105.129 1
-14 -10 -4 132.398 103.608 1
14 10 4 76.1391 104.046 1
-14 -10 -4 126.213 106.607 1
-14 10 -4 -0.30815 6.85999 1
-14 -10 -5 791.795 150.400 1
-14 10 -5 761.103 133.189 1
-14 10 -6 783.164 141.302 1
-14 -10 -6 675.085 183.181 1
-14 -10 -6 941.378 177.109 1
14 -10 6 397.119 129.833 1
-14 10 -6 739.228 112.591 1
-14 -10 -7 61.9353 107.914 1
-14 10 -7 113.949 78.3123 1
14 10 7 101.696 129.567 1
14 12 -6 52.0824 104.205 1
-14 12 6 78.3673 92.3267 1
14 -12 -6 53.1052 76.6895 1
14 12 -5 159.386 120.371 1
-14 12 5 193.135 128.441 1
14 -12 -5 257.136 104.915 1
14 12 -5 81.4383 58.6291 1
14 12 -4 1234.99 192.916 1
-14 12 4 2059.25 234.331 1
14 12 -3 469.009 122.808 1
-14 12 3 214.056 134.258 1
-14 -12 3 611.375 143.783 1
14 -12 -3 428.431 122.017 1
14 -12 -2 51.3250 94.1432 1
14 12 -2 34.3019 84.7226 1
-14 -12 2 73.8407 117.172 1
-14 12 2 108.549 88.6622 1
14 -12 -1 50.4750 88.1898 1
14 12 -1 52.7371 81.4149 1
-14 12 1 88.2634 87.2589 1
14 12 0 -4.26332 77.3579 1
14 -12 0 4.00983 85.6929 1
-14 -12 0 -17.2308 102.309 1
14 12 0 41.8943 99.6605 1
-14 12 0 38.4112 95.0668 1
-14 12 0 8.96555 67.6633 1
-14 12 -1 18.1294 84.0005 1
14 12 1 77.8229 101.722 1
-14 -12 -1 16.8161 99.6270 1
-14 12 -2 63.8556 88.2181 1
-14 -12 -2 91.7019 97.9721 1
14 -12 2 51.6529 90.9798 1
14 12 2 31.6907 105.635 1
14 12 3 780.745 179.812 1
14 -12 3 1012.26 166.176 1
-14 -12 -3 578.467 180.463 1
-14 12 -4 228.840 67.6294 1
-14 12 -4 308.640 104.875 1
14 12 4 327.165 140.812 1
14 12 5 1038.16 186.015 1
-14 12 -5 514.907 156.629 1
-14 -12 -5 809.105 207.269 1
14 12 6 361.911 147.467 1
-14 12 -6 63.2558 121.902 1
-14 -12 -6 495.093 132.574 1
14 -14 -4 255.147 106.761 1
-14 14 4 196.163 130.583 1
14 14 -4 407.413 118.616 1
-14 -14 3 68.4526 134.802 1
14 14 -3 58.4625 103.461 1
-14 14 3 124.593 118.235 1
-14 14 2 634.871 147.107 1
14 14 -2 306.366 132.284 1
14 -14 -2 639.271 145.710 1
14 14 -1 34.5912 109.275 1
-14 -14 1 35.8423 120.821 1
14 -14 -1 19.9501 132.456 1
-14 -14 0 1023.28 162.668 1
14 -14 0 607.535 159.488 1
-14 14 -1 669.391 142.717 1
14 -14 1 632.595 146.515 1
-14 -14 -1 699.575 139.467 1
-14 14 -1 364.107 118.842 1
-14 -14 -2 354.199 127.239 1
-14 14 -2 132.250 113.134 1
-14 14 -2 375.189 124.775 1
14 14 2 286.534 132.103 1
14 -14 3 21.1879 129.178 1
14 14 3 -36.4539 114.503 1
-14 14 -3 -13.8941 102.985 1
14 14 4 58.4680 122.619 1
-14 14 -4 22.8715 113.589 1
-14 -14 -4 103.023 114.871 1
15 -1 -9 80.7870 58.3072 1
15 1 -9 60.9011 32.2560 1
15 1 -8 543.980 79.3632 1
15 1 -8 540.136 80.6200 1
15 1 -7 62.2797 45.9045 1
-15 -1 7 51.5726 27.3208 1
-15 1 7 108.352 52.5682 1
15 1 -7 25.8378 28.8372 1
-15 -1 6 23.0282 32.4751 1
15 -1 -6 5.27867 39.0397 1
15 -1 -6 36.2174 39.8873 1
15 1 -6 10.9410 37.6643 1
-15 1 6 31.7112 56.5636 1
15 -1 -5 5061.62 454.040 1
15 1 -5 3949.28 450.369 1
-15 -1 5 4716.32 450.035 1
-15 1 5 4602.26 459.970 1
15 1 -5 5801.74 454.521 1
15 1 -4 990.560 110.066 1
15 -1 -4 1045.10 111.246 1
-15 -1 4 1410.65 111.421 1
15 -1 -4 597.678 109.820 1
15 1 -4 969.086 103.026 1
-15 1 3 7347.24 676.301 1
15 1 -3 6665.10 674.350 1
-15 -1 3 7401.97 670.782 1
-15 1 2 3252.23 135.118 1
15 1 -2 0.12987 58.6839 1
-15 -1 1 19354.5 1737.43 1
15 -1 -1 18965.6 1736.90 1
-15 1 1 15184.7 1736.41 1
15 1 -1 17922.0 1733.15 1
-15 1 0 6758.87 465.737 1
-15 1 0 4828.73 461.220 1
15 -1 0 4585.72 463.064 1
-15 -1 0 4849.01 459.669 1
15 1 0 5274.23 466.555 1
15 -1 0 3463.17 460.430 1
-15 -1 0 6095.46 471.811 1
15 1 0 4359.89 462.011 1
15 1 1 95926.5 8712.77 1
15 1 1 75148.5 8715.86 1
-15 1 -1 99711.3 8713.52 1
15 -1 1 73674.5 8714.36 1
-15 1 -2 43590.4 3671.23 1
15 1 2 39598.1 3673.78 1
15 -1 2 35550.3 3673.15 1
15 1 3 3906.20 282.639 1
-15 1 -3 3962.77 261.742 1
-15 1 -3 4463.40 263.047 1
-15 1 -4 11546.4 1254.77 1
-15 -1 -4 13773.1 1267.35 1
-15 -1 -4 14401.2 1269.93 1
-15 1 -4 15318.2 1259.44 1
-15 1 -5 349.819 144.233 1
-15 -1 -5 1799.10 149.645 1
-15 1 -5 1448.24 128.163 1
-15 -1 -5 2537.64 162.811 1
15 -1 5 498.674 135.454 1
15 1 6 2830.23 384.270 1
-15 -1 -6 2198.44 406.805 1
-15 1 -6 4674.86 391.117 1
-15 -1 -6 5951.31 394.107 1
-15 1 -6 4353.63 391.208 1
15 -1 6 3249.91 388.598 1
15 1 7 1260.51 164.855 1
-15 -1 -7 1224.94 184.556 1
15 -1 7 1223.57 153.792 1
-15 1 -7 1239.67 151.638 1
-15 -1 -7 1788.12 166.260 1
-15 1 -8 794.320 119.127 1
15 -1 8 709.194 111.684 1
15 1 8 994.420 120.346 1
-15 1 -9 87.0311 69.9842 1
-15 1 -9 201.672 70.4000 1
15 -3 -9 317.629 82.5454 1
-15 3 9 199.811 99.9792 1
15 -3 -8 129.609 61.5612 1
-15 3 8 141.021 87.2957 1
15 3 -7 162.333 48.1003 1
15 -3 -7 150.019 63.6298 1
15 3 -7 104.861 32.9221 1
15 -3 -6 72.4595 42.3115 1
15 -3 -6 59.4899 56.7932 1
-15 -3 6 65.4190 25.0111 1
15 3 -6 30.1307 36.3137 1
15 -3 -5 507.197 84.1511 1
15 3 -5 534.000 74.0629 1
-15 -3 5 448.605 65.4150 1
15 3 -5 332.712 60.0667 1
-15 -3 4 1264.47 104.339 1
15 3 -4 1064.34 97.8560 1
15 3 -3 1268.93 162.860 1
-15 3 3 1731.77 176.710 1
-15 -3 3 1537.12 160.124 1
15 -3 -3 2070.65 171.446 1
15 3 -3 1169.41 155.590 1
-15 3 2 38254.8 4123.90 1
-15 3 2 51245.9 4124.92 1
-15 -3 1 49754.7 5037.88 1
-15 3 1 48509.0 5030.18 1
15 -3 -1 59123.2 5028.03 1
-15 3 1 56732.7 5027.18 1
15 -3 -1 56132.5 5030.69 1
-15 3 0 7311.83 616.129 1
-15 3 0 7461.56 616.440 1
15 -3 0 6506.32 618.288 1
15 3 0 7535.80 621.615 1
-15 -3 0 6214.67 619.707 1
15 -3 0 4820.09 607.859 1
15 3 0 7461.08 629.271 1
-15 -3 0 7271.35 619.384 1
15 -3 1 57092.3 4586.29 1
15 3 1 46660.0 4593.23 1
-15 -3 -1 45092.1 4602.85 1
15 -3 1 50336.0 4585.16 1
-15 -3 -1 56676.5 4594.26 1
15 3 2 16577.6 1512.33 1
-15 3 -2 19265.7 1507.61 1
15 3 2 17720.8 1519.86 1
15 -3 2 13652.8 1501.84 1
-15 3 -3 2793.09 291.166 1
-15 3 -3 3218.93 296.775 1
15 3 3 2221.74 316.884 1
-15 3 -4 4360.89 418.152 1
-15 3 -4 4400.68 419.914 1
-15 -3 -5 6245.81 416.042 1
15 -3 5 5515.95 408.443 1
-15 3 -5 5134.34 397.585 1
-15 -3 -6 64.5116 54.8669 1
15 -3 6 37.5966 54.1284 1
-15 -3 -6 39.9397 72.1915 1
-15 3 -6 24.2698 46.0146 1
15 -3 7 473.641 66.9870 1
15 3 7 451.570 87.4572 1
-15 3 -7 160.601 55.7298 1
-15 -3 -7 247.048 77.2053 1
15 3 8 -6.41420 73.9794 1
-15 -3 -8 32.7818 75.0154 1
-15 -3 -8 49.0568 59.8718 1
-15 3 -8 5.81835 58.7476 1
-15 -3 -9 563.208 82.9871 1
-15 3 -9 -18.1825 68.0179 1
15 -5 -9 122.675 72.5134 1
15 -5 -9 220.432 87.4540 1
-15 5 8 1379.31 228.869 1
15 -5 -8 1149.83 178.736 1
15 -5 -7 32.0072 38.8223 1
15 5 -7 16.3612 31.0352 1
15 5 -7 10.3509 41.0809 1
-15 -5 6 80.3446 65.4885 1
15 -5 -6 -0.36636 15.9911 1
15 -5 -5 522.165 94.3660 1
15 5 -5 409.979 73.0127 1
15 -5 -5 432.077 101.956 1
15 5 -5 276.690 64.9649 1
-15 -5 4 4343.92 359.100 1
-15 5 4 5460.58 376.289 1
15 -5 -4 3931.77 360.048 1
15 5 -4 2392.18 358.563 1
15 5 -4 2936.10 350.732 1
15 5 -3 4715.14 385.768 1
15 5 -3 4681.06 381.382 1
-15 5 3 3096.15 406.942 1
15 -5 -3 2870.24 402.704 1
15 -5 -3 3047.72 401.927 1
15 5 -2 4521.70 398.963 1
15 5 -2 5377.04 401.571 1
-15 5 2 4700.87 397.710 1
15 -5 -2 4417.60 396.162 1
-15 5 1 2245.04 225.756 1
-15 -5 1 2665.58 261.497 1
-15 -5 1 2588.69 240.578 1
15 -5 -1 2164.14 225.610 1
15 5 -1 1785.57 234.711 1
-15 5 1 2021.05 224.395 1
-15 -5 0 2275.62 206.850 1
15 5 0 2208.52 201.164 1
-15 -5 0 2161.82 205.209 1
-15 5 0 1720.07 189.823 1
15 -5 0 1950.46 199.732 1
15 5 1 2089.29 255.258 1
15 -5 1 2803.85 251.197 1
15 -5 1 2327.88 244.399 1
-15 5 -1 2082.04 245.748 1
-15 -5 -1 2928.20 263.003 1
-15 -5 -2 13759.9 1171.43 1
15 5 2 10694.3 1163.52 1
-15 -5 -2 14628.8 1178.96 1
-15 5 -2 10328.3 1168.52 1
15 5 2 14224.8 1175.69 1
-15 -5 -3 3672.33 438.599 1
-15 5 -3 3720.98 443.036 1
15 5 3 2576.74 441.571 1
-15 -5 -4 25916.7 1949.59 1
-15 5 -4 19047.1 1935.84 1
15 5 4 26190.6 1956.46 1
-15 5 -4 16767.8 1937.36 1
15 -5 5 2535.07 245.060 1
-15 5 -5 2638.00 234.820 1
-15 5 -6 633.752 125.337 1
15 -5 6 826.591 125.854 1
-15 -5 -7 147.056 57.3213 1
-15 5 -7 -0.17450 45.6288 1
-15 -5 -8 235.266 78.8657 1
-15 -5 -8 377.625 98.2952 1
-15 5 -9 -4.75935 47.2238 1
-15 5 -9 0.88477 42.0528 1
-15 -5 -9 0.35532 68.3333 1
15 -7 -8 231.609 68.9493 1
15 7 -8 25.1719 35.9897 1
15 -7 -8 133.177 73.2097 1
15 -7 -7 591.378 115.491 1
15 -7 -7 421.591 83.4993 1
15 7 -6 596.668 78.6591 1
-15 -7 6 428.406 89.9561 1
15 7 -5 4341.89 519.124 1
15 7 -5 4622.43 532.384 1
-15 -7 5 3790.12 548.608 1
15 -7 -5 7774.85 547.591 1
-15 7 5 5310.64 540.336 1
15 -7 -5 8591.55 567.337 1
15 7 -4 378.249 76.2724 1
15 7 -4 481.520 96.9259 1
15 -7 -4 320.068 94.7083 1
15 -7 -3 373.210 116.264 1
15 -7 -3 577.910 134.929 1
15 -7 -2 12208.5 1070.30 1
15 7 -2 13062.7 1088.72 1
15 -7 -1 287.235 93.2904 1
-15 -7 1 180.005 143.451 1
-15 7 1 194.932 88.2585 1
15 7 -1 197.986 104.523 1
-15 7 0 5624.64 618.109 1
-15 -7 0 7764.80 641.171 1
15 -7 0 6875.24 622.630 1
-15 7 0 6671.99 611.204 1
15 7 0 6875.03 627.487 1
15 -7 0 4885.68 622.753 1
-15 -7 -1 1955.62 275.112 1
15 7 1 2079.91 261.159 1
-15 7 -1 2235.83 237.954 1
15 7 1 1301.40 248.362 1
15 -7 1 3636.27 282.413 1
-15 7 -1 3230.57 267.117 1
-15 7 -2 12585.0 1175.67 1
-15 -7 -2 14198.2 1188.88 1
-15 -7 -2 10196.5 1195.19 1
-15 7 -3 70.8843 49.2907 1
-15 -7 -3 441.765 123.445 1
15 7 4 3478.15 398.353 1
-15 7 -4 3943.60 367.679 1
-15 7 -4 3177.99 358.960 1
-15 -7 -4 2602.37 383.041 1
-15 7 -5 6602.53 514.638 1
-15 -7 -5 4831.80 576.011 1
15 -7 5 7105.00 545.988 1
15 7 5 5381.49 542.662 1
-15 -7 -5 5965.64 534.074 1
-15 7 -6 174.660 62.3649 1
15 -7 6 209.792 90.8147 1
15 7 6 309.716 140.628 1
15 -7 7 225.021 70.4338 1
-15 -7 -7 231.345 94.8814 1
-15 7 -8 -31.2173 44.7217 1
-15 7 -8 103.022 73.2767 1
15 -9 -8 112.286 97.9379 1
15 9 -8 6.76436 36.0365 1
15 9 -8 7.79937 49.6121 1
-15 -9 7 51.1563 66.7417 1
-15 9 7 10.3171 102.312 1
15 -9 -7 69.1257 76.6080 1
15 9 -7 27.8260 54.8280 1
15 9 -7 11.4983 51.8878 1
15 -9 -7 28.3206 76.4440 1
15 -9 -6 192.650 96.6999 1
-15 9 6 306.747 119.226 1
15 -9 -6 329.220 91.9730 1
15 9 -6 60.9168 75.5597 1
-15 -9 5 327.192 134.316 1
-15 9 5 335.061 99.9698 1
15 -9 -5 613.837 111.912 1
15 -9 -4 883.194 129.724 1
15 -9 -4 971.839 145.207 1
15 9 -4 936.172 142.517 1
15 9 -4 744.443 115.724 1
15 -9 -3 836.888 124.749 1
15 9 -3 619.335 111.341 1
15 9 -3 748.975 139.734 1
15 -9 -3 838.178 134.958 1
-15 -9 2 1527.67 194.253 1
-15 9 2 1331.89 167.877 1
15 -9 -2 1149.92 152.720 1
15 9 -2 1049.06 168.397 1
-15 -9 1 2273.43 247.820 1
15 9 -1 1365.26 230.582 1
-15 9 1 2181.81 233.476 1
15 -9 -1 1509.17 224.534 1
15 9 -1 2137.58 225.560 1
15 9 0 1771.36 218.721 1
15 9 0 1779.24 211.854 1
-15 9 0 1863.37 211.401 1
-15 9 0 1407.26 204.362 1
-15 9 -1 146.305 102.546 1
15 -9 1 538.957 149.354 1
-15 9 -1 387.395 105.106 1
15 9 1 334.728 143.753 1
-15 -9 -1 473.456 151.460 1
15 9 1 282.297 128.188 1
-15 9 -2 2766.55 272.021 1
15 9 2 2358.64 297.222 1
-15 9 -2 2459.15 261.486 1
15 -9 2 2193.24 299.624 1
-15 -9 -2 2055.49 318.677 1
-15 -9 -3 1591.70 171.240 1
15 9 3 1397.95 170.977 1
-15 9 -3 649.001 142.098 1
-15 -9 -3 692.121 173.915 1
-15 -9 -4 206.654 108.972 1
-15 -9 -4 178.504 98.2807 1
-15 9 -4 87.9296 40.9044 1
-15 9 -5 478.479 93.0885 1
-15 -9 -5 1000.66 181.476 1
15 -9 6 1181.53 200.008 1
-15 -9 -6 959.251 204.473 1
15 9 7 149.600 128.532 1
-15 9 -7 46.5010 65.6286 1
-15 -9 -7 43.5405 121.648 1
15 11 -7 32.6550 83.3766 1
15 11 -6 3101.67 263.607 1
15 -11 -6 680.892 270.364 1
15 11 -6 894.273 231.343 1
15 -11 -6 3736.97 286.393 1
15 -11 -5 150.763 98.4664 1
-15 11 5 156.340 121.651 1
15 11 -5 228.407 104.501 1
15 11 -4 0.92261 12.2770 1
-15 11 4 239.157 110.397 1
15 -11 -3 23.8773 82.5043 1
-15 -11 3 113.789 123.257 1
-15 11 3 109.833 109.362 1
-15 -11 2 94.3944 107.397 1
15 -11 -2 96.1674 79.2534 1
15 11 -2 15.2984 81.2575 1
15 11 -1 333.913 110.780 1
15 11 -1 310.011 119.581 1
-15 11 1 400.067 102.225 1
15 -11 -1 220.436 118.101 1
15 -11 0 6.24484 95.3077 1
15 11 0 78.6344 102.614 1
15 11 0 32.4589 97.6240 1
-15 11 0 26.9726 84.1474 1
-15 11 0 36.7621 81.9941 1
-15 -11 0 82.2169 104.788 1
15 11 1 211.965 113.281 1
-15 -11 -1 182.874 118.988 1
-15 11 -1 323.766 93.4947 1
-15 11 -1 217.479 95.6817 1
-15 11 -2 813.330 131.749 1
15 -11 2 784.054 140.259 1
-15 -11 -3 402.581 125.493 1
15 11 3 254.693 120.637 1
15 -11 3 166.779 109.026 1
15 11 4 37.3508 107.123 1
-15 11 -4 34.6863 73.8810 1
-15 11 -4 23.5732 34.2328 1
15 11 5 820.331 188.305 1
-15 11 -5 345.816 109.554 1
-15 -11 -5 873.526 189.033 1
-15 11 -5 423.077 157.286 1
-15 -11 -6 34.5051 103.773 1
-15 11 -6 10.5970 51.4947 1
-15 11 -6 39.2884 90.0824 1
15 13 -5 61.3050 117.459 1
15 -13 -5 151.831 97.1539 1
-15 13 5 106.947 125.054 1
15 13 -4 16.8753 105.129 1
-15 13 4 44.3809 123.637 1
-15 13 3 108.912 116.508 1
-15 -13 3 118.561 124.765 1
15 13 -3 65.0733 108.091 1
15 13 -3 28.5004 79.4696 1
15 -13 -3 91.1818 101.849 1
-15 13 2 579.917 137.250 1
-15 -13 2 625.478 170.546 1
15 13 -2 95.2939 133.651 1
15 -13 -2 662.383 141.489 1
15 13 -2 453.568 132.208 1
15 -13 -1 608.062 132.601 1
15 13 -1 276.831 123.160 1
-15 13 1 555.279 119.166 1
-15 -13 0 384.321 135.802 1
-15 13 -1 947.984 173.094 1
15 13 1 1064.54 186.412 1
15 13 2 829.692 174.909 1
-15 13 -2 1109.67 157.050 1
-15 13 -2 736.561 159.401 1
15 -13 2 944.187 167.953 1
-15 -13 -2 1269.55 189.046 1
-15 13 -3 115.925 79.3116 1
-15 -13 -3 143.894 120.886 1
15 13 3 72.9362 121.116 1
-15 13 -3 106.497 88.2295 1
15 13 4 42.7782 126.372 1
-15 13 -4 149.849 93.4951 1
15 13 5 393.325 154.548 1
-15 -13 -5 532.815 154.827 1
-15 15 3 532.355 155.867 1
15 15 -3 487.247 142.626 1
15 15 -2 753.037 190.927 1
15 -15 -2 1761.17 215.781 1
-15 -15 1 32.8981 147.530 1
15 15 -1 35.1620 119.178 1
15 -15 -1 91.6964 139.352 1
-15 -15 0 33.8585 120.114 1
15 15 0 -10.0572 107.138 1
15 -15 0 -6.65198 120.743 1
-15 15 0 12.2687 106.556 1
-15 -15 -1 1981.97 263.481 1
-15 15 -1 1552.82 251.598 1
-15 -15 -2 303.857 142.066 1
-15 15 -2 243.511 133.868 1
16 0 -9 6.88693 50.5139 1
-16 0 8 929.731 125.280 1
16 0 -7 13.2433 36.5794 1
-16 0 7 26.0674 40.5811 1
-16 0 6 95.5444 42.2938 1
16 0 -6 128.249 39.8874 1
16 0 -6 110.476 40.2568 1
16 0 -5 176.865 45.1847 1
-16 0 5 53.0795 51.7639 1
16 0 -5 152.604 36.4735 1
16 0 -4 737.787 98.9832 1
16 0 -4 1089.43 96.8975 1
16 0 -3 44.6552 31.3681 1
-16 0 3 98.2287 52.3650 1
16 0 -2 24657.7 2503.59 1
-16 0 2 29429.2 2502.78 1
-16 0 1 326.103 67.7557 1
16 0 -1 210.909 54.0922 1
16 0 0 41299.4 4331.34 1
16 0 0 45876.1 4331.37 1
-16 0 0 56408.4 4335.79 1
-16 0 -1 250.860 50.3535 1
16 0 1 92.5914 60.5471 1
16 0 2 4246.85 405.032 1
-16 0 -3 0.80515 2.70037 1
-16 0 -4 3947.95 415.596 1
-16 0 -4 4836.57 419.035 1
-16 0 -5 128.694 49.1507 1
-16 0 -5 108.821 58.5264 1
16 0 6 1409.22 156.482 1
-16 0 -6 1130.27 171.641 1
16 0 7 18.7323 54.4850 1
-16 0 -7 -5.00976 55.0056 1
-16 0 -7 10.9999 61.2122 1
16 0 8 337.750 70.4701 1
-16 0 -9 67.0018 61.5654 1
-16 0 -9 -11.6413 60.7223 1
-16 2 9 373.714 93.1922 1
16 -2 -9 87.7943 72.2281 1
16 2 -8 96.9281 45.0165 1
16 2 -8 160.786 35.1880 1
-16 2 7 1.45354 61.3407 1
16 2 -7 6.00334 29.3740 1
16 2 -7 -1.71611 25.2256 1
-16 -2 7 10.6044 18.1495 1
16 -2 -7 1.75698 39.5479 1
16 -2 -6 37.3429 35.9575 1
-16 -2 6 22.0127 31.3441 1
-16 2 6 83.3899 68.1269 1
16 -2 -6 17.0307 40.0256 1
16 2 -6 11.5265 37.5829 1
16 2 -5 14.8997 38.4984 1
16 -2 -5 37.5724 53.2087 1
16 -2 -5 25.8135 34.6881 1
16 2 -5 32.0463 37.9491 1
16 2 -4 3498.43 368.418 1
-16 -2 4 5000.00 371.019 1
16 -2 -4 2616.21 377.844 1
16 -2 -4 3915.48 379.813 1
16 2 -4 4062.85 372.249 1
16 2 -3 9205.50 855.710 1
16 -2 -3 9699.05 850.724 1
16 2 -3 8332.05 848.383 1
16 -2 -3 8889.09 849.321 1
-16 -2 3 7140.55 850.691 1
-16 2 2 1391.73 113.393 1
-16 -2 2 1367.95 93.9284 1
16 -2 -1 2558.28 307.546 1
16 -2 -1 3395.89 315.259 1
-16 2 1 3486.20 315.660 1
-16 2 1 3504.80 312.101 1
-16 -2 1 3114.99 304.188 1
16 2 -1 3198.07 308.365 1
-16 2 0 778204. 61033.6 1
16 -2 0 732815. 61030.9 1
-16 -2 0 999999. 61036.8 1
16 2 0 532422. 61026.8 1
16 2 0 483827. 61025.3 1
-16 -2 0 745514. 61029.0 1
-16 2 0 691177. 61028.5 1
16 -2 1 25146.2 2289.67 1
-16 -2 -1 28044.6 2288.64 1
16 2 1 20116.8 2292.39 1
-16 -2 -1 32258.3 2293.22 1
16 2 1 23968.3 2288.03 1
16 -2 1 20555.2 2286.78 1
16 2 2 102972. 9507.74 1
-16 2 -2 105941. 9506.75 1
16 -2 2 100122. 9503.61 1
16 2 2 104820. 9502.79 1
-16 2 -3 3554.46 307.563 1
-16 -2 -3 3600.72 312.728 1
-16 2 -3 3499.22 296.709 1
16 2 3 2789.67 312.190 1
-16 2 -4 2025.53 174.186 1
-16 2 -4 2081.79 169.898 1
16 -2 5 450.010 84.0384 1
-16 2 -5 676.687 83.7307 1
-16 -2 -5 384.248 86.9535 1
-16 -2 -5 745.965 83.1677 1
-16 2 -5 603.764 66.7371 1
16 -2 6 1246.90 150.553 1
-16 -2 -6 1360.32 151.906 1
-16 2 -6 1205.91 140.785 1
-16 2 -6 1368.75 150.091 1
-16 -2 -7 88.8597 69.2879 1
-16 2 -7 107.876 50.3708 1
16 2 7 58.3091 70.6940 1
16 -2 7 75.8628 50.7266 1
16 2 8 85.4547 64.3429 1
-16 -2 -8 82.6463 72.1651 1
-16 -2 -8 156.760 76.5900 1
-16 2 -8 1.40256 61.7403 1
-16 2 -9 62.6279 51.3368 1
-16 -2 -9 143.335 66.3743 1
-16 2 -9 -11.4346 71.0412 1
16 -4 -9 83.6459 69.7054 1
16 -4 -8 38.5454 65.5498 1
-16 4 8 48.6901 88.4585 1
16 -4 -8 32.2902 70.7938 1
16 -4 -7 72.6239 59.1777 1
16 4 -7 30.7055 41.1810 1
16 4 -7 77.4840 38.9645 1
16 4 -6 39.3149 34.4231 1
16 -4 -6 60.7931 41.0271 1
-16 -4 6 141.427 36.8485 1
16 4 -5 1421.54 110.674 1
-16 -4 5 1234.06 129.839 1
16 4 -4 592.193 89.5884 1
16 4 -4 632.244 95.0169 1
16 -4 -3 3698.97 355.233 1
-16 4 3 4514.18 360.855 1
16 4 -3 3607.14 351.152 1
16 -4 -2 7668.34 616.587 1
16 4 -2 7554.35 608.688 1
-16 4 2 6070.37 627.520 1
-16 -4 2 7211.68 625.947 1
-16 4 2 5844.09 620.977 1
-16 4 1 4785.91 434.693 1
-16 -4 1 4553.53 441.898 1
-16 4 1 5482.51 441.931 1
16 -4 -1 4426.63 427.621 1
16 4 0 616.652 119.647 1
-16 -4 0 1009.24 135.436 1
16 -4 0 877.042 99.9008 1
-16 -4 0 325.913 141.624 1
16 -4 0 785.743 99.2832 1
-16 4 0 600.269 94.9220 1
-16 -4 -1 1046.05 130.797 1
16 -4 1 493.728 88.2497 1
16 4 1 802.221 134.183 1
16 4 1 321.673 109.709 1
16 -4 1 761.442 96.2148 1
-16 -4 -2 6157.77 655.574 1
-16 4 -2 7316.53 636.938 1
16 -4 2 6459.60 629.987 1
16 4 2 5767.04 655.182 1
-16 4 -2 7074.78 635.858 1
16 4 3 1921.95 259.948 1
-16 4 -3 2682.72 241.746 1
-16 4 -3 2570.04 237.266 1
-16 4 -4 1832.92 201.933 1
-16 4 -4 1699.04 201.398 1
-16 -4 -5 5201.61 428.582 1
16 -4 5 4762.34 406.699 1
-16 4 -5 4426.57 398.337 1
-16 -4 -5 4881.20 416.764 1
-16 -4 -6 195.053 82.9440 1
-16 4 -6 81.1954 52.1080 1
16 -4 6 77.0562 64.6037 1
-16 -4 -6 97.4121 57.1860 1
-16 4 -7 170.059 57.7187 1
-16 -4 -7 309.982 71.2850 1
16 -4 7 338.966 66.4880 1
-16 4 -8 -21.7504 49.5921 1
16 4 8 256.137 103.546 1
-16 -4 -8 289.982 83.0007 1
-16 -4 -8 75.4351 75.1519 1
-16 4 -9 -0.19217 57.3106 1
-16 4 -9 16.0069 44.0794 1
-16 -4 -9 28.9684 69.2843 1
-16 -4 -9 -5.41547 60.7458 1
16 -6 -9 28.2086 79.9475 1
16 -6 -8 928.628 126.541 1
16 -6 -8 474.457 103.759 1
16 -6 -7 -0.45517 6.38791 1
16 6 -7 49.0696 39.2589 1
-16 -6 6 58.3131 53.4703 1
16 6 -6 52.8427 39.3527 1
16 6 -5 2561.30 303.626 1
-16 -6 5 2739.42 312.235 1
-16 6 4 2964.10 337.855 1
16 6 -4 2673.99 328.608 1
16 -6 -4 3130.63 342.693 1
16 6 -4 3464.90 325.290 1
16 6 -3 817.950 122.052 1
16 6 -3 391.171 93.4245 1
16 6 -2 1051.91 132.096 1
16 -6 -2 1190.53 147.630 1
-16 6 2 751.222 131.336 1
-16 6 2 912.120 143.567 1
16 -6 -2 902.589 135.550 1
16 6 -1 6327.12 555.672 1
16 6 -1 4893.06 542.768 1
-16 -6 1 5121.73 564.643 1
-16 6 1 6329.76 545.103 1
16 -6 -1 5578.28 541.850 1
-16 6 0 271.085 67.1359 1
16 -6 0 288.439 71.8193 1
-16 -6 0 226.888 98.5776 1
-16 6 0 232.165 59.3551 1
16 6 0 178.132 73.0176 1
-16 -6 0 184.570 92.8451 1
16 -6 0 228.194 63.2329 1
16 6 0 123.767 96.3588 1
-16 -6 -1 10772.0 1017.15 1
-16 6 -1 10648.0 979.790 1
-16 6 -1 11370.1 979.225 1
16 6 1 9128.97 986.774 1
16 -6 1 9983.90 976.802 1
-16 6 -2 14150.4 1577.89 1
16 6 2 14846.8 1581.90 1
16 6 3 16749.5 2058.10 1
-16 -6 -3 22537.7 2069.75 1
-16 -6 -4 2908.56 286.021 1
16 6 4 2275.24 284.017 1
-16 6 -4 1603.19 251.136 1
-16 6 -4 3097.06 268.066 1
-16 -6 -4 3756.67 299.606 1
-16 6 -5 3020.53 311.196 1
-16 6 -5 2469.42 299.988 1
-16 -6 -5 2350.85 337.123 1
-16 6 -6 122.665 48.2282 1
-16 6 -6 101.929 57.4008 1
16 -6 6 161.920 62.5096 1
-16 -6 -7 16.8097 42.1777 1
16 -6 7 17.7207 65.2651 1
-16 -6 -8 47.9479 115.370 1
-16 6 -8 2.93655 40.5981 1
16 8 -8 230.713 63.4395 1
16 8 -8 11.9346 58.7922 1
-16 -8 7 860.613 113.600 1
16 -8 -7 1307.54 150.081 1
-16 8 6 82.3789 82.9995 1
16 -8 -6 61.9593 75.5954 1
-16 -8 6 45.5935 77.1292 1
-16 -8 5 110.710 93.7650 1
16 8 -5 39.7954 74.4999 1
16 -8 -5 43.8605 100.737 1
16 -8 -5 95.7743 71.0488 1
16 8 -5 100.927 59.3178 1
16 8 -4 185.766 57.6083 1
16 8 -4 79.6951 82.6003 1
16 -8 -4 358.878 117.937 1
-16 8 4 205.411 98.8864 1
16 -8 -4 228.051 74.0228 1
16 -8 -3 75.4017 103.352 1
16 8 -3 107.860 90.6600 1
16 8 -3 64.1758 41.5457 1
16 -8 -3 90.9782 77.0741 1
16 -8 -2 5337.35 488.510 1
16 -8 -2 4763.67 480.511 1
-16 -8 2 6116.77 516.391 1
-16 8 1 65.5698 87.8409 1
16 -8 -1 162.387 70.4938 1
16 8 -1 86.2819 76.6047 1
-16 8 1 129.041 79.3318 1
16 8 -1 54.4353 101.485 1
16 8 0 3540.01 432.186 1
-16 8 0 4818.18 430.961 1
-16 8 -1 937.079 128.680 1
-16 8 -1 745.217 105.495 1
16 -8 1 667.570 111.025 1
16 8 1 647.874 130.537 1
16 8 1 807.692 136.913 1
-16 -8 -1 625.904 152.975 1
16 -8 2 7438.78 717.080 1
-16 -8 -2 7018.32 744.355 1
16 8 2 5930.07 721.896 1
-16 -8 -2 8207.81 738.204 1
-16 8 -2 8270.87 718.099 1
-16 -8 -3 154.410 89.7750 1
-16 -8 -3 175.004 102.036 1
-16 8 -3 167.912 46.9045 1
-16 -8 -4 268.114 92.8989 1
-16 8 -4 301.933 85.7709 1
-16 8 -4 218.574 48.2715 1
-16 -8 -4 129.126 113.429 1
-16 -8 -5 49.2306 93.5897 1
-16 8 -5 37.2730 37.7021 1
16 8 5 58.4225 109.892 1
16 8 6 539.667 148.613 1
-16 -8 -6 359.657 121.406 1
-16 8 -6 71.8952 76.4861 1
16 -8 6 373.445 86.3935 1
-16 -8 -7 322.931 113.938 1
16 8 7 215.491 139.068 1
-16 8 -7 256.396 92.7787 1
16 -8 7 380.809 106.966 1
-16 8 -8 65.7459 74.3616 1
-16 8 -8 -11.6729 57.0112 1
-16 -8 -8 65.9556 90.8916 1
-16 10 7 129.403 119.725 1
16 10 -7 138.509 82.1091 1
16 -10 -7 210.525 89.0449 1
16 10 -6 277.281 105.865 1
-16 -10 6 389.571 125.549 1
16 -10 -6 547.076 140.170 1
16 -10 -6 663.653 133.484 1
-16 10 6 630.569 152.318 1
16 -10 -5 918.057 176.111 1
16 10 -5 676.969 118.405 1
16 -10 -4 2402.42 218.885 1
-16 10 4 2097.88 227.026 1
16 -10 -4 1740.03 198.823 1
-16 10 3 30.4919 81.2334 1
16 -10 -3 20.6219 86.5168 1
-16 -10 2 1667.32 198.592 1
16 10 -2 1149.47 166.685 1
-16 10 2 1066.61 174.990 1
16 10 -2 1108.22 169.398 1
16 10 -1 103.577 93.7055 1
16 10 -1 68.5987 92.1685 1
-16 -10 1 148.921 113.011 1
16 -10 -1 114.409 79.0646 1
16 10 0 1066.84 175.841 1
-16 10 0 1563.58 175.014 1
-16 10 0 1175.25 174.433 1
16 10 0 1158.16 177.633 1
16 10 1 764.848 136.190 1
-16 10 -1 865.789 134.157 1
-16 10 -1 588.011 118.436 1
16 10 2 2330.96 264.854 1
-16 10 -2 2119.61 242.835 1
-16 10 -2 1735.25 264.694 1
16 -10 2 2273.48 267.491 1
-16 -10 -3 2220.24 240.030 1
16 10 3 1343.29 233.398 1
16 10 4 29.7542 105.180 1
-16 -10 -4 31.3972 110.142 1
-16 10 -4 0.39293 5.65460 1
-16 -10 -4 15.6634 100.349 1
-16 10 -5 502.540 97.9180 1
-16 10 -6 30.1661 86.0602 1
-16 10 -6 12.7543 56.3119 1
-16 -10 -6 40.4007 106.653 1
16 -10 6 22.8427 77.8724 1
-16 -10 -6 18.0212 90.0073 1
-16 -10 -7 114.887 133.771 1
16 10 7 128.635 133.736 1
-16 10 -7 102.982 86.7360 1
16 12 -6 45.9747 94.7345 1
16 -12 -6 101.320 89.3479 1
-16 12 6 19.9494 119.467 1
16 12 -5 186.890 114.511 1
16 12 -5 16.0879 61.0389 1
16 -12 -5 140.210 117.108 1
-16 12 5 268.725 136.311 1
16 12 -4 629.846 144.206 1
-16 12 4 524.016 148.158 1
16 12 -4 121.253 104.597 1
-16 12 3 1723.10 201.479 1
-16 -12 3 898.733 270.889 1
16 12 -3 1196.29 206.169 1
16 12 -2 30.2298 70.8804 1
16 -12 -2 31.0784 86.0043 1
-16 12 2 94.5564 102.617 1
-16 -12 2 78.1880 117.805 1
16 -12 -1 84.6929 82.4632 1
-16 12 1 148.091 101.067 1
-16 12 0 -12.9547 96.2218 1
16 12 0 -47.3238 110.436 1
16 -12 0 35.8992 87.6014 1
-16 -12 0 50.5033 113.181 1
16 12 0 2.82632 96.5661 1
16 12 1 8.41608 100.868 1
-16 -12 -1 10.9929 110.543 1
-16 12 -1 -25.2240 95.1228 1
16 -12 2 188.559 113.281 1
-16 12 -2 122.844 83.1315 1
16 12 2 62.6755 110.651 1
-16 -12 -2 78.9260 120.787 1
-16 -12 -3 559.077 149.227 1
-16 12 -3 416.934 86.5624 1
16 12 3 455.765 137.586 1
-16 12 -3 360.401 122.142 1
16 -12 3 617.712 139.125 1
-16 12 -4 98.7454 102.638 1
16 12 4 134.347 124.904 1
-16 12 -5 1469.12 180.089 1
-16 -12 -5 952.975 211.543 1
16 12 5 1172.82 214.670 1
16 12 6 129.203 116.703 1
-16 12 -6 201.094 86.3277 1
-16 -12 -6 220.148 122.552 1
-16 14 4 63.0846 119.128 1
16 14 -4 -3.15924 109.617 1
16 -14 -4 13.9029 106.963 1
-16 -14 3 9.04160 134.481 1
16 14 -3 7.33746 99.5050 1
-16 14 3 61.0730 115.118 1
16 14 -2 677.299 154.442 1
-16 14 2 995.317 168.485 1
16 -14 -2 1028.81 158.454 1
16 14 -1 211.209 137.519 1
16 -14 -1 724.219 142.908 1
16 14 -1 557.467 135.141 1
-16 -14 1 790.105 171.639 1
16 -14 0 91.8532 110.061 1
-16 -14 0 180.928 128.738 1
-16 -14 -1 156.159 123.942 1
16 -14 1 77.6229 115.952 1
-16 14 -1 36.3833 108.266 1
-16 14 -1 42.5002 90.3895 1
16 14 2 270.903 137.229 1
-16 14 -2 285.029 106.774 1
-16 14 -2 394.378 106.282 1
-16 -14 -2 581.515 144.193 1
16 14 3 260.723 132.361 1
-16 14 -3 386.370 110.566 1
16 -14 3 278.424 132.158 1
-16 -14 -4 377.825 132.736 1
16 14 4 253.657 131.179 1
17 -1 -9 462.192 80.9438 1
17 1 -9 210.108 50.0997 1
-17 1 8 748.686 111.280 1
17 1 -8 737.190 76.6913 1
-17 1 7 83.1672 51.7589 1
-17 -1 7 77.2053 38.1314 1
17 -1 -7 64.5606 45.0517 1
17 1 -7 48.6532 41.3583 1
17 -1 -7 92.3700 48.2313 1
-17 -1 6 724.927 75.4618 1
17 -1 -6 440.807 92.9391 1
17 -1 -6 741.835 91.3257 1
-17 1 6 591.368 99.1067 1
17 1 -6 408.470 72.2633 1
-17 -1 5 995.884 104.675 1
17 -1 -5 736.575 114.533 1
17 -1 -4 76.8582 32.0179 1
17 1 -4 75.8094 31.6117 1
17 -1 -4 34.5597 43.6681 1
17 1 -3 6576.55 613.322 1
17 1 -3 4983.59 609.456 1
-17 -1 2 2856.71 252.927 1
-17 1 2 2888.94 255.196 1
-17 -1 1 39234.9 3037.04 1
-17 -1 1 34780.7 3033.58 1
-17 1 1 34445.0 3034.52 1
-17 1 1 29923.4 3035.87 1
17 -1 -1 26601.5 3033.74 1
17 1 0 19415.8 1930.92 1
-17 1 0 22540.8 1932.55 1
17 -1 0 20235.9 1931.81 1
-17 -1 0 19091.6 1935.86 1
17 1 0 15648.0 1929.52 1
-17 1 0 26379.0 1936.18 1
17 -1 0 17863.2 1929.54 1
-17 -1 0 29250.9 1934.70 1
17 -1 1 332008. 34683.1 1
17 -1 1 326717. 34685.3 1
-17 1 -1 370119. 34683.2 1
17 1 1 379695. 34684.0 1
-17 -1 -1 408267. 34684.6 1
17 1 1 358629. 34684.4 1
17 1 2 13769.4 1312.86 1
17 -1 2 11053.2 1315.19 1
-17 -1 -3 1108.12 91.0815 1
17 -1 3 620.549 97.8684 1
17 1 3 799.516 99.1434 1
-17 1 -3 1202.79 92.4996 1
-17 -1 -4 20970.5 1741.89 1
-17 -1 -4 23538.9 1749.67 1
-17 1 -4 19144.0 1734.45 1
-17 1 -5 1082.92 112.560 1
-17 -1 -5 628.475 112.447 1
17 -1 5 524.968 112.398 1
-17 1 -5 895.256 96.2259 1
-17 -1 -5 1161.24 116.438 1
-17 -1 -6 60.9984 57.6177 1
-17 1 -6 92.2397 55.1589 1
-17 -1 -6 85.1030 47.1226 1
17 1 6 27.1710 65.1223 1
-17 1 -6 84.0316 47.4654 1
17 -1 6 43.4048 65.8068 1
-17 -1 -7 153.581 68.6807 1
17 -1 7 87.5458 61.6628 1
17 1 7 86.3750 62.7173 1
-17 1 -7 77.5980 56.2155 1
17 -1 8 397.175 82.3042 1
17 1 8 704.749 98.5698 1
-17 1 -9 10.3492 79.2552 1
-17 1 -9 145.110 53.4353 1
-17 -1 -9 -20.4572 69.7911 1
17 -3 -9 161.726 57.6506 1
-17 3 8 273.475 74.4087 1
17 -3 -7 588.139 81.9114 1
-17 3 7 918.457 104.199 1
17 -3 -6 1388.55 173.745 1
17 -3 -6 1600.85 173.659 1
-17 -3 6 1637.08 167.154 1
17 3 -6 1611.93 160.344 1
-17 -3 5 3700.52 317.039 1
17 -3 -5 3530.29 347.259 1
17 3 -5 2351.53 312.821 1
17 3 -5 4469.22 321.863 1
17 -3 -5 3092.91 321.207 1
-17 -3 4 1690.45 164.430 1
17 -3 -4 1420.92 164.593 1
17 -3 -4 1413.28 167.358 1
17 3 -4 1575.86 156.325 1
17 3 -4 1725.11 162.063 1
17 3 -3 1951.85 189.206 1
-17 3 3 2088.61 204.084 1
17 3 -3 1778.32 188.362 1
17 -3 -3 1612.09 196.861 1
17 3 -2 167.758 63.4883 1
-17 3 2 797.696 80.7021 1
-17 -3 2 37.1552 76.7967 1
-17 3 2 622.919 88.0854 1
-17 3 1 70521.2 6410.28 1
17 -3 -1 69948.6 6407.78 1
-17 -3 1 67107.6 6406.66 1
17 -3 -1 67161.8 6402.60 1
-17 3 1 67739.2 6408.44 1
-17 -3 1 74088.4 6401.67 1
-17 -3 0 374.718 77.4728 1
-17 3 0 565.489 78.5783 1
17 3 0 280.968 72.1075 1
17 -3 0 349.347 67.7319 1
17 -3 0 344.093 72.9488 1
-17 3 0 536.833 69.4040 1
-17 -3 0 604.013 90.4677 1
17 3 0 155.968 70.3374 1
17 -3 1 22563.9 2070.45 1
17 -3 1 25679.4 2074.54 1
-17 -3 -1 23328.0 2079.46 1
17 3 1 21296.9 2090.16 1
-17 -3 -1 23501.3 2075.68 1
17 3 1 19171.3 2068.21 1
-17 3 -2 814.267 103.155 1
17 -3 2 910.410 110.256 1
17 3 2 984.635 122.214 1
-17 3 -2 1180.76 106.846 1
17 3 2 757.390 133.301 1
-17 3 -3 1650.82 173.686 1
-17 -3 -3 2091.71 196.858 1
-17 3 -3 1472.18 167.322 1
17 3 3 1788.69 182.620 1
-17 3 -4 4632.49 501.345 1
-17 -3 -4 4108.46 521.775 1
-17 3 -5 6447.19 470.090 1
-17 3 -5 5863.40 469.308 1
17 -3 5 6434.69 479.375 1
17 -3 6 3.79659 61.2358 1
-17 3 -6 26.2815 34.6992 1
-17 -3 -6 54.8747 49.1046 1
-17 -3 -6 25.2881 62.9439 1
-17 3 -6 36.8973 44.7642 1
-17 3 -7 544.462 80.3565 1
-17 -3 -7 661.058 103.547 1
17 -3 7 602.424 92.3316 1
-17 3 -8 114.013 63.9601 1
-17 -3 -8 261.745 71.3205 1
17 3 8 145.467 77.5803 1
-17 -3 -8 270.891 83.3096 1
-17 -3 -9 124.087 73.0946 1
-17 3 -9 3.90838 58.4700 1
-17 3 -9 50.0550 44.4084 1
17 -5 -9 -13.9367 74.3840 1
17 5 -8 36.2768 41.4530 1
17 -5 -8 530.585 104.907 1
-17 5 8 1502.88 155.470 1
17 5 -8 157.235 44.0056 1
17 -5 -8 1730.22 119.812 1
17 5 -7 22.9546 44.6334 1
17 5 -7 58.5144 37.2595 1
17 -5 -7 113.771 48.6260 1
17 -5 -6 -0.61942 475.322 1
-17 -5 6 11167.1 503.628 1
17 -5 -5 728.671 95.9217 1
17 5 -5 522.664 87.4986 1
17 5 -5 528.159 77.7825 1
17 5 -4 291.968 67.2448 1
17 5 -4 209.691 62.8880 1
17 -5 -4 210.818 79.1291 1
17 -5 -3 49183.8 3913.84 1
-17 5 3 50172.0 3913.87 1
17 5 -3 43600.7 3909.62 1
17 5 -3 40820.1 3896.15 1
-17 5 2 2283.50 215.499 1
17 -5 -2 1861.26 210.647 1
-17 5 2 1825.83 212.058 1
-17 5 1 44.6404 63.6149 1
-17 -5 1 31.9523 75.0831 1
-17 -5 1 25.7501 70.4442 1
17 -5 -1 25.6012 61.0185 1
17 5 -1 51.1215 69.0637 1
17 -5 0 801.755 134.094 1
17 -5 0 1028.54 137.313 1
17 5 0 1040.00 141.247 1
-17 5 0 1284.43 139.925 1
-17 -5 0 1332.49 141.927 1
-17 5 -1 243.130 76.0055 1
17 -5 1 193.010 64.3457 1
-17 -5 -1 307.954 90.0212 1
17 -5 1 278.736 73.3388 1
-17 5 -1 229.103 44.0062 1
17 5 1 166.038 82.6927 1
-17 -5 -2 376.120 130.319 1
-17 -5 -2 779.436 140.360 1
-17 5 -2 814.515 100.617 1
17 5 2 555.819 127.937 1
17 5 2 639.243 127.139 1
-17 -5 -3 741.180 127.752 1
17 5 3 790.419 140.778 1
17 5 4 2042.23 235.050 1
-17 5 -4 2535.02 206.874 1
17 -5 5 530.086 93.5989 1
-17 5 -5 521.452 89.1132 1
-17 5 -5 703.057 78.1762 1
-17 5 -6 156.115 60.7041 1
17 -5 6 261.529 73.9066 1
-17 5 -6 367.336 62.5180 1
-17 -5 -6 289.053 95.2637 1
17 -5 7 49.7600 57.5065 1
-17 -5 -7 29.1069 79.6786 1
-17 -5 -7 15.8868 35.6397 1
-17 -5 -8 52.2485 87.6436 1
-17 5 -8 1.38424 44.1702 1
-17 -5 -8 17.4199 50.4794 1
-17 5 -9 5.30835 50.9046 1
-17 5 -9 -4.10746 47.9108 1
-17 -5 -9 58.9157 76.8523 1
17 -7 -8 -2.84160 17.4010 1
17 7 -8 70.1947 43.5528 1
-17 -7 7 118.907 74.4960 1
17 -7 -7 44.7423 72.2830 1
17 -7 -7 182.640 82.0108 1
-17 -7 6 794.746 120.104 1
17 7 -5 932.705 120.723 1
17 -7 -5 1319.36 157.822 1
-17 7 5 1433.48 163.500 1
-17 -7 5 1318.93 142.796 1
17 7 -4 900.829 145.938 1
-17 7 4 1627.42 173.162 1
17 -7 -4 1467.81 158.414 1
17 -7 -4 835.542 158.677 1
17 7 -4 981.407 130.133 1
-17 7 3 2937.95 222.575 1
17 -7 -3 3336.89 236.371 1
17 -7 -3 2655.06 208.323 1
17 -7 -2 4720.84 459.810 1
17 7 -2 4126.01 473.617 1
17 -7 -2 5475.43 503.152 1
-17 7 1 7187.37 639.212 1
-17 -7 1 7592.79 659.362 1
17 -7 -1 6823.95 643.015 1
-17 7 1 7489.84 652.972 1
17 7 -1 7027.59 655.000 1
17 -7 0 1299.76 171.556 1
-17 -7 0 1560.56 200.106 1
17 7 0 1366.39 184.757 1
-17 7 0 1124.05 165.973 1
-17 7 0 1122.08 149.475 1
-17 -7 -1 8769.79 639.041 1
17 7 1 4154.70 606.012 1
17 -7 1 7148.50 608.528 1
-17 7 -1 5908.65 599.311 1
17 7 1 6498.13 628.779 1
-17 -7 -2 390.977 147.201 1
-17 7 -2 412.693 82.6668 1
-17 -7 -2 477.087 132.437 1
17 -7 2 118.184 88.4222 1
-17 7 -3 123.430 79.5455 1
-17 -7 -3 697.738 139.658 1
-17 7 -3 345.463 56.9614 1
-17 -7 -3 508.833 149.640 1
-17 -7 -4 4132.62 319.054 1
17 7 4 2841.31 306.280 1
-17 7 -4 2043.84 257.536 1
-17 -7 -4 3584.51 304.342 1
-17 7 -4 1931.80 259.666 1
17 7 5 1262.36 173.936 1
-17 7 -5 695.607 106.928 1
-17 7 -5 596.296 117.322 1
17 -7 5 655.363 141.350 1
-17 -7 -5 1329.34 157.196 1
-17 -7 -5 820.362 170.079 1
17 7 6 17.9594 102.717 1
17 -7 6 0.68892 84.3999 1
-17 7 -6 55.9453 47.8669 1
-17 -7 -7 3352.92 288.343 1
17 -7 7 3116.22 282.590 1
-17 7 -8 -14.6193 46.7811 1
-17 7 -8 33.1272 58.1794 1
17 9 -8 317.601 80.8926 1
17 -9 -8 582.314 109.539 1
-17 -9 7 -15.7102 63.8571 1
17 -9 -7 33.3126 85.3990 1
17 9 -7 -19.1291 51.2578 1
-17 9 7 27.7697 106.669 1
17 -9 -7 -1.25436 69.6791 1
-17 -9 6 -17.8293 90.4991 1
17 9 -6 -19.8880 60.1653 1
-17 9 6 33.3811 76.2503 1
17 -9 -6 6.99311 89.6508 1
17 -9 -6 3.77994 79.8416 1
17 9 -6 7.52114 50.0707 1
17 9 -5 839.836 151.245 1
-17 -9 5 976.284 165.267 1
17 9 -4 112.055 61.5758 1
17 -9 -4 260.515 86.2188 1
17 -9 -4 156.610 123.320 1
17 9 -3 2051.57 250.482 1
17 -9 -3 2579.56 278.939 1
17 -9 -3 1965.64 231.574 1
17 9 -2 6144.97 508.992 1
-17 9 2 4405.58 505.933 1
17 9 -1 3603.32 476.049 1
-17 -9 1 6635.13 516.272 1
17 9 -1 5445.76 494.598 1
-17 9 1 4506.89 474.216 1
17 -9 -1 6150.97 498.569 1
-17 9 1 3532.60 479.743 1
17 9 0 1203.92 156.081 1
-17 9 0 1237.63 143.566 1
-17 9 0 999.434 141.968 1
17 9 1 3756.26 388.857 1
17 -9 1 2905.28 366.194 1
17 9 1 4504.13 391.690 1
-17 -9 -1 4689.50 417.681 1
-17 9 -1 4024.08 378.284 1
-17 9 -1 3153.31 372.134 1
-17 -9 -2 191.841 116.833 1
-17 9 -2 42.6595 52.2884 1
17 -9 2 108.895 74.3580 1
17 9 2 91.2194 99.9480 1
-17 9 -2 74.5510 85.6827 1
-17 -9 -3 727.789 153.853 1
17 9 3 606.498 143.261 1
-17 -9 -3 837.588 143.695 1
-17 9 -3 718.208 124.006 1
-17 -9 -4 1185.55 163.714 1
-17 -9 -4 1245.37 171.493 1
-17 9 -5 3749.65 371.088 1
-17 -9 -5 3521.19 413.072 1
-17 9 -6 210.251 95.1714 1
-17 -9 -6 622.258 144.782 1
-17 9 -6 222.577 73.4588 1
17 -9 6 413.635 115.082 1
-17 -9 -6 216.625 126.440 1
17 9 6 408.569 143.611 1
17 9 7 274.921 131.989 1
-17 -9 -7 341.069 118.017 1
-17 9 -7 114.316 87.0109 1
17 -11 -7 198.778 84.5355 1
17 11 -7 44.8194 77.4346 1
17 11 -6 128.614 75.9094 1
17 -11 -6 225.732 126.647 1
17 11 -6 215.129 100.939 1
-17 11 5 350.141 114.474 1
17 -11 -5 376.819 118.654 1
17 11 -5 154.639 63.9088 1
17 11 -5 364.072 108.213 1
-17 11 4 596.523 148.062 1
-17 11 3 2015.36 257.469 1
17 -11 -3 1528.74 236.378 1
-17 11 2 2954.72 332.808 1
17 -11 -2 3316.68 344.176 1
17 11 -2 2240.25 336.495 1
17 11 -1 559.948 127.623 1
-17 11 1 636.558 127.618 1
17 11 -1 334.946 123.811 1
17 11 0 9.51921 115.380 1
-17 11 0 -7.14355 93.4057 1
-17 -11 0 19.6758 106.956 1
17 11 0 20.2433 101.942 1
-17 11 0 16.2405 86.5169 1
17 11 1 509.640 131.459 1
-17 11 -1 416.987 107.865 1
-17 -11 -1 655.898 137.586 1
17 -11 2 432.289 123.132 1
-17 11 -2 526.263 101.736 1
17 11 2 678.609 142.786 1
-17 -11 -3 -1.81626 118.131 1
17 11 3 63.9251 120.376 1
17 -11 3 130.832 87.5651 1
-17 11 -4 425.769 137.895 1
17 11 4 850.914 157.945 1
-17 11 -4 688.927 101.001 1
17 11 5 1748.02 260.021 1
-17 11 -5 1452.80 210.187 1
-17 -11 -5 1918.20 277.548 1
-17 -11 -5 1431.34 237.982 1
-17 11 -6 174.386 92.4114 1
-17 -11 -6 246.010 134.460 1
-17 13 5 280.415 139.365 1
17 13 -5 290.555 127.458 1
17 -13 -5 337.122 121.715 1
-17 13 4 4339.19 426.797 1
17 13 -4 3370.63 410.168 1
17 -13 -3 709.039 142.452 1
-17 13 3 541.098 140.164 1
-17 -13 3 843.603 180.192 1
17 13 -3 694.303 138.699 1
17 13 -2 1164.68 205.227 1
-17 13 2 1664.25 209.743 1
-17 -13 2 2090.45 273.017 1
17 13 -2 1765.10 228.199 1
-17 13 1 2489.05 258.622 1
17 -13 -1 2283.90 243.139 1
-17 -13 0 27.0130 118.116 1
17 -13 0 33.1527 91.0443 1
-17 13 -1 933.690 175.476 1
17 13 1 1378.84 192.213 1
-17 -13 -1 1584.76 216.065 1
-17 13 -2 500.224 128.353 1
17 13 2 415.479 132.817 1
17 -13 2 559.709 120.019 1
-17 -13 -2 658.033 150.511 1
-17 13 -2 110.449 106.979 1
17 13 3 197.588 132.993 1
-17 -13 -3 370.355 138.620 1
-17 13 -3 216.295 84.6797 1
-17 13 -3 496.049 121.850 1
17 -13 3 258.684 116.680 1
-17 13 -4 58.4007 107.703 1
17 13 4 91.6085 125.240 1
17 13 5 847.205 175.482 1
-17 -13 -5 1210.95 180.630 1
17 -15 -2 223.089 150.011 1
17 15 -2 63.0390 124.750 1
17 15 -1 367.689 159.668 1
17 -15 -1 954.860 172.810 1
-17 -15 1 591.682 196.850 1
-17 15 1 1083.26 173.665 1
-17 -15 0 119.145 134.737 1
17 15 0 77.1623 110.037 1
-17 -15 -1 380.959 146.628 1
17 -15 1 210.673 131.221 1
17 15 1 130.802 124.249 1
-17 15 -1 189.529 118.484 1
-17 -15 -2 762.118 176.916 1
-17 15 -2 477.351 146.888 1
18 0 -9 15.0249 59.0908 1
18 0 -8 125.069 61.0080 1
-18 0 7 10.7103 52.6318 1
18 0 -7 11.5282 57.4696 1
18 0 -6 24.0818 40.1099 1
18 0 -6 10.6482 42.8257 1
-18 0 6 37.9767 44.4115 1
18 0 -5 36.6869 29.6528 1
-18 0 5 56.8932 49.2869 1
18 0 -5 12.0464 44.4487 1
18 0 -4 2140.69 215.194 1
18 0 -4 2084.80 208.585 1
-18 0 3 56.6468 56.1992 1
18 0 -3 25.4320 45.7761 1
18 0 -3 1.86352 12.4642 1
-18 0 2 9514.67 888.840 1
-18 0 1 1179.73 123.934 1
-18 0 1 1422.63 119.709 1
18 0 0 1213.08 132.597 1
-18 0 0 1176.75 124.395 1
-18 0 0 1161.38 122.207 1
18 0 0 875.211 124.643 1
18 0 1 438.471 75.0297 1
18 0 1 227.603 84.3215 1
18 0 2 12333.8 1142.97 1
18 0 3 320.791 63.5423 1
-18 0 -3 21.0816 23.0604 1
-18 0 -4 81.0891 76.3689 1
-18 0 -4 358.627 48.9019 1
-18 0 -5 46.7500 62.4345 1
-18 0 -5 68.0218 40.3945 1
-18 0 -6 38.6556 48.6558 1
-18 0 -6 70.6663 59.5747 1
18 0 6 48.5701 57.7301 1
18 0 7 6.18118 54.0276 1
-18 0 -7 10.0716 67.6712 1
18 0 8 145.131 63.1800 1
-18 0 -9 -26.9147 83.1675 1
-18 0 -9 12.9687 63.7112 1
18 -2 -9 12.3996 74.2224 1
18 -2 -9 137.766 63.3355 1
-18 2 9 84.3332 78.6070 1
18 2 -8 56.5115 28.1944 1
18 2 -8 5.08406 38.6579 1
18 -2 -7 311.161 73.5993 1
-18 2 7 330.772 72.1764 1
18 -2 -7 121.999 60.2210 1
18 2 -7 126.415 41.9387 1
18 2 -7 57.8066 47.9169 1
18 -2 -6 254.114 53.5333 1
-18 2 6 360.396 92.4145 1
18 -2 -6 468.215 86.5128 1
-18 -2 6 337.961 51.2592 1
18 2 -5 3564.09 375.199 1
-18 -2 5 3612.69 373.260 1
18 -2 -5 2826.80 378.504 1
18 2 -5 4170.93 373.477 1
18 2 -4 3264.83 242.127 1
18 2 -4 2791.89 234.754 1
18 -2 -3 141.099 51.3568 1
18 -2 -3 104.048 63.4058 1
18 2 -3 186.063 50.7707 1
-18 -2 3 764.144 67.8075 1
-18 2 3 988.643 101.321 1
18 2 -3 187.324 59.8792 1
18 2 -2 20926.3 2338.32 1
-18 2 2 30030.5 2342.97 1
-18 2 2 21147.0 2334.73 1
-18 -2 2 29187.4 2333.23 1
-18 -2 1 333.474 64.4998 1
18 -2 -1 363.227 70.4134 1
-18 -2 1 166.857 74.4187 1
18 -2 -1 422.508 59.4874 1
-18 2 1 348.918 57.4665 1
-18 -2 0 18438.4 1204.22 1
18 2 0 12064.5 1197.30 1
18 -2 0 11973.0 1199.80 1
-18 2 0 14493.2 1203.37 1
18 2 0 8640.75 1187.51 1
-18 -2 0 14120.2 1204.74 1
-18 2 0 15987.3 1203.50 1
18 -2 0 15748.1 1201.89 1
18 2 1 7281.11 834.806 1
-18 -2 -1 8108.89 850.835 1
18 -2 1 6431.53 832.211 1
18 -2 2 54.8992 58.3538 1
18 2 2 173.939 81.6596 1
-18 -2 -3 14487.4 1322.25 1
-18 2 -3 13963.0 1326.18 1
-18 2 -4 2948.85 264.284 1
-18 2 -4 3313.47 267.391 1
-18 -2 -4 2384.31 269.128 1
-18 -2 -4 2071.99 262.177 1
-18 -2 -5 138.317 65.6678 1
-18 2 -5 51.6884 59.2494 1
18 -2 5 65.4194 65.1535 1
-18 2 -5 270.223 38.1162 1
18 -2 6 224.596 66.4123 1
-18 2 -6 199.579 53.5980 1
-18 -2 -6 197.026 70.7055 1
-18 2 -6 285.539 62.7136 1
-18 -2 -6 250.468 57.8623 1
-18 -2 -7 1168.10 126.365 1
18 -2 7 1021.75 98.3929 1
18 2 7 551.629 104.985 1
-18 2 -7 320.173 95.0113 1
-18 -2 -8 188.437 99.2794 1
-18 2 -8 106.771 77.2134 1
-18 -2 -8 303.355 72.9828 1
18 -2 8 93.1131 70.7693 1
18 2 8 207.348 68.6066 1
-18 2 -9 2.50775 56.0948 1
-18 -2 -9 38.9739 51.2392 1
18 -4 -9 13.3844 74.3056 1
18 -4 -9 89.8547 63.9594 1
18 -4 -8 208.555 63.5126 1
-18 4 8 76.0268 82.4065 1
18 4 -8 37.7411 33.7204 1
18 4 -8 39.9296 28.6319 1
18 4 -7 16.5902 44.2607 1
18 4 -7 1.90818 36.7592 1
18 -4 -7 30.4575 39.4080 1
18 4 -6 475.058 67.2308 1
-18 -4 6 532.590 73.4303 1
18 -4 -6 481.150 101.333 1
-18 -4 5 1274.93 114.063 1
18 4 -5 1011.62 125.087 1
18 -4 -4 4300.01 398.120 1
18 4 -4 3894.69 386.470 1
-18 4 3 6483.45 556.832 1
18 4 -3 5052.36 536.138 1
18 4 -3 7163.04 558.821 1
18 -4 -3 5675.24 547.106 1
18 4 -2 3821.01 497.876 1
-18 4 2 6432.84 496.970 1
-18 4 2 7350.88 499.141 1
18 -4 -2 4722.80 479.718 1
-18 -4 2 4820.05 488.285 1
18 4 -2 4259.36 476.389 1
18 -4 -1 3444.82 339.485 1
-18 4 1 3735.77 339.142 1
-18 4 1 3183.59 339.898 1
-18 -4 1 4177.65 354.985 1
-18 -4 1 2714.77 353.570 1
-18 4 0 251.091 64.3544 1
18 -4 0 79.6860 59.7816 1
-18 -4 0 152.839 83.3290 1
18 -4 0 138.269 63.3915 1
18 4 0 98.5411 60.4465 1
-18 -4 0 107.091 78.7627 1
18 4 1 11996.6 1180.87 1
18 4 1 10099.7 1184.74 1
-18 4 -1 13686.8 1180.16 1
18 -4 1 14011.6 1179.63 1
18 -4 1 10904.8 1171.05 1
18 4 2 3560.61 395.862 1
-18 4 -2 2818.06 365.728 1
18 4 2 4372.76 386.672 1
-18 -4 -2 4634.41 391.611 1
-18 -4 -2 5369.53 391.502 1
18 4 3 514.111 125.274 1
-18 -4 -3 620.178 124.832 1
-18 -4 -3 1074.55 98.8224 1
-18 4 -3 1094.82 92.6737 1
-18 4 -4 367.461 67.0388 1
-18 4 -4 220.567 49.0058 1
-18 -4 -4 232.930 101.999 1
18 4 4 261.556 95.6132 1
-18 4 -5 1479.47 155.701 1
18 -4 5 1114.78 157.350 1
-18 4 -5 1485.73 159.227 1
-18 -4 -5 1586.89 190.524 1
-18 4 -6 770.781 84.7540 1
-18 4 -6 708.267 86.8708 1
18 -4 6 520.580 93.0171 1
-18 -4 -6 552.415 113.938 1
18 -4 7 221.510 76.0746 1
-18 -4 -7 414.821 82.6466 1
-18 -4 -8 47.9223 71.9168 1
-18 4 -8 -13.8817 55.8943 1
18 4 8 36.9113 73.9073 1
-18 -4 -8 17.5310 47.4144 1
-18 -4 -9 132.293 67.3434 1
-18 4 -9 1.19994 64.8362 1
-18 4 -9 19.5073 44.5292 1
18 -6 -9 367.152 76.6868 1
18 -6 -8 90.1396 54.9069 1
18 6 -8 38.7451 42.0284 1
18 -6 -7 1399.59 119.862 1
-18 -6 7 1085.70 102.947 1
18 6 -7 -47.4552 92.8415 1
-18 -6 6 77.7216 61.5480 1
18 6 -6 13.7544 45.5401 1
18 6 -5 8.32687 45.2062 1
-18 -6 5 32.1553 63.2363 1
18 -6 -5 4.60234 72.8713 1
18 6 -5 -9.31051 50.9962 1
-18 6 5 74.3875 85.2411 1
18 6 -4 288.831 70.1531 1
-18 6 4 615.226 111.080 1
18 -6 -4 502.070 81.9334 1
18 6 -4 442.073 76.1831 1
18 -6 -4 381.920 80.5386 1
18 -6 -3 406.967 83.3233 1
18 -6 -3 384.202 111.531 1
18 6 -3 170.626 85.0822 1
18 -6 -2 1958.12 194.404 1
-18 6 2 1658.93 188.203 1
18 6 -2 1579.14 190.669 1
18 -6 -2 1607.89 184.863 1
18 -6 -1 777.004 109.402 1
-18 6 1 800.251 105.020 1
-18 -6 1 1030.97 172.221 1
18 6 -1 455.589 104.471 1
18 6 -1 597.127 117.522 1
18 -6 0 1154.46 144.011 1
-18 6 0 1377.82 148.833 1
-18 -6 0 1341.81 164.295 1
18 6 0 1055.44 157.538 1
-18 -6 0 629.055 164.818 1
-18 6 0 1472.57 147.652 1
18 -6 0 1345.89 147.381 1
18 6 0 780.329 147.644 1
18 -6 1 396.480 93.2649 1
-18 -6 -1 204.581 96.9156 1
-18 6 -1 306.159 69.8440 1
-18 6 -1 375.718 86.3495 1
18 6 1 129.392 86.2078 1
-18 6 -2 256.796 75.1155 1
-18 -6 -2 295.666 95.2884 1
-18 -6 -2 118.570 116.088 1
-18 -6 -3 335.803 132.454 1
-18 6 -3 300.355 59.7632 1
-18 -6 -3 552.956 145.600 1
18 6 3 408.196 132.410 1
18 6 4 82.2321 100.032 1
-18 6 -4 115.539 42.3437 1
-18 -6 -4 261.494 93.4094 1
-18 6 -4 136.682 65.6029 1
-18 -6 -4 132.461 94.0200 1
-18 6 -5 751.638 88.8716 1
18 -6 5 799.887 115.505 1
-18 -6 -5 725.647 122.377 1
18 6 5 714.452 140.492 1
-18 6 -5 349.945 103.066 1
-18 6 -6 75.9602 48.5713 1
18 -6 6 105.664 76.8392 1
18 -6 7 610.358 106.471 1
-18 -6 -7 507.789 112.285 1
-18 6 -8 26.1124 55.4046 1
-18 -6 -8 51.8582 91.6227 1
-18 -6 -8 86.8752 63.8415 1
-18 6 -8 14.2735 44.4027 1
18 8 -8 84.8903 48.6143 1
18 -8 -8 177.965 94.6189 1
18 8 -8 16.1251 44.5840 1
-18 -8 7 226.298 68.9942 1
18 8 -7 49.0280 54.1469 1
18 -8 -7 218.053 85.6968 1
-18 8 7 164.356 101.183 1
18 8 -7 109.904 45.4390 1
18 8 -6 77.8185 93.1166 1
18 -8 -6 300.546 90.9152 1
-18 8 6 252.580 108.794 1
-18 -8 6 115.246 75.2387 1
18 -8 -5 18.8217 59.3601 1
-18 8 5 65.7548 92.0850 1
18 -8 -5 -11.1343 75.0707 1
18 8 -5 9.00221 43.2202 1
-18 -8 5 45.7110 82.6325 1
-18 8 4 217.490 99.8968 1
18 8 -4 190.411 83.2947 1
18 8 -4 72.5207 58.5853 1
18 -8 -4 261.264 81.8648 1
18 -8 -4 381.377 93.7473 1
18 8 -3 445.669 84.1183 1
18 -8 -3 605.818 119.557 1
18 -8 -3 537.738 108.711 1
18 8 -3 340.472 104.047 1
18 8 -2 754.493 196.371 1
18 -8 -2 1031.37 155.446 1
-18 -8 2 1505.93 192.857 1
-18 8 2 1905.89 189.721 1
-18 8 1 149.754 85.3932 1
18 8 -1 155.023 108.523 1
-18 8 1 234.510 93.4443 1
-18 -8 1 65.4169 122.044 1
-18 8 0 1492.99 204.548 1
-18 8 0 1286.82 181.382 1
18 8 0 1918.93 223.095 1
18 8 1 582.213 137.937 1
-18 8 -1 695.253 121.786 1
-18 -8 -1 710.665 172.589 1
18 8 1 341.682 118.415 1
-18 8 -1 484.504 86.6191 1
18 -8 1 660.940 147.512 1
18 8 2 1483.08 197.876 1
18 -8 2 1422.54 201.454 1
-18 -8 -2 1438.76 239.163 1
-18 8 -2 1140.36 184.190 1
-18 8 -3 435.734 103.602 1
-18 -8 -3 343.425 152.320 1
-18 -8 -3 740.876 124.105 1
-18 8 -4 201.283 92.7275 1
-18 -8 -4 275.444 104.333 1
-18 8 -4 220.664 56.8525 1
-18 -8 -4 301.603 132.099 1
-18 -8 -5 101.720 83.2684 1
18 8 5 127.911 119.667 1
-18 8 -5 62.2326 43.9063 1
-18 8 -6 32.5714 60.4712 1
-18 -8 -6 -46.7923 99.3029 1
-18 -8 -6 36.4589 82.4781 1
18 8 6 46.9570 111.207 1
18 -8 6 -35.9711 78.5456 1
-18 8 -7 571.564 101.964 1
18 8 7 844.421 151.732 1
18 -8 7 464.401 100.042 1
-18 -8 -7 429.680 126.122 1
-18 8 -8 -117.228 89.3474 1
-18 8 -8 399.022 125.171 1
18 10 -7 42.5951 60.8640 1
-18 10 7 47.8646 117.257 1
18 -10 -7 141.591 95.7090 1
18 10 -6 114.832 75.1623 1
-18 -10 6 105.220 127.545 1
18 -10 -6 262.723 96.6474 1
18 10 -6 38.5328 70.3473 1
18 -10 -6 39.4646 120.746 1
18 -10 -5 1158.88 199.634 1
18 10 -5 1358.10 159.442 1
18 -10 -4 1074.66 188.825 1
18 -10 -4 700.499 148.111 1
-18 10 4 802.516 140.924 1
-18 10 3 307.534 111.413 1
18 -10 -3 80.7435 79.8911 1
18 10 -2 14.6253 80.4232 1
-18 -10 2 66.9406 138.226 1
18 -10 -2 10.0973 75.3730 1
-18 10 2 59.3563 93.0194 1
18 10 -2 -4.77847 100.841 1
18 10 -1 962.234 162.445 1
-18 10 1 1088.60 154.838 1
-18 -10 1 1418.61 184.026 1
18 10 -1 632.353 149.681 1
-18 10 0 1007.00 134.941 1
18 10 0 710.306 153.018 1
18 10 0 869.726 147.430 1
-18 10 0 899.474 143.407 1
-18 10 -1 252.559 82.9333 1
-18 10 -1 184.798 86.2719 1
18 10 1 288.730 106.402 1
18 10 2 1189.46 194.254 1
18 -10 2 1518.54 188.083 1
-18 10 -2 1444.70 179.570 1
-18 -10 -2 1789.69 221.291 1
-18 10 -2 1354.70 167.856 1
18 -10 3 6236.26 589.580 1
-18 -10 -3 7183.02 607.797 1
18 10 4 3.23531 107.735 1
-18 -10 -4 1.20275 103.903 1
-18 10 -4 1.73914 29.6411 1
-18 -10 -4 -24.9358 101.657 1
-18 10 -5 2331.27 229.756 1
-18 -10 -5 1913.46 265.974 1
-18 -10 -6 21.0438 123.248 1
-18 10 -6 0.39872 80.3223 1
-18 10 -6 25.5686 58.9059 1
-18 10 -7 1019.76 156.310 1
-18 -10 -7 1153.13 198.344 1
18 12 -6 -0.46801 89.5067 1
-18 12 6 0.77296 123.606 1
18 -12 -6 25.2299 97.9686 1
18 12 -5 69.3630 113.958 1
-18 12 5 211.379 138.152 1
18 -12 -5 130.487 106.074 1
18 12 -5 25.4862 77.1179 1
18 12 -4 187.270 131.208 1
-18 12 4 112.343 98.7313 1
18 12 -4 168.487 66.1014 1
-18 -12 3 1434.85 237.843 1
18 -12 -3 908.226 160.351 1
-18 12 3 910.364 180.671 1
18 12 -3 983.387 178.170 1
18 -12 -2 35.8972 85.7061 1
-18 -12 2 -55.6264 124.732 1
18 12 -2 38.2952 95.1288 1
18 12 -1 44.5293 104.114 1
-18 12 1 43.7537 82.2050 1
18 -12 -1 9.67395 94.0521 1
18 12 0 61.0311 114.021 1
18 12 0 140.890 115.600 1
-18 -12 0 166.040 126.792 1
-18 12 0 159.918 99.2075 1
18 -12 0 204.030 100.250 1
-18 12 -1 47.1825 81.8709 1
-18 -12 -1 23.0750 109.639 1
18 12 1 24.2522 106.504 1
-18 12 -2 242.739 95.0375 1
-18 -12 -2 361.941 143.323 1
18 12 2 289.117 139.642 1
-18 12 -3 468.407 107.959 1
-18 12 -3 577.014 169.342 1
-18 12 -4 381.688 109.055 1
18 12 4 327.224 130.275 1
-18 12 -5 334.212 108.596 1
-18 -12 -5 342.162 144.747 1
18 12 5 401.630 145.272 1
-18 12 -6 28.7784 97.4038 1
18 12 6 138.536 141.464 1
-18 -12 -6 52.8093 117.858 1
18 -14 -4 504.270 145.409 1
18 14 -4 389.353 139.698 1
-18 14 4 469.807 144.872 1
-18 14 3 47.0237 115.540 1
18 14 -3 41.8043 116.127 1
-18 -14 3 51.4997 147.639 1
18 -14 -2 959.455 160.217 1
18 14 -2 913.823 149.931 1
-18 14 2 781.361 148.895 1
18 14 -1 26.2015 102.128 1
18 14 -1 57.8922 121.419 1
-18 -14 1 12.6552 128.088 1
-18 -14 0 776.251 160.232 1
18 -14 0 555.044 130.766 1
18 -14 1 374.674 124.186 1
-18 -14 -1 701.547 154.199 1
-18 14 -1 246.944 112.019 1
-18 14 -1 442.770 127.244 1
-18 -14 -2 1164.43 188.435 1
-18 14 -2 819.529 163.077 1
18 14 3 60.9500 123.899 1
-18 14 -3 100.386 106.122 1
18 -14 3 8.10741 100.322 1
18 14 4 6.20594 135.674 1
-18 14 -4 47.4128 78.0626 1
-18 -14 -4 59.8956 117.851 1
19 -1 -9 22.5162 59.1640 1
19 1 -9 23.3022 51.8666 1
-19 -1 7 189.701 66.1776 1
-19 1 7 315.402 81.7138 1
19 -1 -7 351.153 65.3979 1
19 -1 -7 297.342 62.3367 1
19 1 -7 201.912 55.5286 1
19 1 -6 1944.20 226.675 1
19 -1 -6 2181.14 231.620 1
-19 1 6 2176.81 239.330 1
19 -1 -6 2596.63 229.556 1
-19 -1 6 2077.22 228.437 1
19 1 -6 2810.92 232.941 1
19 1 -5 4558.93 551.592 1
19 1 -5 6467.26 554.595 1
19 -1 -5 7620.24 558.084 1
-19 -1 5 4710.01 550.468 1
19 -1 -5 6584.69 557.996 1
19 -1 -4 6300.71 496.961 1
19 1 -4 4262.45 494.265 1
19 -1 -4 5943.13 492.712 1
19 1 -4 4092.86 495.935 1
-19 1 3 1452.42 125.515 1
19 -1 -3 1176.45 125.237 1
19 1 -3 1074.56 115.835 1
-19 -1 3 1340.32 121.249 1
19 -1 -3 1028.05 114.822 1
-19 -1 2 14646.3 1220.17 1
-19 1 2 15050.4 1226.04 1
19 -1 -1 126622. 10969.3 1
-19 1 1 131210. 10964.4 1
-19 -1 1 138106. 10961.2 1
-19 -1 1 133810. 10965.0 1
19 -1 0 11179.7 990.234 1
-19 -1 0 12856.0 996.528 1
-19 -1 0 14072.4 990.466 1
19 1 0 6208.52 978.493 1
19 -1 0 10612.7 985.756 1
-19 1 0 16313.6 991.381 1
19 1 0 7748.45 981.952 1
-19 1 0 12398.8 991.524 1
19 1 1 911.256 130.930 1
-19 -1 -1 1350.23 143.900 1
19 1 1 956.522 133.824 1
19 -1 1 1041.35 125.398 1
-19 -1 -1 904.911 118.622 1
19 -1 1 1314.13 130.622 1
19 1 2 296.994 84.8941 1
19 -1 2 545.587 92.3877 1
19 1 2 513.317 73.6233 1
-19 -1 -3 267.185 48.5229 1
-19 1 -3 0.18184 22.2371 1
-19 1 -4 3938.24 331.280 1
-19 -1 -4 2906.44 327.605 1
-19 1 -5 416.308 56.5507 1
-19 1 -5 473.459 74.3636 1
-19 -1 -5 308.598 76.4990 1
-19 -1 -5 544.117 72.7888 1
19 -1 6 765.514 136.190 1
-19 1 -6 1324.62 127.979 1
-19 -1 -6 1585.81 156.911 1
-19 1 -6 878.963 125.962 1
19 -1 7 1173.68 120.665 1
-19 -1 -7 889.111 129.804 1
19 1 7 867.742 125.904 1
19 -1 8 -11.4915 61.1568 1
19 1 8 48.2010 76.8928 1
-19 -1 -8 36.5100 70.5505 1
-19 -1 -9 99.9986 72.3240 1
-19 1 -9 -13.7849 77.9195 1
-19 1 -9 51.9981 50.5202 1
19 -3 -9 1183.20 161.659 1
19 -3 -8 1035.01 97.4680 1
19 3 -8 320.702 64.0983 1
19 -3 -8 541.434 87.3163 1
19 3 -8 233.454 56.0487 1
-19 3 8 745.533 116.824 1
19 -3 -7 933.783 115.862 1
-19 -3 7 561.311 87.8741 1
19 3 -7 729.510 99.1952 1
-19 3 7 974.286 144.483 1
19 3 -7 869.294 88.5836 1
19 -3 -6 342.608 78.6522 1
19 3 -6 290.435 70.1077 1
-19 -3 6 490.274 60.4479 1
19 -3 -5 4869.79 455.873 1
19 3 -5 4094.29 439.164 1
19 -3 -5 5689.29 450.851 1
19 3 -5 5348.58 444.835 1
-19 -3 5 3781.32 443.510 1
19 3 -4 190.396 48.5345 1
19 -3 -4 309.199 73.7820 1
19 -3 -3 3189.82 315.449 1
19 3 -3 2591.95 317.012 1
-19 -3 2 672.407 78.0446 1
19 3 -2 342.166 78.5922 1
19 3 -2 449.491 67.3968 1
19 -3 -2 340.464 61.7776 1
-19 3 2 621.275 92.9220 1
-19 3 2 539.975 84.9641 1
-19 -3 1 23822.2 2137.97 1
-19 3 1 23265.7 2140.78 1
19 -3 -1 20236.7 2131.32 1
-19 3 1 21620.3 2131.15 1
-19 -3 1 28366.5 2137.23 1
19 3 0 1419.27 205.797 1
-19 -3 0 1609.74 202.061 1
-19 -3 0 1770.91 194.838 1
-19 3 0 1938.21 199.343 1
19 -3 0 2278.71 202.016 1
19 -3 0 1654.40 199.018 1
19 3 1 12123.3 1329.01 1
19 -3 1 18117.6 1330.97 1
19 3 1 13192.0 1329.35 1
-19 -3 -1 21484.2 1340.08 1
19 -3 1 11268.6 1321.12 1
19 -3 2 207.572 62.8229 1
-19 3 -2 349.773 61.2701 1
19 3 2 289.697 102.219 1
-19 -3 -2 256.768 67.1565 1
19 3 2 298.356 71.0459 1
-19 -3 -3 809.492 103.295 1
19 3 3 575.920 89.6723 1
-19 3 -4 12106.3 1302.05 1
-19 3 -4 13158.1 1304.42 1
-19 3 -5 1668.07 150.210 1
-19 3 -5 1502.53 156.078 1
19 -3 5 1687.33 167.384 1
-19 3 -6 568.380 79.5741 1
-19 -3 -6 405.500 92.3141 1
19 -3 6 545.588 90.4582 1
-19 3 -6 347.499 61.9659 1
19 -3 7 170.174 71.3378 1
-19 -3 -7 150.338 65.7899 1
-19 -3 -8 174.629 72.9205 1
-19 3 -8 -6.64933 65.7272 1
-19 -3 -8 168.247 85.4773 1
19 -3 8 398.052 81.3892 1
19 3 8 266.509 87.2976 1
-19 3 -9 1.44248 70.9015 1
-19 -3 -9 180.501 83.4082 1
-19 -3 -9 97.2605 88.2573 1
19 -5 -9 218.993 86.0434 1
19 5 -8 14.9647 47.4443 1
19 -5 -8 56.7253 68.6398 1
19 5 -7 11.5019 47.6733 1
19 5 -7 8.59957 38.0557 1
-19 -5 7 1.69825 34.2660 1
19 -5 -7 0.81471 39.7087 1
19 -5 -6 -1.50870 30.1827 1
-19 -5 6 420.133 59.7372 1
19 5 -5 3071.20 434.440 1
19 5 -5 3420.24 443.727 1
19 -5 -5 5750.24 442.364 1
-19 -5 5 6697.69 452.184 1
19 5 -4 195.873 56.8400 1
-19 5 4 75.2021 152.652 1
19 -5 -4 159.494 106.252 1
19 5 -4 200.306 84.0653 1
19 -5 -3 3481.81 368.080 1
19 5 -3 3181.57 353.857 1
19 -5 -3 3372.81 373.008 1
19 5 -2 10122.7 1172.50 1
19 -5 -2 13047.5 1176.19 1
-19 5 2 15912.6 1182.07 1
-19 5 2 13896.1 1186.02 1
19 -5 -2 11124.6 1177.99 1
19 -5 -1 274.850 74.5837 1
-19 -5 1 238.675 100.108 1
-19 5 1 167.878 84.8515 1
-19 -5 1 297.870 85.8137 1
19 5 -1 240.580 71.8039 1
19 5 0 4857.82 415.408 1
19 -5 0 4198.81 398.170 1
-19 5 0 3919.51 397.713 1
19 -5 0 3090.85 393.770 1
-19 -5 0 3725.77 416.367 1
19 -5 1 67.8290 62.6601 1
-19 5 -1 101.401 51.9907 1
19 5 1 61.2073 84.0125 1
19 -5 1 48.7407 62.1781 1
-19 5 -1 26.0249 56.4978 1
-19 -5 -1 145.456 88.0875 1
-19 -5 -2 7449.18 714.296 1
19 5 2 6076.97 701.997 1
-19 -5 -3 6073.80 612.323 1
-19 -5 -4 1173.86 148.036 1
-19 5 -4 695.996 118.958 1
-19 5 -4 1043.02 110.535 1
-19 -5 -4 1286.04 192.050 1
19 5 4 953.036 147.015 1
-19 -5 -5 2466.50 242.183 1
19 -5 5 2011.71 221.300 1
19 5 5 2461.53 248.100 1
-19 5 -5 2304.01 213.221 1
19 -5 6 1062.90 150.327 1
-19 5 -6 1394.75 138.117 1
-19 5 -6 1130.09 148.071 1
-19 -5 -7 701.677 129.633 1
19 -5 7 577.125 88.5129 1
-19 -5 -8 21.2011 54.7846 1
-19 5 -8 10.0292 48.9929 1
-19 -5 -8 45.8152 80.6797 1
-19 5 -8 45.0082 66.7992 1
19 7 -8 10.8819 41.3477 1
19 7 -8 0.19652 52.0323 1
19 -7 -7 758.779 114.392 1
-19 -7 7 669.752 115.681 1
-19 -7 6 24.4207 72.4548 1
-19 7 6 59.7755 101.473 1
19 -7 -5 1186.02 165.812 1
19 7 -5 694.776 130.816 1
-19 7 5 1570.14 182.822 1
19 -7 -5 1412.20 155.300 1
19 7 -5 1342.72 134.208 1
-19 -7 5 442.282 145.712 1
19 7 -4 84.2217 50.6657 1
19 7 -4 56.5825 64.0866 1
19 -7 -4 88.3430 81.3005 1
-19 7 4 286.814 93.0321 1
19 -7 -3 237.171 79.1889 1
19 7 -3 312.733 90.7515 1
19 7 -3 124.956 51.7571 1
19 -7 -2 4131.24 445.493 1
19 -7 -2 5220.48 474.484 1
19 7 -2 3605.25 452.322 1
-19 7 1 2241.53 280.297 1
19 7 -1 3237.55 298.150 1
19 7 -1 2203.80 284.129 1
-19 -7 1 3231.61 306.174 1
-19 7 1 3099.72 287.739 1
19 -7 -1 2602.73 281.671 1
-19 7 0 160.037 69.6613 1
19 7 0 96.1647 78.0168 1
-19 7 0 187.819 72.3363 1
19 7 0 122.350 91.4816 1
19 7 1 10491.0 1030.57 1
-19 7 -1 9460.55 1004.79 1
-19 7 -1 8083.04 1011.53 1
-19 7 -2 665.191 99.9149 1
-19 -7 -2 502.298 129.873 1
-19 -7 -2 593.490 123.449 1
19 -7 2 526.454 98.6176 1
-19 7 -3 2012.97 221.236 1
-19 -7 -3 2345.21 275.010 1
-19 -7 -3 2513.31 241.856 1
-19 7 -3 1791.93 221.792 1
19 7 4 528.374 127.107 1
-19 -7 -4 438.277 135.414 1
-19 7 -4 537.692 79.6393 1
-19 -7 -4 630.856 113.382 1
-19 7 -4 362.248 88.8277 1
-19 -7 -5 1406.34 176.409 1
19 7 5 1278.31 176.307 1
-19 7 -5 1018.50 137.994 1
-19 -7 -5 1354.35 166.474 1
19 -7 6 447.038 88.6595 1
19 7 6 440.720 127.209 1
-19 7 -6 347.198 70.8641 1
-19 -7 -6 504.367 86.5977 1
-19 -7 -7 737.361 172.351 1
-19 7 -7 374.335 97.0006 1
19 -7 7 814.609 119.948 1
-19 7 -8 12.5627 49.0782 1
19 9 -8 348.023 84.4035 1
19 9 -8 -16.5616 67.9074 1
-19 9 7 115.591 99.7921 1
-19 -9 7 65.8514 76.0609 1
19 -9 -7 79.4292 78.1990 1
19 9 -7 0.25091 59.0905 1
19 -9 -6 130.319 78.9967 1
19 9 -6 25.1358 81.1085 1
-19 9 6 178.497 119.732 1
19 9 -6 47.2795 60.4714 1
19 -9 -6 73.6556 104.464 1
-19 -9 6 73.2987 92.6215 1
19 -9 -5 2025.04 204.193 1
19 9 -5 986.750 167.506 1
19 -9 -4 1929.12 205.629 1
19 -9 -4 1600.87 181.196 1
19 9 -3 1231.71 187.469 1
-19 9 3 1228.80 199.020 1
19 -9 -3 1492.24 186.219 1
19 -9 -3 1837.04 190.298 1
-19 9 2 76.6329 82.3281 1
19 9 -2 55.8989 97.7202 1
19 -9 -2 65.0738 89.6135 1
19 9 -2 27.8495 60.7007 1
-19 -9 2 126.052 99.2290 1
-19 -9 1 140.272 123.323 1
19 9 -1 64.0273 105.365 1
19 9 -1 8.31608 81.5753 1
-19 9 1 71.3342 78.4359 1
19 -9 -1 52.7283 64.3701 1
-19 9 0 391.744 90.0210 1
19 9 0 216.065 127.408 1
-19 9 0 523.487 109.468 1
19 9 0 367.460 108.831 1
-19 -9 -1 269.494 129.471 1
-19 9 -1 62.3066 61.5868 1
-19 9 -1 181.010 88.1284 1
19 9 1 116.186 104.013 1
19 -9 1 49.5239 71.2799 1
19 9 2 893.332 163.362 1
-19 -9 -2 1403.02 194.066 1
-19 9 -2 886.635 144.735 1
19 -9 2 905.508 143.579 1
-19 -9 -3 2755.72 267.254 1
19 9 3 2018.72 271.651 1
-19 -9 -3 3135.79 304.216 1
-19 9 -3 1820.64 249.072 1
-19 -9 -4 70.6246 87.8750 1
-19 -9 -4 173.965 130.238 1
-19 9 -4 -0.33602 6.18771 1
-19 -9 -5 261.527 125.867 1
-19 9 -5 141.450 62.8550 1
19 9 6 456.302 148.761 1
19 -9 6 345.429 92.4555 1
-19 9 -6 500.286 80.2908 1
-19 9 -6 203.663 99.1108 1
-19 -9 -6 481.345 141.068 1
-19 -9 -6 618.053 133.151 1
-19 -9 -7 444.231 108.244 1
-19 9 -7 161.504 91.2548 1
19 9 7 353.061 137.562 1
19 11 -6 148.022 105.445 1
19 11 -6 111.076 79.0236 1
19 -11 -6 256.935 102.545 1
19 11 -5 80.6410 103.521 1
19 -11 -5 109.986 93.1110 1
19 -11 -5 147.181 128.523 1
-19 11 5 377.460 118.745 1
19 11 -4 78.7276 97.8524 1
-19 11 4 174.859 115.405 1
19 11 -4 46.3755 60.9750 1
-19 11 3 811.094 156.888 1
-19 -11 3 1388.50 216.240 1
19 -11 -3 1028.24 169.290 1
19 11 -2 9.50714 97.0153 1
-19 11 2 31.5657 100.733 1
-19 -11 2 38.6949 150.278 1
19 -11 -1 17.6327 78.6624 1
19 11 -1 53.7586 96.9127 1
19 11 -1 3.71817 104.926 1
-19 11 1 6.31504 90.2430 1
-19 11 0 135.762 99.2328 1
-19 11 0 179.886 91.0123 1
19 11 0 61.0985 110.314 1
19 -11 0 108.102 94.7172 1
-19 -11 0 186.787 121.973 1
19 11 0 130.786 107.927 1
19 11 1 207.578 109.186 1
-19 11 -1 177.111 89.2125 1
-19 -11 -1 291.442 130.024 1
-19 11 -1 231.413 106.578 1
19 11 2 880.686 165.610 1
-19 11 -2 910.201 127.678 1
19 -11 2 742.779 169.722 1
19 -11 3 100.134 104.469 1
-19 -11 -3 64.6186 114.897 1
19 11 3 33.7048 111.362 1
-19 11 -4 462.900 108.722 1
19 11 4 140.035 142.120 1
-19 11 -4 214.379 67.2842 1
-19 11 -5 49.1505 44.5872 1
-19 -11 -5 146.836 134.676 1
-19 -11 -5 82.6488 130.752 1
-19 11 -5 93.7190 93.6692 1
19 11 5 6.43813 131.785 1
-19 11 -6 839.465 156.891 1
-19 -11 -6 1468.58 220.931 1
-19 13 5 1352.16 230.085 1
19 -13 -5 1735.38 204.785 1
-19 13 4 1696.42 230.997 1
19 13 -4 1136.86 239.249 1
-19 -13 3 480.082 212.772 1
19 -13 -3 612.425 121.381 1
19 13 -3 70.1955 86.1625 1
19 13 -3 399.952 141.653 1
-19 13 3 447.339 127.550 1
-19 -13 2 16.1785 139.184 1
19 13 -2 26.2614 115.150 1
-19 13 2 49.1241 111.739 1
19 -13 -2 29.0606 91.4139 1
19 -13 -1 947.616 146.450 1
19 13 -1 408.654 151.797 1
-19 -13 0 19.0755 125.189 1
19 -13 0 62.8593 105.430 1
19 13 1 339.875 131.853 1
-19 13 -1 326.601 111.659 1
-19 -13 -1 671.494 159.593 1
19 -13 1 597.238 136.915 1
-19 13 -2 135.873 86.1334 1
-19 13 -2 14.5855 85.4758 1
-19 -13 -2 93.9842 123.106 1
19 13 2 81.5978 112.413 1
-19 13 -3 161.920 75.6615 1
19 13 3 75.5382 115.332 1
19 -13 3 186.362 123.229 1
-19 13 -3 149.033 96.5093 1
19 13 4 519.048 138.008 1
-19 -13 -5 4035.53 397.393 1
19 13 5 2525.16 387.992 1
19 15 -2 210.937 127.631 1
19 -15 -2 234.716 135.813 1
-19 -15 1 166.442 147.283 1
-19 15 1 42.8399 105.227 1
19 15 -1 11.9641 109.856 1
19 -15 -1 21.3121 114.154 1
-19 -15 0 25.7116 130.441 1
19 15 0 25.6907 123.022 1
19 -15 0 87.1601 109.246 1
-19 15 0 42.4837 90.1288 1
19 15 1 930.850 188.383 1
-19 -15 -1 953.292 204.978 1
19 -15 1 1273.17 191.694 1
-19 15 -1 840.916 141.440 1
-19 15 -2 149.272 85.3718 1
-19 -15 -2 129.401 140.569 1
20 0 -9 24.8510 43.7146 1
20 0 -9 -11.0993 62.4556 1
-20 0 8 63.3998 53.5104 1
20 0 -8 46.9763 47.8392 1
-20 0 7 4.17851 39.8029 1
20 0 -7 3.40819 37.2487 1
20 0 -6 14.2180 46.2588 1
-20 0 6 113.484 52.1883 1
20 0 -6 65.5756 47.7228 1
20 0 -5 -6.18130 50.1472 1
20 0 -5 6.55870 30.3078 1
-20 0 5 61.6110 50.1230 1
20 0 -4 211.334 74.5795 1
20 0 -4 477.166 76.9064 1
20 0 -3 0.83356 3.14040 1
-20 0 2 4717.80 449.245 1
-20 0 1 24.5023 50.4604 1
-20 0 1 41.7994 49.5744 1
20 0 -1 17.2421 35.3546 1
-20 0 0 76528.6 6958.38 1
20 0 0 68608.2 6961.45 1
20 0 0 80251.6 6963.03 1
-20 0 0 77332.1 6959.75 1
20 0 1 81.3510 56.5070 1
-20 0 -1 84.4219 44.6427 1
20 0 1 40.1933 65.4165 1
20 0 2 11164.0 1041.89 1
-20 0 -3 167.715 40.9079 1
-20 0 -3 164.490 70.7886 1
-20 0 -4 1783.25 208.778 1
-20 0 -4 2434.07 221.936 1
-20 0 -5 8.91661 29.5726 1
-20 0 -6 24.0817 38.4843 1
20 0 6 23.6179 55.8027 1
-20 0 -6 11.6368 64.3407 1
-20 0 -7 16.3441 68.3912 1
20 0 7 7.59288 52.8225 1
-20 0 -8 917.686 108.441 1
20 0 8 118.154 83.0853 1
-20 0 -9 6.75199 80.5010 1
-20 0 -9 0.29482 68.2393 1
20 -2 -9 627.636 81.5683 1
20 2 -9 47.7319 49.7215 1
20 2 -8 149.686 40.6822 1
-20 2 7 180.014 76.1235 1
20 2 -7 67.2061 33.9096 1
-20 -2 7 108.986 39.5332 1
20 -2 -7 96.0297 56.3704 1
-20 -2 6 101.532 45.6540 1
20 2 -6 204.405 50.3068 1
20 -2 -6 213.747 51.9004 1
20 2 -6 229.736 50.5683 1
20 2 -5 201.461 58.7598 1
20 -2 -5 393.836 70.4229 1
20 2 -5 158.968 49.9220 1
-20 -2 5 306.586 54.7511 1
20 -2 -5 426.991 55.6613 1
20 2 -4 4641.01 555.248 1
20 2 -4 6476.45 545.977 1
20 2 -3 1713.22 170.208 1
20 2 -3 1401.78 164.256 1
20 -2 -3 1792.32 177.161 1
-20 2 2 11586.2 1174.08 1
-20 2 2 13850.3 1181.78 1
-20 -2 2 12676.8 1170.58 1
-20 -2 1 401.721 72.8754 1
-20 2 1 322.346 76.0913 1
20 -2 -1 322.703 59.1266 1
-20 2 1 399.162 70.9842 1
-20 -2 0 105685. 7786.46 1
20 2 0 70329.5 7785.62 1
-20 2 0 76840.9 7794.15 1
20 -2 0 78068.3 7789.39 1
-20 2 0 90324.3 7792.36 1
20 -2 0 82989.9 7792.80 1
20 2 0 68382.3 7781.51 1
-20 -2 0 103280. 7782.40 1
20 -2 1 15252.1 1728.33 1
20 2 1 13741.5 1722.21 1
-20 -2 -1 24667.6 1732.62 1
-20 2 -1 22084.1 1728.77 1
20 -2 1 23518.0 1733.86 1
20 2 1 17420.5 1730.72 1
20 -2 2 226.707 58.3110 1
-20 2 -2 464.409 65.0555 1
-20 -2 -2 317.466 56.4461 1
20 2 2 240.576 65.7323 1
20 2 2 228.187 80.5619 1
-20 2 -3 -0.30442 11.6403 1
-20 -2 -3 428.965 78.5667 1
-20 2 -4 1858.55 189.841 1
-20 -2 -4 1729.41 207.596 1
-20 2 -5 663.327 85.5992 1
-20 -2 -5 471.752 81.0398 1
-20 2 -5 508.587 64.5851 1
20 -2 6 276.213 74.9430 1
-20 -2 -6 395.786 85.7037 1
-20 -2 -6 414.411 61.9724 1
-20 2 -6 258.538 67.3555 1
-20 2 -6 328.928 54.6813 1
20 -2 7 192.048 67.3047 1
20 2 7 123.959 66.2709 1
-20 -2 -7 145.747 58.6846 1
-20 -2 -8 293.321 98.5810 1
-20 -2 -8 390.866 77.3636 1
-20 2 -8 -7.36095 73.9637 1
20 -2 8 96.9789 72.6839 1
20 2 8 241.631 83.3482 1
-20 2 -9 13.4342 73.2735 1
-20 2 -9 146.093 60.4862 1
20 -4 -9 15.0971 60.9590 1
20 -4 -9 1.24136 71.3305 1
-20 4 8 136.875 78.7312 1
20 -4 -8 75.7208 61.9585 1
20 -4 -8 54.5414 56.4614 1
20 4 -8 6.01192 43.6291 1
20 4 -7 216.936 69.2206 1
-20 -4 7 254.663 55.1866 1
20 4 -7 175.797 48.9137 1
20 -4 -7 187.844 67.0621 1
-20 -4 6 164.203 45.2359 1
20 -4 -6 95.1494 37.8872 1
20 -4 -6 74.2481 48.3456 1
20 4 -6 74.1336 41.1396 1
-20 -4 5 507.213 76.5243 1
20 -4 -5 395.368 74.0582 1
20 4 -4 3111.05 358.861 1
20 -4 -4 3698.15 365.650 1
20 -4 -3 4926.04 350.161 1
20 -4 -3 3735.40 342.408 1
20 4 -3 2763.45 328.720 1
-20 4 3 5249.32 353.423 1
20 4 -3 2667.55 331.926 1
20 4 -2 2005.40 179.447 1
-20 4 2 1694.26 183.054 1
20 -4 -2 1618.63 181.175 1
-20 4 2 1525.55 182.833 1
20 -4 -2 1495.20 179.713 1
-20 4 1 20951.2 1715.42 1
20 4 -1 23654.9 1731.00 1
-20 -4 1 20623.2 1715.72 1
-20 -4 1 17415.7 1710.92 1
20 4 -1 15514.0 1706.03 1
20 -4 -1 18666.4 1707.69 1
-20 4 1 16931.5 1707.06 1
-20 -4 0 3240.04 272.630 1
20 -4 0 2907.88 266.597 1
-20 -4 0 1987.14 272.610 1
20 4 0 2657.67 275.539 1
-20 4 0 2923.62 271.591 1
20 -4 0 2133.16 251.836 1
-20 -4 -1 16815.2 1166.62 1
20 4 1 10027.9 1153.08 1
-20 4 -1 11017.1 1147.07 1
20 -4 1 14398.4 1157.27 1
20 4 1 10162.6 1153.25 1
-20 4 -1 15005.9 1152.58 1
20 -4 1 11536.6 1145.95 1
20 4 2 7074.50 757.995 1
-20 -4 -2 8187.45 766.872 1
20 4 2 8846.72 768.015 1
-20 4 -2 7157.93 752.453 1
20 4 3 794.617 130.149 1
-20 -4 -3 788.127 139.451 1
-20 -4 -3 1094.99 130.970 1
-20 4 -4 1544.69 208.752 1
-20 4 -4 2132.46 205.630 1
20 4 4 2018.48 222.039 1
20 -4 5 848.037 113.379 1
-20 -4 -5 962.458 129.784 1
-20 4 -5 662.340 81.9053 1
-20 4 -6 2703.18 217.213 1
-20 4 -6 2014.69 222.048 1
20 -4 6 2389.58 225.037 1
-20 -4 -7 411.979 90.8250 1
20 -4 7 178.056 73.4279 1
-20 -4 -8 21.8589 52.4466 1
-20 4 -8 10.9227 50.1109 1
-20 4 -8 16.0988 45.1484 1
-20 -4 -8 15.0008 64.3616 1
-20 4 -9 1.70291 59.6715 1
-20 -4 -9 70.4863 60.3104 1
-20 4 -9 24.3874 44.9732 1
20 -6 -9 85.1800 75.3868 1
20 -6 -8 159.043 65.7868 1
20 6 -8 -9.00436 64.6815 1
-20 -6 7 394.754 73.9818 1
20 -6 -7 -0.41391 21.6688 1
-20 -6 6 211.085 73.2412 1
20 6 -6 65.0455 55.5361 1
20 6 -5 1750.92 185.241 1
-20 -6 5 694.407 209.412 1
20 6 -5 1151.44 174.423 1
20 -6 -5 2583.29 196.028 1
-20 6 5 2991.13 221.513 1
20 -6 -4 38.2997 71.2973 1
20 6 -4 20.2358 36.5260 1
20 6 -4 8.33120 47.4875 1
20 -6 -3 7997.65 490.897 1
20 -6 -3 7205.86 504.971 1
20 -6 -2 3087.38 278.404 1
20 -6 -2 3382.54 279.819 1
20 -6 -1 23.3815 65.1080 1
-20 6 1 4.75281 69.0136 1
-20 -6 1 -17.4104 84.2252 1
20 6 -1 25.4721 78.9128 1
20 6 -1 -1.41919 54.7263 1
20 -6 0 16574.4 1573.13 1
20 -6 0 20023.3 1587.37 1
-20 -6 0 16780.9 1603.98 1
-20 6 0 17916.6 1588.16 1
20 6 0 14931.0 1578.12 1
-20 6 0 20147.1 1582.09 1
-20 -6 0 19038.5 1640.91 1
20 6 1 54.7761 85.6831 1
-20 -6 -1 135.085 86.0241 1
-20 6 -1 73.4663 72.7447 1
20 -6 1 71.2697 74.3933 1
-20 6 -1 66.9975 45.9253 1
-20 6 -2 23368.9 1876.53 1
-20 -6 -2 22253.6 1881.75 1
-20 6 -3 548.583 81.6980 1
-20 6 -3 648.508 99.3148 1
-20 -6 -3 175.145 148.009 1
-20 -6 -3 306.010 124.501 1
-20 -6 -4 403.473 141.483 1
-20 -6 -4 273.395 111.946 1
20 6 4 280.079 108.488 1
-20 6 -4 290.943 78.5698 1
-20 6 -4 293.070 64.1586 1
20 -6 5 32.3934 68.3912 1
-20 -6 -5 18.7191 71.6232 1
-20 6 -5 24.4774 30.0930 1
-20 -6 -5 61.6665 112.583 1
20 6 5 4.78250 93.1369 1
-20 6 -5 39.0923 64.4361 1
-20 6 -6 1154.07 138.040 1
20 6 6 1063.45 177.474 1
20 -6 6 1275.52 157.644 1
20 -6 7 25.3507 80.5705 1
-20 -6 -7 32.7384 90.0586 1
-20 -6 -7 23.8013 52.4563 1
-20 -6 -8 118.239 97.4070 1
-20 6 -8 61.1095 59.9556 1
-20 6 -8 8.78108 49.1974 1
20 8 -8 1.08947 65.5422 1
20 -8 -8 79.9102 78.0385 1
20 8 -8 5.72156 42.2685 1
20 8 -7 418.766 84.8969 1
-20 8 7 220.012 137.738 1
-20 -8 7 389.932 84.5577 1
20 -8 -7 597.951 100.557 1
20 8 -6 76.8408 78.8042 1
-20 -8 6 162.827 65.5564 1
20 -8 -6 263.619 87.7048 1
-20 8 6 264.861 97.3352 1
20 -8 -5 243.429 102.278 1
-20 -8 5 288.596 90.9312 1
-20 8 5 233.398 103.232 1
20 8 -5 166.284 60.5587 1
20 -8 -4 329.635 102.475 1
20 8 -4 221.523 82.4081 1
20 8 -4 248.474 58.2633 1
20 -8 -4 248.522 110.397 1
20 8 -3 85.7685 81.9626 1
20 -8 -3 80.2491 59.6120 1
20 8 -3 75.0731 43.0151 1
20 -8 -3 98.4413 89.2399 1
-20 -8 2 214.073 109.204 1
20 8 -2 102.481 92.0869 1
20 -8 -2 230.155 83.4501 1
-20 8 2 285.494 95.1989 1
20 -8 -2 179.083 71.1588 1
-20 -8 1 111.325 100.648 1
20 -8 -1 135.068 97.7525 1
-20 8 1 278.797 82.5182 1
20 8 -1 98.1200 98.4756 1
-20 8 1 382.666 104.102 1
20 8 0 146.022 100.703 1
-20 8 0 59.8065 60.5504 1
20 8 0 34.4829 77.2082 1
-20 8 0 148.329 84.1568 1
-20 8 -1 4343.68 383.629 1
20 8 1 3785.74 405.962 1
-20 8 -1 3766.59 386.349 1
20 -8 1 3977.57 398.755 1
-20 -8 -1 3356.45 415.845 1
20 8 1 3341.64 382.049 1
-20 8 -2 342.225 78.5183 1
-20 8 -2 451.972 88.3598 1
20 -8 2 379.476 103.126 1
20 8 2 403.795 121.390 1
-20 -8 -2 273.765 129.255 1
-20 -8 -2 443.648 130.375 1
-20 -8 -3 164.561 115.325 1
-20 8 -3 70.0125 69.5232 1
-20 -8 -3 136.443 109.169 1
-20 -8 -4 656.065 138.134 1
-20 8 -4 285.398 88.1469 1
-20 -8 -4 919.217 121.760 1
-20 -8 -5 36.8198 91.0773 1
20 8 5 23.3410 104.721 1
-20 8 -5 8.89934 44.2925 1
-20 -8 -6 214.939 106.929 1
-20 -8 -6 163.811 98.2538 1
20 8 6 142.964 123.331 1
-20 8 -6 173.185 61.5702 1
-20 8 -6 237.911 86.0993 1
-20 -8 -7 916.925 163.168 1
20 8 7 797.672 189.879 1
20 -8 7 1325.13 182.025 1
-20 8 -8 46.8844 67.5365 1
-20 -8 -8 128.369 138.276 1
-20 8 -8 3.74524 60.1818 1
20 10 -7 -8.04916 57.3928 1
20 10 -6 94.0828 67.4792 1
-20 -10 6 82.9885 107.336 1
20 -10 -6 94.9129 110.459 1
20 -10 -6 130.308 77.8604 1
20 10 -5 416.537 120.325 1
20 10 -5 242.934 98.1656 1
20 -10 -5 593.677 129.935 1
20 -10 -4 454.491 117.839 1
-20 10 4 395.149 123.073 1
-20 10 3 1202.07 180.809 1
20 -10 -2 64.1575 92.2554 1
-20 -10 2 14.6998 123.636 1
20 10 -2 17.2492 100.345 1
20 10 -2 15.2928 77.6976 1
-20 10 1 26.3930 82.2026 1
20 -10 -1 5.90920 91.4937 1
20 10 -1 -23.4422 106.823 1
20 10 -1 -1.46036 80.8619 1
20 -10 0 294.496 94.0623 1
-20 10 0 246.144 89.5657 1
20 10 0 31.5085 99.0812 1
-20 10 0 378.333 94.8005 1
20 10 0 99.5988 116.414 1
-20 10 -1 142.409 84.7184 1
-20 10 -1 121.854 75.1952 1
20 10 1 190.231 115.963 1
-20 -10 -1 336.657 142.326 1
-20 10 -2 3620.97 451.943 1
-20 10 -2 4699.66 465.355 1
20 -10 2 4246.57 455.691 1
20 -10 3 201.624 83.2034 1
20 10 3 206.212 128.294 1
-20 -10 -3 332.650 144.615 1
-20 -10 -4 556.624 156.250 1
20 10 4 211.026 137.088 1
-20 10 -4 175.339 55.2749 1
-20 -10 -4 282.264 121.574 1
-20 10 -5 3.67785 72.0495 1
-20 10 -5 19.4253 41.9346 1
-20 -10 -5 69.5432 105.532 1
-20 10 -6 44.6520 50.9249 1
-20 -10 -6 77.7426 117.024 1
-20 10 -6 63.4275 83.6186 1
-20 -10 -6 156.412 114.999 1
-20 -10 -7 264.886 121.586 1
-20 10 -7 511.786 108.813 1
-20 12 6 366.354 140.513 1
20 12 -6 83.2786 102.629 1
20 -12 -6 369.776 109.512 1
20 12 -5 90.8761 100.534 1
20 -12 -5 61.5516 104.800 1
20 12 -5 99.0730 55.2972 1
-20 12 5 115.922 98.6853 1
20 12 -4 21.5849 99.4435 1
20 12 -4 10.2666 59.3433 1
-20 12 4 91.2799 113.259 1
-20 12 3 4046.91 356.890 1
-20 -12 3 2769.34 420.527 1
20 12 -3 3696.03 377.562 1
20 12 -2 47.6091 107.847 1
-20 -12 2 195.072 174.762 1
-20 12 2 124.839 101.259 1
20 -12 -2 94.0854 95.5334 1
-20 12 1 -9.13712 96.4671 1
20 -12 -1 31.9943 76.4427 1
20 12 -1 -19.4563 122.689 1
-20 12 0 484.346 115.299 1
20 -12 0 436.016 103.152 1
-20 -12 0 344.058 152.538 1
20 12 0 321.155 130.204 1
-20 12 -1 31.3139 82.5796 1
20 12 1 52.1364 107.093 1
-20 -12 -1 45.7387 123.603 1
-20 12 -2 35.7818 74.9743 1
20 12 2 146.345 116.702 1
20 -12 2 78.8862 95.8013 1
-20 -12 -2 82.2844 127.589 1
20 -12 3 305.067 114.720 1
-20 12 -3 112.461 81.0540 1
20 12 3 363.146 137.287 1
-20 12 -3 386.779 115.995 1
-20 -12 -3 546.963 145.627 1
20 12 4 177.531 139.852 1
-20 12 -4 254.851 96.3853 1
20 12 5 386.075 159.083 1
-20 12 -5 475.101 121.741 1
-20 -12 -5 528.453 167.787 1
20 -14 -4 280.854 116.574 1
20 14 -4 199.960 138.632 1
-20 14 4 236.827 134.555 1
-20 14 3 126.259 89.6649 1
20 14 -3 219.580 128.144 1
-20 -14 3 202.611 190.731 1
20 14 -2 631.455 159.698 1
20 -14 -2 596.703 129.762 1
20 14 -1 41.7606 93.2572 1
20 -14 -1 274.323 109.982 1
20 14 -1 244.122 122.643 1
20 14 0 291.849 111.523 1
20 -14 0 253.093 106.368 1
-20 14 0 395.375 123.546 1
-20 -14 0 334.310 149.625 1
20 -14 1 122.359 103.407 1
-20 14 -1 90.9452 101.715 1
-20 -14 -1 219.544 139.516 1
-20 14 -1 110.304 106.725 1
-20 -14 -2 25.4478 126.017 1
-20 14 -2 41.2664 99.4767 1
20 14 3 250.103 118.347 1
-20 14 -3 349.561 117.039 1
21 -1 -9 28.7611 68.0219 1
21 1 -9 15.2133 68.2417 1
-21 1 9 697.652 94.4243 1
21 -1 -9 462.107 68.3808 1
-21 -1 8 695.915 117.531 1
-21 1 8 942.016 126.103 1
21 -1 -7 317.084 71.0880 1
-21 1 7 285.694 73.0549 1
-21 -1 7 289.805 72.2542 1
21 1 -7 159.417 55.2102 1
21 -1 -7 281.142 68.7187 1
21 -1 -6 1647.48 145.647 1
21 -1 -6 1332.00 150.061 1
-21 1 6 1193.99 152.875 1
-21 -1 6 1250.32 140.812 1
21 1 -6 1062.67 142.712 1
21 1 -6 1416.88 148.149 1
21 -1 -5 1128.92 108.425 1
-21 -1 5 1053.86 109.884 1
21 -1 -5 789.261 103.227 1
21 1 -5 835.860 111.890 1
21 1 -5 888.217 104.528 1
21 -1 -4 100.204 38.2004 1
21 1 -4 87.4542 56.3851 1
21 1 -4 96.7753 42.3200 1
21 -1 -4 110.361 58.8287 1
21 -1 -3 4686.98 465.557 1
21 -1 -3 5046.68 467.281 1
-21 1 2 12445.8 1096.35 1
-21 1 2 14544.2 1100.57 1
-21 -1 1 7193.11 589.735 1
-21 -1 1 7127.15 588.932 1
21 1 -1 6263.64 587.935 1
-21 1 1 7540.04 587.443 1
-21 1 1 5578.67 587.098 1
21 -1 0 6277.15 730.830 1
-21 -1 0 10062.5 738.810 1
21 -1 0 6126.60 729.065 1
-21 -1 0 9082.24 731.194 1
21 1 0 7208.68 732.604 1
-21 1 0 10206.8 735.639 1
21 1 0 5732.67 728.524 1
-21 1 0 9648.61 736.576 1
21 -1 1 21773.0 1758.87 1
21 -1 1 19879.8 1760.55 1
-21 -1 -1 16662.1 1756.40 1
21 1 1 14829.4 1759.23 1
-21 1 -1 24624.5 1762.42 1
21 1 1 17207.0 1760.25 1
21 1 2 5280.55 398.168 1
21 -1 2 4460.35 394.713 1
-21 1 -3 1019.06 126.316 1
-21 -1 -3 1098.28 141.903 1
-21 1 -3 1338.42 135.323 1
-21 1 -4 47.5446 56.6367 1
-21 -1 -4 -0.26803 16.7709 1
-21 -1 -5 809.862 92.1104 1
-21 1 -5 585.284 75.5646 1
-21 1 -5 476.942 86.4658 1
-21 -1 -5 737.098 105.773 1
-21 1 -6 2494.89 349.974 1
21 -1 6 3754.63 354.490 1
-21 -1 -6 2513.84 367.985 1
-21 1 -6 4198.84 350.140 1
21 -1 7 38.7481 68.7629 1
21 1 7 55.3268 75.0656 1
-21 1 -7 38.4913 63.2334 1
-21 -1 -7 37.4262 58.5321 1
21 1 8 839.106 150.557 1
21 -1 8 1268.35 135.838 1
-21 1 -8 975.551 139.779 1
-21 -1 -9 366.772 98.2262 1
-21 1 -9 240.911 70.0988 1
21 3 -9 11.8420 46.8046 1
21 -3 -8 24.1251 58.3942 1
21 -3 -8 23.7552 47.2698 1
-21 3 8 39.7456 73.6875 1
21 3 -8 18.5224 37.0210 1
21 3 -7 169.202 48.8402 1
-21 3 7 206.034 75.1484 1
-21 -3 7 121.587 45.5286 1
21 -3 -7 122.285 37.7775 1
21 3 -7 36.6501 53.7087 1
21 3 -6 22.1754 46.2648 1
-21 -3 6 24.5389 36.5532 1
21 -3 -6 14.1855 27.8000 1
-21 -3 5 3498.74 266.760 1
21 3 -5 3336.05 257.333 1
21 3 -5 2759.29 258.613 1
21 -3 -5 3818.07 265.938 1
21 3 -4 2579.77 260.072 1
21 3 -4 2510.46 261.025 1
21 -3 -4 2313.69 259.670 1
21 3 -3 2128.15 158.998 1
-21 3 3 2491.52 167.037 1
21 -3 -2 364.061 75.4677 1
21 -3 -2 364.911 60.5114 1
-21 -3 2 434.285 69.1595 1
21 3 -2 299.162 65.9188 1
-21 3 2 454.861 79.3581 1
-21 3 1 9229.77 799.217 1
-21 -3 1 8908.50 800.679 1
-21 3 1 7158.01 794.390 1
21 -3 -1 7712.58 792.005 1
-21 -3 1 10785.0 794.198 1
21 3 -1 7056.44 793.213 1
21 3 0 1824.59 279.324 1
-21 -3 0 2119.55 280.661 1
-21 -3 -1 39271.8 3160.33 1
21 3 1 30145.6 3152.40 1
21 -3 1 33388.3 3138.46 1
-21 3 -1 38963.9 3139.29 1
21 -3 1 42761.0 3145.39 1
21 3 1 24390.8 3137.37 1
-21 -3 -2 3910.80 305.861 1
-21 3 -2 2546.53 292.103 1
21 3 2 2728.32 294.672 1
-21 -3 -2 2766.89 297.412 1
21 3 2 4138.38 328.660 1
-21 -3 -3 12239.0 596.164 1
21 3 3 10827.1 594.678 1
-21 3 -4 1059.45 124.958 1
-21 -3 -4 1351.05 130.800 1
-21 3 -5 6021.63 494.576 1
-21 -3 -5 7511.15 512.623 1
-21 -3 -5 3452.95 494.229 1
-21 3 -5 4879.89 485.519 1
-21 -3 -6 1050.33 132.843 1
-21 -3 -6 1128.73 120.610 1
-21 3 -6 765.526 96.4532 1
21 -3 6 1187.61 127.577 1
-21 -3 -7 208.821 79.8231 1
21 -3 7 168.646 76.6488 1
21 3 8 142.686 82.7601 1
-21 3 -8 34.6473 65.9779 1
-21 3 -8 140.314 57.5685 1
-21 -3 -8 95.1297 76.6249 1
-21 -3 -8 118.340 74.2634 1
-21 3 -9 -21.2618 47.7945 1
-21 -3 -9 2.44584 78.0581 1
-21 3 -9 -11.9226 74.7949 1
-21 -3 -9 -22.5399 68.7326 1
21 5 -8 22.7134 40.4311 1
21 -5 -8 96.8259 63.9182 1
21 -5 -8 77.0222 43.7836 1
21 5 -7 22.1905 54.7338 1
-21 -5 7 36.1413 41.4141 1
21 -5 -7 41.1858 52.3484 1
-21 -5 6 90.8857 59.6449 1
21 -5 -6 104.157 54.7894 1
21 5 -6 50.6479 39.1406 1
21 5 -5 136.815 62.8552 1
21 -5 -5 337.072 85.9011 1
-21 -5 5 227.789 80.2485 1
21 5 -5 205.309 64.7786 1
21 -5 -4 2412.67 187.254 1
21 5 -4 2083.55 170.804 1
-21 5 4 2282.49 187.447 1
21 -5 -3 708.508 99.8730 1
-21 5 3 1119.71 117.045 1
21 5 -2 628.988 101.917 1
21 -5 -2 779.851 116.292 1
21 -5 -2 616.685 101.043 1
-21 5 2 841.820 125.641 1
-21 5 2 859.701 114.782 1
21 -5 -1 570.074 98.0482 1
-21 5 1 567.961 98.6216 1
21 5 -1 657.966 110.848 1
-21 -5 1 785.199 109.770 1
21 5 -1 585.943 90.4499 1
21 -5 0 2459.79 253.716 1
21 -5 0 2457.45 253.025 1
-21 5 0 2983.41 272.347 1
-21 -5 0 2572.89 301.076 1
-21 -5 0 1682.01 268.459 1
21 5 0 2185.29 275.268 1
21 5 1 3474.93 348.817 1
-21 5 -1 3177.02 306.804 1
21 -5 1 2962.96 307.752 1
-21 5 -1 3639.87 324.823 1
-21 5 -2 3319.03 343.185 1
21 -5 2 3495.54 346.574 1
-21 -5 -2 3736.77 363.627 1
21 5 2 3217.88 357.031 1
-21 -5 -2 3876.10 362.564 1
21 5 3 9158.22 752.155 1
-21 5 -3 9792.38 741.293 1
-21 -5 -3 5289.09 759.484 1
-21 -5 -3 5864.06 758.317 1
-21 5 -3 7580.42 737.093 1
21 5 4 9278.67 804.800 1
-21 5 -4 7012.71 784.020 1
-21 5 -4 8768.83 789.090 1
-21 -5 -4 6894.41 809.111 1
-21 -5 -4 10713.3 809.571 1
-21 5 -5 971.251 137.039 1
-21 -5 -5 968.081 164.216 1
-21 5 -5 1323.26 129.290 1
21 5 5 1252.34 157.449 1
-21 -5 -7 -0.61329 26.1685 1
21 -5 7 369.153 78.9541 1
21 -5 8 738.442 95.1116 1
-21 5 -8 569.371 87.7131 1
-21 -5 -8 284.885 96.5815 1
-21 5 -8 187.609 73.0035 1
-21 -5 -8 943.724 126.057 1
21 7 -8 185.783 50.7657 1
21 7 -8 5.23756 63.1556 1
-21 -7 7 2018.72 191.989 1
21 -7 -7 1316.60 203.981 1
21 7 -6 -8.42821 49.6106 1
-21 7 6 53.5403 90.3613 1
-21 -7 5 2604.39 311.194 1
21 -7 -5 3885.99 329.575 1
21 7 -5 3024.26 305.708 1
-21 7 5 3997.05 337.232 1
21 -7 -5 4093.11 355.392 1
21 7 -5 1866.53 314.193 1
21 -7 -4 881.595 121.765 1
21 7 -4 744.184 106.144 1
-21 7 4 1021.14 144.139 1
21 7 -4 905.446 102.975 1
21 -7 -4 649.761 105.756 1
21 7 -3 628.652 110.429 1
21 7 -3 419.706 90.7096 1
21 -7 -3 509.223 101.144 1
-21 -7 2 87.1819 100.709 1
21 -7 -2 58.2058 82.5379 1
21 7 -2 54.7028 92.0548 1
21 -7 -1 11698.9 1179.89 1
21 7 -1 13368.7 1184.03 1
21 7 -1 13963.0 1187.78 1
-21 7 1 11436.0 1179.71 1
-21 7 1 11365.8 1177.25 1
21 -7 -1 11504.6 1176.26 1
21 7 0 387.106 99.6033 1
-21 7 0 440.904 89.5884 1
21 7 0 395.785 108.380 1
-21 7 0 532.666 96.0154 1
-21 7 -1 1354.09 165.114 1
-21 -7 -1 1345.59 188.794 1
21 -7 1 1631.51 165.104 1
21 7 1 934.547 162.369 1
-21 7 -1 1362.82 163.750 1
-21 -7 -1 959.652 170.077 1
21 7 1 1073.81 175.431 1
-21 -7 -2 4429.31 411.405 1
-21 7 -2 3496.11 384.983 1
-21 -7 -2 3432.81 407.734 1
-21 -7 -3 175.818 93.2664 1
-21 -7 -3 156.565 95.3948 1
-21 7 -3 135.448 75.4508 1
-21 7 -4 1169.61 159.615 1
-21 -7 -4 1185.06 191.979 1
21 7 4 1401.22 202.863 1
-21 7 -4 1746.88 177.394 1
-21 -7 -4 2031.76 232.412 1
-21 7 -5 972.513 140.991 1
21 7 5 1115.13 185.812 1
21 7 6 37.3144 103.746 1
-21 7 -6 39.1194 50.1026 1
-21 -7 -6 53.9475 69.8222 1
21 -7 6 29.7377 77.1438 1
-21 7 -7 951.658 131.356 1
-21 7 -8 361.942 78.1578 1
-21 7 -8 19.1421 55.1865 1
-21 -7 -8 239.999 120.046 1
21 -9 -7 368.253 90.1252 1
21 9 -7 68.3720 67.9638 1
-21 9 7 397.757 112.352 1
21 -9 -6 862.959 116.572 1
21 9 -6 385.394 109.839 1
-21 9 6 813.034 134.147 1
21 -9 -6 666.474 138.898 1
-21 -9 6 506.120 114.842 1
21 9 -6 540.593 102.254 1
21 -9 -5 2191.36 242.647 1
21 9 -5 1033.34 181.161 1
21 9 -4 -1.27112 9.02802 1
21 -9 -3 90.8877 92.4584 1
-21 9 3 211.066 90.6570 1
21 -9 -3 207.748 104.125 1
21 9 -3 21.7037 93.6713 1
-21 -9 2 167.323 125.538 1
21 9 -2 117.175 67.3814 1
21 9 -2 158.254 103.355 1
-21 9 2 340.347 95.0693 1
21 -9 -2 153.768 71.9151 1
-21 -9 1 3099.48 291.257 1
21 9 -1 1733.34 264.336 1
21 9 -1 2233.54 290.424 1
-21 9 1 3055.57 285.978 1
21 9 0 130.825 83.8676 1
21 9 0 194.539 108.359 1
-21 9 0 174.399 71.0747 1
21 -9 1 1512.55 201.795 1
-21 9 -1 1168.06 157.204 1
-21 9 -1 1204.14 182.670 1
21 9 1 1248.70 196.066 1
-21 -9 -1 1497.85 218.059 1
-21 9 -2 1784.94 214.508 1
21 9 2 1332.58 246.388 1
-21 9 -2 2115.57 241.566 1
-21 -9 -2 1857.11 263.993 1
21 9 3 15.6188 128.814 1
-21 -9 -3 94.8478 119.535 1
-21 9 -3 238.701 105.054 1
-21 -9 -3 206.287 109.505 1
21 -9 3 124.372 122.478 1
-21 -9 -4 194.442 112.703 1
-21 -9 -4 197.251 122.837 1
-21 -9 -5 2455.21 453.425 1
-21 9 -5 4239.35 439.004 1
-21 9 -6 1192.13 153.978 1
-21 -9 -6 1060.84 186.961 1
21 -9 6 1536.99 169.674 1
-21 9 -6 916.241 176.693 1
-21 -9 -6 1109.71 193.682 1
21 9 6 1406.62 204.251 1
-21 -9 -7 357.774 106.139 1
-21 9 -7 179.093 84.4511 1
21 9 7 320.563 135.420 1
21 11 -6 15.8378 79.3793 1
21 11 -6 28.6228 51.2954 1
21 11 -5 462.136 144.827 1
21 -11 -5 909.269 131.865 1
-21 11 5 1181.68 168.835 1
21 11 -5 437.079 123.762 1
21 -11 -5 978.818 166.158 1
21 11 -4 2250.54 251.555 1
-21 11 4 2314.66 257.017 1
-21 11 3 115.261 103.798 1
-21 -11 3 216.344 111.472 1
21 11 -2 1389.37 321.012 1
-21 11 2 2980.21 320.957 1
21 11 -1 93.4432 107.946 1
-21 11 1 89.9855 105.938 1
21 -11 -1 69.5803 98.7606 1
21 11 -1 36.6524 117.431 1
-21 -11 0 70.4103 144.973 1
21 -11 0 136.645 107.441 1
21 11 0 48.3864 105.155 1
21 11 0 6.33715 110.973 1
-21 11 0 26.0738 82.7351 1
-21 11 0 75.4626 89.1384 1
21 11 1 452.546 135.826 1
-21 11 -1 268.266 94.1504 1
-21 11 -1 285.129 99.9617 1
21 -11 2 328.645 121.669 1
-21 11 -2 133.831 75.7845 1
21 11 2 199.025 134.784 1
-21 11 -3 291.280 92.5909 1
21 -11 3 715.664 142.404 1
21 11 3 592.393 155.461 1
-21 11 -4 556.477 106.191 1
21 11 4 408.787 155.118 1
-21 -11 -5 730.819 201.663 1
-21 11 -5 532.434 109.278 1
-21 11 -5 1144.35 150.268 1
21 11 5 720.648 192.104 1
-21 -11 -6 202.401 146.005 1
-21 11 -6 299.613 108.078 1
-21 13 5 121.180 117.638 1
21 13 -5 79.6559 110.936 1
21 -13 -5 103.560 107.021 1
21 13 -4 721.747 156.862 1
-21 13 4 1008.82 164.102 1
-21 -13 3 965.233 218.720 1
21 13 -3 789.010 176.297 1
-21 13 3 1128.66 175.834 1
-21 13 2 41.6032 96.4959 1
21 13 -2 -2.92951 107.047 1
21 13 -2 -13.9032 116.683 1
21 -13 -2 38.9309 95.0413 1
-21 -13 1 70.9922 151.636 1
-21 13 1 87.4384 92.0346 1
21 -13 -1 66.6949 111.038 1
21 13 -1 19.0841 117.642 1
-21 -13 0 22.8365 132.062 1
21 -13 0 29.9424 82.1382 1
-21 -13 -1 217.190 134.866 1
-21 13 -1 69.7101 92.3564 1
-21 -13 -2 143.530 130.546 1
-21 13 -2 182.868 100.218 1
21 13 2 65.1631 124.685 1
-21 13 -2 34.5388 79.2366 1
-21 13 -3 273.723 116.633 1
21 13 3 213.120 139.777 1
-21 -13 -4 36.2419 130.590 1
-21 13 -4 125.231 90.5474 1
21 13 4 -15.3464 140.072 1
21 15 -2 13.5770 121.585 1
21 -15 -2 52.8923 114.338 1
21 15 -1 190.990 133.836 1
-21 -15 1 309.224 161.641 1
-21 15 1 175.727 104.976 1
21 -15 -1 124.729 109.633 1
-21 15 0 -11.5680 110.816 1
21 15 0 127.358 116.822 1
-21 -15 0 46.5441 134.175 1
21 -15 0 63.8296 96.6112 1
-21 15 -1 2.07577 110.107 1
21 15 1 -27.8615 114.037 1
-21 -15 -1 23.3972 137.622 1
21 -15 1 23.4661 103.457 1
22 0 -9 -7.19746 58.5970 1
-22 0 8 1935.01 229.728 1
-22 0 7 13.8655 63.5706 1
22 0 -7 43.8718 49.2532 1
22 0 -6 610.881 82.8008 1
22 0 -6 701.464 97.7375 1
22 0 -5 2.68382 43.0671 1
22 0 -5 31.6540 35.4611 1
22 0 -4 586.592 92.8714 1
22 0 -3 14.3621 57.1035 1
22 0 -3 3.03054 22.4422 1
-22 0 2 2053.84 211.811 1
-22 0 1 35.6996 42.5650 1
-22 0 1 97.7462 56.2094 1
22 0 -1 52.0747 36.6582 1
-22 0 0 21188.9 2011.08 1
22 0 0 20497.3 2015.27 1
22 0 0 17138.8 2015.25 1
-22 0 -1 31.5199 41.2162 1
22 0 1 0.23192 62.9706 1
22 0 1 13.9380 59.3755 1
-22 0 -2 6950.66 481.886 1
22 0 2 3034.67 474.254 1
-22 0 -3 38.0153 57.4674 1
-22 0 -4 0.20585 2.70699 1
-22 0 -5 12.3487 65.3863 1
-22 0 -5 23.9972 31.8552 1
-22 0 -6 24.7684 61.8232 1
-22 0 -6 17.5767 38.9352 1
-22 0 -7 9.76492 67.3779 1
22 0 7 5.42352 52.5669 1
-22 0 -8 302.530 107.847 1
22 0 8 129.399 84.8739 1
-22 0 -9 -3.64272 87.4801 1
-22 0 -9 -7.82169 75.0167 1
22 -2 -9 429.575 66.7921 1
22 2 -9 -3.66510 46.5442 1
22 -2 -8 17.5309 54.6338 1
22 2 -8 2.25011 47.4009 1
22 -2 -8 25.2262 61.2157 1
-22 2 8 9.76979 67.1475 1
22 -2 -7 5.87732 52.3347 1
-22 2 7 15.1725 74.3418 1
-22 -2 7 1.81921 44.1168 1
22 2 -7 -5.29698 40.6365 1
22 -2 -6 359.414 61.8990 1
22 2 -6 281.971 59.9111 1
-22 -2 6 229.063 63.2695 1
22 2 -6 274.859 65.6308 1
22 -2 -6 496.276 71.3578 1
22 2 -5 1429.06 206.401 1
22 2 -5 1699.93 212.509 1
22 -2 -5 2660.59 222.410 1
-22 -2 5 2333.45 217.386 1
22 2 -4 1044.14 124.435 1
22 -2 -4 1187.74 135.585 1
22 -2 -4 1333.36 132.542 1
22 -2 -3 827.660 84.0794 1
22 2 -3 -0.40139 32.1146 1
-22 2 2 14911.3 1076.34 1
22 2 -2 9950.96 1068.47 1
-22 2 2 14604.4 1092.32 1
-22 -2 2 11628.0 1070.27 1
22 -2 -2 9128.29 1073.30 1
-22 -2 1 5971.40 576.300 1
22 2 -1 6064.18 579.336 1
22 -2 -1 5613.68 576.004 1
-22 2 1 6406.38 576.326 1
-22 2 1 4587.45 579.901 1
-22 -2 0 278.537 62.7436 1
22 -2 0 104.147 57.1003 1
-22 2 0 185.236 70.1838 1
22 -2 0 119.129 62.1961 1
-22 2 0 123.545 59.9133 1
22 2 0 153.403 52.9593 1
-22 -2 0 211.542 75.4556 1
22 -2 1 4398.96 375.391 1
22 2 1 3406.63 369.793 1
22 -2 1 2804.07 368.539 1
-22 -2 -1 5279.76 375.036 1
22 2 1 3413.01 372.715 1
-22 2 -1 3934.91 369.358 1
-22 -2 -2 125.591 58.2642 1
22 -2 2 126.295 70.5957 1
-22 -2 -2 157.736 64.9359 1
22 2 2 145.523 51.9510 1
-22 2 -2 296.470 62.1604 1
-22 -2 -3 1155.08 131.844 1
-22 2 -3 1196.11 125.730 1
-22 -2 -4 228.151 79.2487 1
-22 2 -4 184.526 44.1572 1
-22 2 -4 200.148 63.4524 1
-22 2 -5 231.593 73.7191 1
-22 -2 -5 -0.74241 30.6895 1
-22 -2 -6 703.340 92.4910 1
22 -2 6 518.540 89.5029 1
-22 2 -6 533.281 81.0668 1
-22 -2 -6 417.814 92.8741 1
-22 2 -6 318.476 66.8085 1
22 -2 7 1522.64 190.087 1
-22 2 -7 1272.41 175.211 1
22 -2 8 734.034 100.002 1
22 2 8 466.734 105.251 1
-22 -2 -8 515.200 122.899 1
-22 2 -8 274.022 92.6414 1
-22 -2 -8 942.434 114.563 1
-22 2 -9 68.0041 49.6766 1
-22 -2 -9 68.0442 78.2697 1
-22 2 -9 -23.2590 79.2732 1
22 -4 -9 3.47093 53.1996 1
22 -4 -9 26.1316 55.9202 1
22 4 -9 15.7583 34.0893 1
22 4 -8 32.3620 63.8404 1
22 -4 -8 80.0170 53.4596 1
22 -4 -8 152.318 56.6399 1
-22 4 8 121.178 87.2111 1
22 4 -7 12.3271 47.8786 1
-22 -4 7 13.9755 41.2776 1
22 4 -7 -4.56427 58.7565 1
22 -4 -6 704.625 132.768 1
22 -4 -6 1322.36 168.393 1
-22 -4 6 1827.69 136.771 1
22 4 -6 759.276 130.506 1
22 4 -6 1830.86 175.414 1
22 -4 -5 98.1564 60.8690 1
-22 -4 5 103.258 61.0704 1
22 4 -5 64.6758 41.3953 1
22 -4 -5 177.729 49.0038 1
22 4 -5 93.9209 49.1334 1
22 -4 -4 1504.04 183.623 1
22 4 -4 1580.64 171.468 1
22 4 -4 1200.12 174.282 1
-22 4 3 8507.58 627.310 1
22 -4 -3 5257.49 607.544 1
22 -4 -2 251.434 65.0690 1
22 4 -2 65.6015 60.4534 1
22 -4 -2 225.917 62.8092 1
-22 -4 1 3428.14 309.792 1
-22 -4 1 3516.90 335.344 1
22 4 -1 3085.47 313.827 1
22 -4 -1 2744.25 298.866 1
22 -4 0 205.153 78.8785 1
-22 4 0 300.875 75.5619 1
22 -4 0 212.211 67.2887 1
-22 -4 0 104.369 76.9871 1
22 4 0 210.358 105.226 1
-22 4 -1 3170.90 297.416 1
-22 -4 -1 3771.47 312.595 1
22 4 1 3053.01 315.360 1
-22 4 -1 2953.37 297.586 1
22 -4 1 3259.71 302.880 1
22 4 2 339.812 98.8299 1
-22 -4 -2 521.027 103.379 1
-22 -4 -2 491.240 113.166 1
-22 4 -2 561.553 90.3539 1
22 4 2 398.148 86.5639 1
22 -4 2 346.651 91.1920 1
-22 4 -3 3152.88 308.577 1
22 4 3 2961.46 315.231 1
-22 -4 -3 2875.16 324.849 1
-22 4 -3 3313.41 305.392 1
-22 4 -4 5503.86 568.313 1
22 4 4 5628.10 575.259 1
-22 4 -4 6235.30 568.298 1
-22 -4 -4 6647.15 586.806 1
-22 4 -5 768.795 122.179 1
-22 -4 -5 1124.70 166.655 1
-22 4 -6 120.261 62.2537 1
-22 4 -6 190.210 52.0322 1
22 -4 7 130.322 81.7026 1
-22 -4 -7 147.668 79.3057 1
-22 -4 -7 274.490 70.2913 1
-22 -4 -8 276.673 76.4849 1
-22 -4 -8 144.248 82.5341 1
-22 4 -8 301.510 64.6489 1
-22 4 -8 25.8215 56.2554 1
22 -4 8 191.706 74.4408 1
22 6 -8 -6.03311 47.3420 1
22 -6 -8 18.4550 48.9085 1
22 -6 -8 11.8526 59.5656 1
-22 -6 7 633.539 89.2015 1
22 -6 -7 97.9722 63.3661 1
22 6 -6 14.8115 55.3480 1
22 6 -5 28.8326 51.4341 1
-22 6 5 4.61148 91.4076 1
22 6 -5 31.0636 48.1004 1
22 -6 -4 1281.68 139.143 1
22 6 -4 849.975 121.697 1
22 -6 -4 1263.53 166.309 1
-22 6 4 1126.46 170.003 1
22 6 -4 767.089 120.505 1
22 6 -3 1801.54 209.423 1
22 6 -3 1380.31 204.212 1
22 -6 -3 2544.20 219.641 1
22 -6 -3 2185.84 221.135 1
-22 -6 2 2942.41 318.563 1
22 -6 -2 3932.31 313.521 1
22 -6 -2 3033.41 304.987 1
-22 -6 1 2994.85 294.212 1
22 -6 -1 2665.86 266.775 1
-22 6 1 3678.29 282.406 1
22 6 -1 2325.07 274.388 1
22 6 -1 1720.05 263.739 1
22 -6 0 2976.28 353.009 1
-22 6 0 3270.94 352.976 1
22 6 0 3752.93 365.556 1
22 6 0 2350.88 364.432 1
22 -6 1 6920.51 666.045 1
-22 6 -1 7455.84 666.905 1
22 6 1 5825.88 671.986 1
-22 -6 -1 5069.50 682.983 1
-22 6 -1 8170.08 665.030 1
22 -6 2 88.6128 69.2555 1
-22 6 -2 130.878 59.6288 1
-22 -6 -2 191.487 90.5493 1
-22 -6 -3 2757.23 262.740 1
22 6 3 1696.52 251.141 1
-22 6 -3 1686.81 226.685 1
-22 -6 -3 2274.00 310.689 1
-22 6 -3 2906.60 237.831 1
-22 -6 -4 1568.10 200.203 1
-22 -6 -4 1323.28 166.069 1
-22 6 -4 1256.47 155.427 1
22 6 4 1325.66 179.036 1
-22 6 -4 1566.90 151.492 1
-22 -6 -5 30.2744 84.0109 1
-22 6 -5 16.9871 52.8480 1
-22 6 -5 19.6995 31.6500 1
22 6 5 30.4552 102.835 1
-22 -6 -5 40.5906 69.9999 1
-22 6 -6 617.837 90.2229 1
22 6 6 809.982 149.522 1
22 -6 6 660.659 109.428 1
-22 -6 -7 1756.12 221.763 1
-22 -6 -7 1227.42 251.983 1
-22 -6 -8 29.0272 86.7470 1
-22 6 -8 13.1119 58.0659 1
-22 6 -8 -0.24403 51.3917 1
22 8 -8 3.30966 40.0958 1
22 -8 -8 43.6848 74.4460 1
22 8 -7 1194.70 143.841 1
-22 -8 7 855.840 174.337 1
22 8 -6 220.708 82.6120 1
-22 8 6 364.015 110.870 1
-22 -8 6 261.737 93.0326 1
22 -8 -6 185.221 87.1787 1
-22 8 5 14.0130 94.7948 1
22 -8 -5 37.7628 70.2346 1
22 8 -5 4.52835 33.3934 1
22 -8 -4 40.4524 69.8493 1
22 -8 -4 20.9139 63.2935 1
22 8 -4 3.32681 61.3126 1
22 8 -3 1496.50 180.599 1
22 -8 -3 1157.79 170.575 1
-22 8 2 773.966 135.955 1
22 -8 -2 819.628 141.092 1
22 8 -2 705.623 102.412 1
22 -8 -2 464.532 105.762 1
-22 -8 2 687.228 186.954 1
-22 8 1 833.023 100.048 1
22 -8 -1 29.2173 108.377 1
22 8 -1 1.23592 92.0341 1
-22 -8 1 499.160 154.296 1
22 8 -1 49.1809 102.547 1
-22 8 1 396.487 123.314 1
-22 8 0 804.709 120.391 1
22 8 0 629.404 141.413 1
22 8 0 872.578 133.205 1
-22 8 0 950.930 124.500 1
-22 8 -1 3109.68 322.930 1
-22 -8 -1 3874.88 336.547 1
-22 8 -1 2651.97 310.540 1
22 8 1 3726.47 333.310 1
22 8 1 3070.63 328.457 1
22 -8 1 2354.13 315.253 1
-22 -8 -2 1129.66 188.113 1
-22 8 -2 1035.35 156.913 1
22 8 2 1171.61 191.870 1
-22 8 -2 1580.75 157.211 1
-22 8 -3 142.725 67.9115 1
-22 -8 -3 40.2406 116.290 1
-22 -8 -3 66.8068 89.0788 1
-22 -8 -4 137.553 112.213 1
-22 -8 -4 86.0114 98.4666 1
-22 -8 -5 553.533 130.152 1
22 8 5 366.339 131.929 1
22 8 6 -15.8561 103.179 1
-22 8 -6 23.9026 48.1386 1
-22 -8 -6 70.9094 109.477 1
-22 8 -6 6.30020 63.1240 1
-22 -8 -6 -0.60128 85.0798 1
22 8 7 1546.90 250.223 1
-22 8 -7 1660.75 225.060 1
22 10 -7 91.0111 62.0917 1
22 -10 -7 199.640 96.4633 1
22 10 -6 -4.70887 70.1914 1
22 -10 -6 26.5512 68.9144 1
22 -10 -6 73.6106 104.125 1
-22 -10 6 -19.6275 93.6882 1
22 10 -6 16.2208 59.4624 1
22 10 -5 351.834 98.4278 1
22 10 -4 0.48734 23.4495 1
22 -10 -4 13.9593 72.9745 1
-22 10 4 5.05511 94.7535 1
22 -10 -3 400.405 109.253 1
-22 10 3 416.671 125.429 1
-22 -10 3 190.069 142.474 1
22 10 -2 1488.41 212.579 1
22 10 -2 1185.73 194.924 1
22 -10 -2 1493.95 211.700 1
-22 10 1 140.373 85.7208 1
22 10 -1 47.6473 96.8497 1
22 -10 -1 112.821 68.1910 1
22 10 -1 104.261 106.541 1
-22 -10 0 4390.96 322.977 1
-22 10 0 2161.75 264.768 1
22 10 0 1088.96 280.301 1
22 10 0 2797.06 296.018 1
22 -10 0 2158.58 263.842 1
-22 10 0 3267.82 292.698 1
22 10 1 460.888 143.591 1
-22 -10 -1 621.152 160.694 1
-22 10 -1 568.745 119.083 1
-22 10 -1 328.478 90.7269 1
-22 10 -2 100.967 76.3442 1
-22 -10 -2 212.679 141.727 1
22 10 2 148.944 128.132 1
-22 10 -2 134.971 95.6860 1
22 -10 2 89.1789 87.0639 1
22 -10 3 904.385 142.217 1
-22 -10 -3 1099.06 188.829 1
22 10 3 969.832 187.555 1
22 10 4 306.475 142.113 1
-22 10 -4 201.661 63.0760 1
-22 10 -4 441.318 102.815 1
-22 10 -5 280.742 96.2275 1
-22 -10 -5 205.079 118.672 1
22 10 5 280.644 133.642 1
-22 10 -5 216.452 58.6595 1
-22 10 -6 144.917 82.9372 1
-22 -10 -6 222.936 102.949 1
-22 10 -6 112.409 55.2433 1
-22 12 6 176.934 120.196 1
22 12 -6 129.829 109.311 1
22 -12 -6 247.998 115.258 1
-22 12 5 151.205 116.154 1
22 -12 -5 84.4612 82.9212 1
-22 12 4 890.750 151.245 1
22 12 -4 759.469 149.632 1
22 12 -3 132.357 125.746 1
-22 12 3 277.437 115.265 1
22 12 -3 25.4968 113.336 1
-22 -12 3 217.363 131.009 1
-22 12 2 146.603 101.750 1
22 12 -2 87.2313 107.298 1
-22 -12 2 233.259 145.197 1
22 -12 -1 264.642 98.0795 1
-22 12 1 253.342 111.338 1
22 12 -1 197.589 122.125 1
-22 -12 0 847.468 216.261 1
22 12 0 492.168 161.112 1
-22 12 0 696.959 144.219 1
22 -12 0 661.269 137.261 1
-22 -12 -1 1040.02 183.709 1
22 12 1 690.681 150.048 1
-22 -12 -2 262.457 149.044 1
-22 12 -2 61.2847 70.4589 1
22 -12 2 78.4956 108.450 1
22 12 2 98.8642 122.996 1
22 12 3 510.956 156.056 1
-22 -12 -3 878.844 191.685 1
22 -12 3 404.201 144.861 1
-22 12 -3 517.012 137.274 1
-22 12 -3 464.548 109.357 1
-22 12 -4 167.917 101.629 1
22 12 4 169.734 137.319 1
22 12 5 55.0236 152.578 1
-22 12 -5 254.352 99.8164 1
-22 -12 -5 166.236 148.165 1
-22 14 3 595.707 158.432 1
22 14 -3 592.565 160.419 1
22 -14 -2 27.2035 87.4961 1
22 14 -2 -16.8904 121.130 1
22 -14 -1 288.606 108.920 1
22 14 -1 207.112 128.965 1
-22 -14 1 494.956 181.359 1
22 14 -1 123.986 120.835 1
22 14 0 56.3456 125.512 1
22 -14 0 25.5903 111.759 1
-22 14 0 1.69100 91.0398 1
-22 -14 0 58.8577 144.858 1
22 -14 1 304.268 124.540 1
-22 14 -1 68.8656 89.8922 1
-22 -14 -1 267.091 151.883 1
-22 14 -1 192.923 96.6408 1
-22 -14 -2 111.245 147.219 1
-22 14 -2 123.179 92.3649 1
22 14 3 2.76822 134.593 1
-22 14 -3 32.3539 82.9429 1
23 -1 -9 160.819 53.8785 1
23 1 -9 95.4851 47.8757 1
23 1 -9 54.9252 63.3726 1
23 -1 -9 53.2997 64.2968 1
-23 1 8 791.782 114.425 1
-23 -1 8 316.020 75.7286 1
23 -1 -7 13.5711 51.7126 1
-23 1 7 18.3662 53.5162 1
-23 -1 7 2.21867 44.4695 1
23 1 -7 -0.92073 39.5372 1
23 1 -6 284.301 63.7050 1
23 -1 -6 486.993 73.1527 1
-23 -1 6 405.622 73.5708 1
23 1 -6 548.378 76.8921 1
23 -1 -6 405.286 66.2987 1
23 1 -5 206.994 61.3611 1
23 1 -5 251.700 50.5431 1
23 -1 -5 220.926 48.7413 1
23 -1 -5 275.580 61.4754 1
23 1 -4 1674.58 129.604 1
23 1 -4 1713.52 131.785 1
23 1 -3 689.198 93.6393 1
23 1 -3 375.702 79.4785 1
23 1 -2 722.618 168.986 1
-23 -1 2 2158.37 182.756 1
-23 1 2 2505.94 194.907 1
-23 1 2 2466.30 182.752 1
23 -1 -2 1082.19 175.393 1
23 -1 -1 25687.6 2609.13 1
-23 -1 1 29745.6 2611.66 1
23 1 -1 24954.0 2608.80 1
-23 1 1 29483.7 2608.57 1
-23 -1 1 29424.7 2607.73 1
-23 1 1 30160.7 2611.84 1
-23 -1 0 7484.58 565.145 1
23 -1 0 5738.86 552.267 1
-23 -1 0 5585.63 551.572 1
-23 1 0 8544.29 561.633 1
23 1 0 3838.77 547.615 1
-23 1 0 7138.34 558.016 1
23 -1 0 4678.11 552.382 1
23 -1 1 13757.8 1206.02 1
23 1 1 10825.2 1206.28 1
23 -1 1 13617.6 1207.10 1
23 1 1 10898.0 1203.41 1
-23 1 -1 15638.3 1204.37 1
-23 -1 -1 12856.4 1203.76 1
23 1 2 94.7142 82.8846 1
-23 -1 -2 265.333 76.6187 1
23 -1 2 500.318 82.4508 1
-23 -1 -2 429.759 103.472 1
23 1 2 190.106 80.0758 1
-23 1 -3 73.4899 65.4524 1
-23 1 -3 25.7712 35.1602 1
-23 -1 -3 72.5763 73.7302 1
-23 -1 -4 269.981 42.1938 1
-23 -1 -4 98.3923 80.0370 1
-23 1 -4 183.143 60.3139 1
-23 1 -5 174.596 57.6595 1
-23 -1 -5 160.973 82.4756 1
-23 1 -5 236.213 41.5012 1
-23 -1 -5 266.501 55.5812 1
-23 1 -6 1031.91 117.113 1
-23 -1 -6 1516.92 133.825 1
-23 -1 -6 1243.49 139.792 1
-23 1 -6 676.489 119.554 1
23 -1 6 728.008 129.693 1
-23 -1 -7 48.5584 55.4559 1
23 -1 7 48.8293 74.1865 1
23 1 7 69.5883 74.3773 1
-23 1 -7 32.0797 61.1030 1
23 -1 8 430.895 87.2299 1
23 1 8 412.561 82.8903 1
-23 -1 -8 326.969 96.5878 1
-23 1 -8 202.693 81.8374 1
-23 1 -9 10.3442 51.5883 1
-23 1 -9 4.26928 78.5906 1
-23 -1 -9 22.9438 74.6892 1
23 -3 -9 180.116 60.0619 1
23 3 -9 3.97109 48.9421 1
23 -3 -8 229.549 71.9903 1
23 -3 -8 305.331 75.7540 1
-23 3 8 332.446 96.7305 1
23 3 -8 98.2921 55.9429 1
-23 -3 7 151.858 39.6050 1
23 -3 -7 169.410 50.9910 1
23 3 -7 137.786 52.8515 1
-23 -3 6 1715.04 133.104 1
23 -3 -6 1262.96 135.775 1
23 3 -6 678.017 130.209 1
23 -3 -6 1354.45 139.998 1
23 3 -6 914.644 129.465 1
23 3 -5 1585.19 142.995 1
-23 -3 5 1862.10 153.085 1
23 3 -5 1352.32 137.873 1
23 3 -4 5435.17 432.918 1
23 -3 -4 4854.44 433.403 1
-23 3 3 3759.45 183.889 1
23 -3 -3 2208.52 173.984 1
23 3 -2 466.246 78.5198 1
-23 3 2 403.759 90.3587 1
23 -3 -2 379.939 87.6994 1
23 -3 -2 353.023 70.8795 1
-23 3 2 497.279 79.1107 1
-23 -3 1 6913.13 570.448 1
23 3 -1 5123.61 561.338 1
-23 -3 1 6196.15 563.024 1
23 -3 -1 5600.78 565.785 1
-23 3 1 5898.67 566.685 1
23 -3 0 23.9665 60.3941 1
-23 3 0 2.78241 54.6156 1
23 -3 0 22.1655 48.6263 1
-23 -3 0 18.2522 61.2451 1
-23 -3 0 -0.57309 69.3905 1
23 3 1 822.943 133.899 1
23 -3 1 1100.05 134.822 1
-23 3 -1 1104.89 132.245 1
23 3 1 958.951 135.965 1
-23 3 -1 1430.71 129.243 1
-23 -3 -1 1298.92 144.007 1
23 3 2 1871.17 196.603 1
-23 3 -2 1466.39 178.479 1
-23 -3 -2 1526.71 189.282 1
23 -3 2 1456.69 183.338 1
23 3 2 1348.44 187.948 1
23 3 3 7915.84 712.985 1
-23 3 -3 7220.57 710.926 1
-23 3 -4 125.511 64.9791 1
23 3 4 57.0482 64.8804 1
-23 -3 -4 53.5754 57.8295 1
-23 -3 -5 274.254 87.9828 1
-23 -3 -5 407.730 72.1623 1
-23 3 -5 290.985 57.3314 1
-23 3 -5 437.574 81.6449 1
-23 3 -6 203.213 46.2892 1
-23 3 -6 192.449 69.1814 1
-23 -3 -6 0.94301 16.9512 1
23 -3 6 138.471 73.2621 1
-23 -3 -7 82.0332 56.0934 1
23 -3 7 77.6567 76.9592 1
-23 -3 -7 133.573 70.3729 1
-23 3 -7 25.1421 44.9466 1
-23 -3 -8 84.6010 61.7638 1
-23 3 -8 59.0365 56.1272 1
23 3 8 77.9114 71.1945 1
-23 -3 -8 85.3453 83.0630 1
23 -3 8 36.4614 76.9589 1
-23 -3 -9 91.1728 75.1243 1
-23 3 -9 69.6168 49.3667 1
-23 3 -9 4.92315 71.1204 1
23 5 -9 8.77892 37.0428 1
23 5 -9 -0.07875 27.0604 1
23 -5 -9 -4.37805 58.4283 1
23 5 -8 13.2948 49.1629 1
23 -5 -8 52.1106 52.7630 1
23 -5 -7 5.79723 42.0251 1
23 -5 -7 57.6505 74.2168 1
-23 -5 7 15.1485 44.9108 1
23 -5 -6 111.174 40.8899 1
-23 -5 6 108.772 67.0554 1
23 5 -6 13.7057 50.4189 1
23 5 -6 78.4558 69.1545 1
23 5 -5 115.398 63.7279 1
23 5 -5 227.093 53.8950 1
23 -5 -5 259.180 89.6266 1
23 5 -4 5337.91 477.941 1
-23 5 4 4617.76 484.858 1
23 -5 -4 4950.75 478.827 1
23 5 -4 4799.25 483.862 1
23 -5 -3 4840.54 407.121 1
23 -5 -3 5153.19 419.767 1
23 -5 -2 3123.17 335.837 1
-23 -5 2 2846.47 330.627 1
23 5 -2 2639.04 321.921 1
23 -5 -1 2118.16 285.942 1
-23 5 1 3489.34 307.147 1
23 5 -1 2662.27 287.908 1
-23 -5 1 4108.29 300.077 1
23 5 -1 2221.29 279.029 1
23 -5 0 450.772 82.0367 1
23 -5 0 522.213 88.4974 1
-23 5 0 565.629 103.358 1
23 5 0 417.089 97.2071 1
23 5 0 465.466 103.166 1
-23 5 0 645.441 93.3762 1
-23 5 -1 5988.27 482.489 1
-23 -5 -1 4521.12 485.915 1
-23 5 -1 5020.24 476.527 1
23 5 1 4641.02 486.634 1
23 -5 1 4286.37 476.503 1
-23 -5 -2 605.319 146.625 1
-23 -5 -2 675.716 131.582 1
-23 5 -2 1072.36 118.650 1
23 -5 2 758.380 121.530 1
-23 5 -3 4875.40 401.339 1
-23 5 -3 3970.68 405.205 1
-23 -5 -3 4680.19 426.640 1
-23 5 -4 6708.42 620.625 1
-23 -5 -4 6395.70 637.912 1
-23 -5 -4 6706.30 643.497 1
-23 5 -4 6747.06 620.883 1
23 5 4 5756.97 630.080 1
-23 -5 -5 40.0585 79.4486 1
23 5 5 21.9151 77.9028 1
-23 5 -5 48.7226 32.9534 1
-23 5 -5 30.2108 55.0735 1
-23 5 -6 19.7157 36.0321 1
23 -5 6 22.8717 77.1244 1
23 -5 7 324.617 87.9419 1
-23 5 -7 261.334 72.0081 1
-23 5 -8 23.5239 49.7583 1
-23 -5 -8 60.1199 75.7021 1
-23 -5 -8 14.5652 60.0314 1
-23 5 -8 8.90274 44.2654 1
23 7 -8 16.2253 62.5723 1
23 7 -8 1.74901 46.1959 1
-23 -7 7 327.603 109.000 1
23 7 -7 399.495 82.7285 1
23 7 -6 0.31396 61.9598 1
-23 7 6 136.368 101.095 1
-23 -7 6 63.1815 77.9729 1
-23 -7 5 885.527 127.019 1
23 -7 -5 676.218 105.491 1
-23 7 5 1010.18 133.660 1
23 -7 -5 754.554 111.179 1
23 -7 -4 295.235 89.2871 1
23 7 -4 248.329 56.2525 1
23 7 -4 198.682 69.6460 1
23 -7 -4 213.351 71.1276 1
23 7 -3 531.746 88.5700 1
23 7 -3 681.403 112.855 1
23 -7 -3 535.736 117.790 1
23 -7 -3 633.455 105.646 1
-23 -7 2 2880.26 343.535 1
23 -7 -2 3279.61 323.309 1
23 7 -1 159.105 79.3280 1
-23 7 1 204.030 74.3365 1
23 -7 -1 203.530 81.1366 1
23 -7 -1 149.716 61.9513 1
-23 7 1 129.083 83.6605 1
23 7 -1 263.832 95.2123 1
-23 7 0 69.4764 76.5481 1
23 7 0 141.395 86.5779 1
-23 7 0 135.938 85.0077 1
23 7 0 165.566 81.6478 1
-23 7 -1 837.924 133.170 1
23 7 1 1342.76 160.565 1
23 7 1 812.046 159.695 1
-23 7 -1 951.014 147.428 1
-23 -7 -2 1619.52 262.568 1
23 7 2 1222.21 203.053 1
23 -7 2 1315.35 187.717 1
-23 7 -2 1581.46 176.086 1
-23 7 -2 1485.86 181.118 1
-23 7 -3 1763.59 244.480 1
-23 -7 -3 1889.82 311.811 1
-23 -7 -4 1192.76 208.946 1
-23 7 -4 1232.96 177.307 1
23 7 4 1534.71 199.726 1
-23 7 -5 134.951 43.6518 1
-23 -7 -5 256.142 115.429 1
23 -7 6 400.473 137.871 1
23 7 6 661.887 151.902 1
-23 -7 -6 614.732 158.151 1
-23 7 -6 443.723 90.2997 1
23 -7 7 -44.6529 85.1575 1
-23 7 -7 -3.90603 71.4423 1
23 7 7 25.4687 116.627 1
-23 -7 -7 7.82154 92.8868 1
-23 -7 -8 56.2854 86.2296 1
-23 7 -8 59.5246 56.7530 1
-23 7 -8 -3.91673 52.6136 1
23 -9 -7 1141.59 132.687 1
-23 9 7 1269.19 175.161 1
-23 -9 6 427.337 92.6134 1
23 -9 -6 468.175 108.610 1
23 9 -6 228.195 76.6772 1
23 -9 -6 650.934 92.4710 1
-23 9 6 778.267 139.186 1
23 9 -6 186.784 90.7334 1
23 -9 -5 1517.60 170.102 1
23 9 -5 825.108 147.453 1
23 9 -4 1.25044 12.9165 1
23 -9 -4 227.670 103.122 1
23 -9 -4 157.257 79.3851 1
23 -9 -3 1662.05 231.314 1
-23 9 3 2151.69 253.212 1
23 9 -3 2363.01 245.225 1
-23 9 2 89.5787 97.7300 1
23 -9 -2 93.4943 70.0246 1
-23 -9 2 148.709 146.707 1
23 9 -2 103.110 92.1538 1
23 9 -2 140.183 62.5747 1
-23 -9 1 580.119 171.536 1
23 9 -1 862.470 164.759 1
23 -9 -1 1681.57 180.460 1
-23 9 1 1730.07 180.012 1
23 9 -1 583.304 146.539 1
23 9 0 1025.15 158.007 1
23 9 0 750.052 137.433 1
-23 9 0 1005.10 137.458 1
-23 -9 -1 308.391 113.836 1
-23 9 -1 377.131 101.970 1
23 9 1 333.418 117.207 1
-23 9 -1 364.925 104.781 1
23 -9 2 35.5329 91.6264 1
-23 9 -2 38.7299 74.0701 1
23 9 2 79.2571 109.972 1
-23 -9 -2 58.5451 89.5837 1
-23 9 -2 31.5203 68.6108 1
23 9 3 1775.15 257.746 1
23 -9 3 2028.59 253.224 1
-23 -9 -3 2441.37 256.121 1
-23 -9 -4 19.1495 101.869 1
23 9 4 1.86641 106.084 1
-23 9 -4 14.2659 39.7053 1
-23 -9 -4 9.80856 88.2576 1
-23 -9 -5 559.696 149.341 1
-23 9 -5 705.602 98.1947 1
-23 9 -5 682.342 126.955 1
-23 -9 -6 29.0979 91.9244 1
23 9 6 15.6960 117.413 1
-23 9 -6 100.783 53.8955 1
-23 9 -6 142.949 93.9668 1
-23 -9 -6 103.313 102.427 1
23 -9 6 72.7248 133.516 1
-23 -9 -7 137.434 130.004 1
-23 9 -7 68.3307 83.8028 1
-23 9 -7 26.2593 59.5849 1
23 11 -6 40.1605 87.3041 1
23 11 -6 23.4871 62.4265 1
23 -11 -6 -8.52508 78.7147 1
23 11 -5 148.708 102.870 1
23 11 -5 78.4336 73.7081 1
-23 11 5 93.8804 99.9625 1
23 -11 -5 53.1100 96.8897 1
23 11 -4 31.7965 98.2002 1
-23 11 4 167.785 117.778 1
-23 -11 3 22.9678 105.137 1
-23 11 3 53.3114 102.210 1
-23 11 2 83.1356 102.827 1
23 11 -2 32.1838 93.6189 1
-23 -11 2 28.5796 111.002 1
23 -11 -2 67.1283 96.8414 1
23 11 -1 418.869 123.364 1
23 -11 -1 511.640 131.160 1
-23 11 1 561.925 115.397 1
23 11 -1 698.001 141.524 1
-23 -11 0 96.0132 134.774 1
-23 11 0 121.982 85.9013 1
23 11 0 57.1278 100.653 1
-23 11 0 139.588 81.6988 1
23 11 0 120.675 122.213 1
-23 11 -1 13.2290 67.4997 1
-23 11 -1 14.5157 74.5520 1
-23 -11 -1 85.0016 125.392 1
23 11 1 17.0794 118.439 1
23 -11 2 1548.84 220.554 1
23 11 2 2127.48 269.954 1
-23 -11 -3 110.788 127.949 1
-23 11 -3 38.2020 68.1954 1
-23 11 -3 97.8099 81.8419 1
23 11 3 9.34948 128.869 1
23 -11 3 43.2258 76.4407 1
-23 11 -4 32.0359 76.3294 1
23 11 4 18.7161 131.384 1
-23 -11 -5 312.685 129.681 1
23 11 5 228.061 150.107 1
-23 11 -5 133.442 50.9067 1
-23 11 -5 117.562 93.0890 1
-23 -11 -6 724.002 141.973 1
23 11 6 454.162 176.305 1
-23 11 -6 557.094 128.462 1
23 13 -5 1765.05 236.298 1
-23 13 5 1990.27 250.404 1
23 -13 -5 2039.15 234.539 1
23 13 -4 964.514 178.588 1
-23 13 4 1460.01 206.265 1
-23 -13 3 122.056 124.289 1
-23 13 3 64.8812 102.328 1
23 13 -3 66.1324 122.115 1
23 13 -2 15.4759 120.612 1
23 13 -2 187.956 127.344 1
23 -13 -2 415.848 111.961 1
-23 13 2 405.751 117.487 1
23 13 -1 320.512 138.552 1
23 13 -1 79.2781 154.646 1
-23 -13 1 221.113 175.493 1
23 -13 -1 361.807 99.3652 1
-23 -13 0 19.0511 157.088 1
23 -13 0 -7.87901 81.2345 1
-23 13 -1 17.1656 96.8886 1
-23 13 -1 -7.44902 78.7735 1
23 -13 1 1.16541 93.6330 1
-23 -13 -1 6.74278 151.706 1
-23 13 -2 181.014 101.564 1
-23 13 -2 42.0102 73.5823 1
23 13 2 -45.1291 132.547 1
-23 -13 -2 12.4511 160.284 1
23 13 3 326.306 156.207 1
23 -13 3 438.516 129.195 1
-23 13 -3 491.535 124.796 1
23 13 4 443.509 165.129 1
-23 -13 -4 616.656 179.641 1
-23 13 -4 392.917 119.128 1
-23 15 1 49.3345 115.172 1
23 15 -1 -45.7742 132.834 1
-23 -15 1 53.1895 178.066 1
23 -15 -1 34.5523 101.274 1
-23 15 0 22.9626 103.912 1
23 15 0 -16.0967 125.523 1
-23 -15 0 38.2370 163.134 1
23 -15 0 14.0380 97.3204 1
-23 15 -1 40.2448 104.644 1
-23 -15 -1 16.6586 153.694 1
23 15 1 4.47069 129.749 1
23 -15 1 4.03474 104.480 1
24 0 -9 0.25037 57.5606 1
24 0 -9 7.98956 57.3351 1
-24 0 8 3959.66 397.629 1
24 0 -7 2.46015 45.7812 1
-24 0 7 0.75028 62.0034 1
24 0 -6 461.892 75.0634 1
24 0 -6 448.338 66.8531 1
-24 0 6 441.874 79.5890 1
24 0 -5 4.64598 49.4410 1
24 0 -5 5.25577 26.8062 1
24 0 -4 3.61237 55.2207 1
24 0 -4 1.38729 21.6591 1
24 0 -3 -25.7346 59.9602 1
24 0 -3 13.2356 32.3189 1
24 0 -2 1129.80 148.727 1
-24 0 2 1017.80 146.350 1
24 0 -1 48.4855 38.6533 1
-24 0 1 37.8076 59.2634 1
24 0 0 14321.0 1419.78 1
-24 0 0 17052.0 1420.35 1
24 0 0 13039.9 1417.71 1
-24 0 0 16774.1 1418.21 1
24 0 1 -10.1149 64.2371 1
24 0 1 13.8827 66.1660 1
-24 0 -1 38.4244 48.5928 1
24 0 2 43.7368 62.7800 1
-24 0 -2 140.329 57.1504 1
-24 0 -3 -6.59939 52.7860 1
-24 0 -4 221.766 35.7274 1
-24 0 -5 7.09155 51.9235 1
-24 0 -5 20.8196 29.5443 1
-24 0 -6 1607.49 174.759 1
-24 0 -6 1541.17 182.541 1
-24 0 -7 2.80097 64.0542 1
-24 0 -8 494.790 132.012 1
-24 0 -8 933.002 131.516 1
24 0 8 753.901 127.563 1
-24 0 -9 6.74741 69.4778 1
24 2 -9 -1.04246 40.4269 1
24 2 -9 -6.99412 56.4022 1
-24 2 8 116.906 74.4496 1
24 -2 -8 44.8718 57.8398 1
24 -2 -8 43.3909 45.0379 1
24 2 -8 18.1777 56.8010 1
24 -2 -7 142.485 53.3973 1
-24 -2 7 222.120 49.6184 1
-24 2 7 265.020 75.0520 1
24 2 -6 -2.78928 49.3618 1
-24 -2 6 14.7684 50.7352 1
24 -2 -6 23.6428 30.8996 1
24 -2 -6 31.3660 55.5606 1
24 2 -6 9.33941 36.5452 1
24 2 -5 348.034 70.7201 1
24 -2 -5 537.922 75.5228 1
-24 -2 5 456.094 80.8625 1
24 -2 -5 407.713 69.1208 1
24 2 -5 551.826 68.2688 1
24 2 -4 1597.91 180.287 1
24 2 -4 1674.26 180.287 1
24 -2 -4 1872.65 185.714 1
24 -2 -4 2136.71 195.431 1
24 2 -3 2315.79 222.967 1
24 -2 -3 2157.35 217.989 1
-24 -2 2 2029.44 180.129 1
-24 2 2 1857.42 197.144 1
-24 2 2 1603.77 182.522 1
24 -2 -2 2105.61 191.009 1
24 -2 -2 1411.79 192.594 1
24 2 -1 1805.73 204.490 1
-24 2 1 2529.33 210.285 1
-24 -2 1 1676.67 201.225 1
-24 2 1 1719.86 203.209 1
24 -2 -1 2005.76 203.256 1
-24 -2 1 2094.26 212.983 1
24 -2 0 1856.48 242.005 1
-24 2 0 2014.62 242.969 1
24 -2 0 1605.61 233.311 1
24 2 0 2253.55 242.415 1
-24 -2 0 3053.60 259.316 1
-24 -2 0 3560.36 250.452 1
-24 -2 -1 2648.83 239.374 1
24 2 1 1757.26 237.852 1
24 2 1 2087.41 237.032 1
24 -2 1 1977.64 244.313 1
24 -2 1 2678.18 251.610 1
-24 -2 -2 9789.41 626.213 1
24 2 2 6564.61 628.047 1
24 2 2 8066.67 629.771 1
-24 2 -2 6584.37 622.645 1
24 -2 2 4864.98 621.439 1
-24 -2 -2 3869.28 625.064 1
-24 2 -3 606.282 94.7837 1
-24 -2 -3 786.465 100.267 1
-24 2 -4 3370.58 288.755 1
-24 2 -4 2.76431 248.198 1
-24 2 -5 3664.61 313.047 1
-24 2 -5 2957.56 315.294 1
-24 -2 -5 2686.85 316.056 1
-24 2 -6 38.1671 38.5114 1
24 -2 6 15.6077 67.5413 1
-24 -2 -6 136.738 58.9522 1
-24 2 -6 41.5914 57.8600 1
-24 2 -7 908.901 115.716 1
24 -2 7 861.603 123.742 1
-24 -2 -7 796.730 119.478 1
-24 2 -8 143.343 63.9327 1
-24 -2 -8 73.6876 83.8428 1
24 -2 8 93.2875 72.9143 1
24 2 8 46.8912 80.3051 1
-24 -2 -9 90.2467 87.7706 1
-24 2 -9 -12.5830 87.3205 1
-24 2 -9 93.8831 54.4837 1
24 -4 -9 14.4617 66.9894 1
24 4 -9 9.96240 46.3985 1
24 4 -9 -6.01063 34.6941 1
24 -4 -9 19.8245 57.3158 1
24 4 -8 42.5340 53.3582 1
24 -4 -8 102.798 45.0548 1
24 -4 -8 146.168 67.0522 1
-24 4 8 102.115 89.5317 1
24 -4 -7 23.3499 36.9649 1
24 -4 -6 0.34423 8.77257 1
24 4 -6 28.9253 45.9577 1
24 4 -6 60.5559 62.5460 1
24 4 -5 1640.59 146.317 1
-24 -4 5 1688.85 160.335 1
24 -4 -5 926.293 142.902 1
24 4 -5 1112.39 146.624 1
24 -4 -4 -7.56916 74.7141 1
24 4 -4 165.623 54.6989 1
-24 4 4 269.481 96.1712 1
24 4 -4 101.902 46.8892 1
24 -4 -3 326.408 71.7607 1
24 4 -3 127.743 48.9160 1
24 4 -3 284.900 70.9368 1
24 -4 -2 900.027 126.374 1
24 -4 -2 1095.51 136.153 1
24 4 -2 950.744 125.677 1
-24 4 2 950.402 130.981 1
-24 4 2 1319.86 154.466 1
-24 -4 1 4770.26 425.383 1
24 -4 -1 3998.29 415.029 1
-24 -4 1 3818.22 427.281 1
24 4 -1 3767.61 416.498 1
-24 -4 0 382.061 107.582 1
-24 4 0 1231.42 115.529 1
24 -4 0 819.778 110.752 1
-24 -4 0 1098.07 130.979 1
24 -4 0 772.467 114.095 1
24 4 0 563.749 113.538 1
24 4 1 2365.76 230.063 1
24 -4 1 1584.84 190.499 1
24 -4 1 1150.64 181.267 1
-24 -4 -1 2340.20 206.922 1
-24 4 -1 1907.74 195.824 1
-24 4 -1 2092.51 191.545 1
-24 4 -2 8052.20 866.917 1
-24 -4 -2 9743.26 871.402 1
24 4 2 8391.69 867.870 1
24 4 3 49.7947 76.1998 1
-24 -4 -3 96.2482 80.7395 1
-24 4 -3 204.793 57.3066 1
-24 -4 -3 317.565 89.8652 1
-24 4 -3 160.926 43.7785 1
24 4 4 4343.35 439.757 1
-24 -4 -4 5259.68 447.255 1
-24 4 -4 3708.82 421.709 1
-24 4 -4 5197.18 429.072 1
-24 -4 -4 5257.68 471.587 1
-24 4 -5 505.098 79.8207 1
-24 -4 -5 865.520 105.001 1
-24 4 -6 708.117 97.2901 1
-24 -4 -6 765.654 118.931 1
24 -4 6 749.857 117.039 1
-24 -4 -7 177.835 73.7316 1
-24 4 -7 159.101 40.8288 1
-24 -4 -7 256.713 73.7018 1
-24 -4 -8 25.5843 63.3521 1
24 -4 8 36.9691 69.4146 1
-24 4 -8 29.7800 56.6922 1
-24 -4 -8 39.0938 62.2840 1
24 6 -8 90.2175 47.9042 1
24 6 -8 19.8787 49.1520 1
24 -6 -8 82.7445 51.0936 1
24 -6 -7 11.9164 39.2450 1
-24 -6 7 12.4926 69.8617 1
24 6 -6 7.83902 59.2026 1
-24 -6 6 20.3878 77.0434 1
-24 6 5 183.093 97.0517 1
-24 -6 5 81.5376 77.1160 1
24 -6 -5 149.649 57.0834 1
24 6 -5 85.0331 51.8159 1
24 -6 -5 168.232 85.9862 1
24 6 -5 85.4064 48.8076 1
24 -6 -4 4153.76 306.473 1
-24 6 4 3594.50 308.877 1
24 -6 -4 3556.62 305.072 1
24 -6 -3 210.554 77.7246 1
-24 6 3 174.344 83.1961 1
24 -6 -3 250.083 64.0337 1
24 6 -3 137.628 62.6439 1
24 6 -3 181.152 65.8642 1
24 -6 -2 3339.19 315.050 1
-24 -6 2 1719.65 315.343 1
24 6 -2 2316.25 289.140 1
24 -6 -2 3802.97 292.200 1
24 6 -1 64.7212 72.0346 1
-24 6 1 21.0581 73.5926 1
24 -6 -1 12.7735 66.1413 1
24 -6 -1 9.65071 68.2169 1
-24 6 1 19.7798 64.2138 1
-24 -6 1 58.5639 85.2262 1
24 6 0 383.089 99.6926 1
24 6 0 640.854 118.797 1
-24 6 0 318.225 96.9022 1
-24 6 0 499.593 95.2023 1
24 -6 1 281.444 78.7723 1
-24 6 -1 241.477 70.4918 1
24 6 1 175.695 101.515 1
-24 -6 -1 128.783 107.094 1
24 6 1 242.607 95.8565 1
-24 6 -1 264.114 67.6874 1
-24 -6 -2 3304.52 599.660 1
-24 6 -2 8007.35 577.975 1
24 -6 2 5375.93 567.478 1
-24 -6 -2 7672.92 607.739 1
-24 6 -2 5390.97 561.017 1
-24 -6 -3 107.970 83.1064 1
-24 -6 -3 113.790 93.7553 1
24 6 4 1618.91 180.776 1
-24 6 -4 1590.92 138.783 1
24 6 5 866.202 140.500 1
-24 -6 -5 700.578 152.127 1
-24 6 -5 593.757 95.4038 1
24 6 6 24.6005 95.1503 1
-24 6 -6 24.9619 50.6482 1
24 -6 6 12.5405 64.8337 1
-24 6 -7 355.157 84.0283 1
24 -6 7 537.932 108.668 1
-24 6 -8 20.2093 75.5413 1
-24 6 -8 -8.83583 54.3411 1
24 8 -8 39.9498 43.5025 1
24 8 -8 52.1280 86.9213 1
24 -8 -8 141.804 74.0582 1
-24 -8 7 468.431 126.836 1
24 8 -7 606.673 99.5360 1
-24 8 7 617.354 137.735 1
24 -8 -7 933.930 118.643 1
24 -8 -6 289.814 80.9500 1
24 -8 -6 158.963 84.7931 1
24 8 -6 263.261 63.6839 1
-24 8 6 124.843 111.727 1
-24 -8 6 288.474 100.908 1
-24 8 5 40.8819 78.0220 1
24 8 -5 2.98691 41.3520 1
24 -8 -5 11.2133 71.7864 1
24 8 -4 -1.16162 15.8359 1
24 -8 -4 142.828 63.4043 1
24 -8 -4 156.812 81.8966 1
24 -8 -3 1076.16 132.088 1
24 -8 -3 1229.09 154.639 1
-24 8 2 362.062 94.8211 1
24 -8 -2 204.572 98.7691 1
-24 -8 2 189.404 118.491 1
24 8 -2 104.308 67.8437 1
24 -8 -2 259.065 83.7375 1
24 8 -2 132.977 101.537 1
24 -8 -1 2060.75 231.293 1
24 8 -1 2089.94 235.483 1
-24 8 1 2173.09 227.947 1
24 8 0 -4.92942 73.8454 1
-24 8 0 11.3764 77.4848 1
24 8 0 -3.26403 88.2744 1
-24 8 0 -10.1291 60.2578 1
-24 8 -1 3438.88 333.938 1
24 8 1 3731.84 352.146 1
24 -8 1 2463.50 325.769 1
-24 -8 -1 3916.68 408.385 1
-24 8 -1 3635.38 344.398 1
-24 8 -2 77.1050 71.9667 1
-24 8 -2 40.5401 55.6052 1
24 -8 2 36.0735 78.4792 1
24 8 2 16.4444 92.8051 1
-24 -8 -2 27.0928 105.766 1
-24 -8 -3 1093.54 164.844 1
24 8 3 653.735 144.231 1
-24 -8 -3 1259.31 157.540 1
24 -8 3 721.581 129.183 1
-24 8 -3 777.088 127.094 1
-24 -8 -4 183.110 127.979 1
-24 -8 -4 178.868 122.288 1
-24 8 -4 84.3870 39.4530 1
-24 -8 -5 89.9882 118.257 1
-24 8 -5 35.6803 45.0814 1
24 -8 6 22.2660 73.2049 1
-24 -8 -6 37.5563 134.027 1
-24 -8 -6 101.026 97.2864 1
-24 8 -6 55.9280 64.2005 1
-24 8 -6 34.4579 43.1133 1
24 8 7 21.5314 113.557 1
-24 8 -7 48.5425 65.3746 1
-24 8 -7 17.0622 64.0134 1
-24 -8 -7 46.2822 85.4218 1
24 10 -7 13.0561 65.4635 1
24 -10 -7 12.4979 70.5821 1
24 -10 -6 98.5817 89.2329 1
24 10 -6 147.982 74.6076 1
24 10 -6 4.49355 77.2719 1
24 -10 -6 332.163 93.1517 1
24 10 -5 63.6041 71.9272 1
24 -10 -5 -10.4607 83.9699 1
24 10 -5 20.4706 50.5584 1
24 -10 -4 171.461 90.7360 1
24 10 -4 79.1762 52.1428 1
-24 10 3 130.425 91.7725 1
24 -10 -3 69.8384 93.3479 1
-24 -10 3 204.090 162.448 1
-24 10 2 82.5771 86.4660 1
24 10 -2 32.8700 91.7630 1
24 -10 -2 46.7686 66.6778 1
-24 -10 2 48.8287 125.337 1
24 10 -1 70.7841 105.927 1
-24 10 1 50.5437 93.8050 1
24 10 -1 20.8306 85.1178 1
-24 -10 0 787.000 143.211 1
-24 10 0 606.284 115.368 1
24 -10 0 608.681 123.930 1
24 10 0 328.783 127.237 1
24 10 0 544.238 137.772 1
-24 10 0 926.139 134.059 1
-24 10 -1 513.013 114.498 1
24 10 1 209.873 132.426 1
-24 -10 -1 189.404 120.878 1
24 10 2 997.134 192.952 1
-24 10 -2 927.850 158.092 1
-24 -10 -2 1019.37 181.619 1
-24 10 -3 691.311 90.8949 1
-24 -10 -3 452.811 145.021 1
24 10 3 399.605 161.195 1
24 10 4 411.156 140.524 1
-24 10 -4 499.899 116.714 1
-24 10 -5 167.749 61.0574 1
-24 -10 -5 368.275 109.157 1
24 10 5 282.261 132.949 1
-24 -10 -5 27.9376 99.8706 1
-24 10 -6 46.7341 51.3889 1
-24 -10 -6 174.286 102.809 1
-24 10 -6 127.831 93.3096 1
24 12 -5 65.4517 99.1357 1
-24 12 5 80.4010 111.842 1
24 -12 -5 38.3317 78.2423 1
-24 12 4 109.045 105.734 1
24 12 -4 30.4672 104.593 1
-24 -12 3 2196.26 250.225 1
24 12 -3 1956.16 234.641 1
-24 12 3 1768.86 232.445 1
24 12 -2 72.2295 103.629 1
24 12 -2 -13.2432 107.015 1
-24 -12 2 52.8912 108.490 1
-24 12 2 59.7525 99.3581 1
24 -12 -1 788.182 149.558 1
24 12 -1 608.715 153.586 1
-24 12 1 659.804 158.037 1
-24 -12 0 41.9666 136.958 1
24 -12 0 33.9318 107.513 1
-24 -12 -1 3229.49 295.725 1
24 12 1 2404.95 271.253 1
24 12 2 22.6361 126.933 1
-24 12 -2 41.2038 80.5419 1
-24 12 -2 6.00703 82.2206 1
-24 -12 -2 116.505 135.689 1
24 12 3 58.9714 138.110 1
24 -12 3 58.9715 110.679 1
-24 -12 -3 41.1621 131.263 1
-24 12 -3 108.737 84.3558 1
-24 12 -3 71.6973 85.0576 1
24 12 4 409.785 172.663 1
-24 12 -4 512.988 115.931 1
-24 -12 -5 155.889 120.541 1
24 12 5 6.96533 138.678 1
24 14 -3 96.4309 118.990 1
-24 14 3 28.6213 113.374 1
24 -14 -2 158.881 125.048 1
24 14 -2 212.074 128.135 1
24 14 -1 342.638 149.002 1
-24 -14 1 523.019 186.781 1
24 -14 -1 174.772 142.204 1
-24 -14 0 374.461 182.170 1
24 14 0 198.100 141.293 1
24 -14 0 167.794 96.8351 1
-24 14 0 187.964 119.186 1
-24 -14 -1 141.161 175.672 1
-24 14 -1 76.3053 107.927 1
-24 -14 -2 988.952 305.662 1
-24 14 -2 1823.67 223.339 1
24 14 3 62.5326 139.342 1
-24 14 -3 83.2543 108.672 1
25 -1 -9 16.1474 65.9867 1
25 1 -9 13.9643 52.3064 1
25 -1 -9 77.9393 63.7614 1
25 1 -9 15.0972 63.2315 1
25 -1 -8 111.746 71.6756 1
-25 1 8 67.5494 82.8726 1
-25 -1 8 66.1930 60.5127 1
25 -1 -7 141.249 53.6503 1
-25 -1 7 162.331 53.4213 1
-25 1 7 203.810 79.7629 1
25 1 -6 904.929 117.366 1
25 1 -6 912.384 112.851 1
25 -1 -6 1022.27 109.963 1
25 -1 -6 733.780 109.267 1
25 1 -5 824.315 97.2478 1
25 1 -5 713.479 97.1031 1
25 -1 -5 650.007 105.928 1
25 -1 -5 618.469 92.6620 1
25 1 -4 2717.04 181.890 1
25 1 -4 2729.12 186.835 1
25 1 -3 105.564 56.4613 1
25 1 -3 142.898 45.4648 1
25 -1 -3 172.819 66.3705 1
25 -1 -2 14075.1 1462.61 1
-25 1 2 17301.4 1468.11 1
25 1 -2 12682.4 1457.36 1
-25 1 2 18540.4 1460.77 1
-25 -1 2 16248.3 1459.21 1
-25 -1 2 18983.9 1463.74 1
25 -1 -2 13570.4 1456.85 1
25 1 -1 7995.62 896.614 1
-25 -1 1 10582.0 906.193 1
25 -1 -1 8262.66 900.006 1
-25 1 1 8943.58 900.734 1
-25 1 1 10654.9 901.380 1
-25 -1 1 10949.0 897.527 1
25 -1 0 2784.09 444.707 1
-25 -1 0 4864.49 444.346 1
25 -1 0 3993.63 452.812 1
-25 -1 0 5643.64 443.138 1
-25 1 0 6245.92 456.727 1
25 1 0 4166.75 447.251 1
25 -1 1 1221.24 128.120 1
25 -1 1 950.358 124.204 1
-25 -1 -1 1150.60 114.383 1
25 1 1 925.343 130.899 1
25 1 1 1026.16 127.001 1
-25 1 -2 13037.5 1033.02 1
-25 -1 -2 15898.3 1032.20 1
25 1 2 6889.49 1020.36 1
-25 -1 -2 11585.3 1025.99 1
25 1 2 10301.9 1019.88 1
25 -1 2 9721.50 1025.94 1
-25 -1 -3 227.831 88.5947 1
25 1 3 309.934 82.7269 1
-25 1 -3 274.601 85.9521 1
-25 1 -4 0.58664 31.6045 1
-25 -1 -4 1293.82 108.766 1
-25 -1 -5 669.739 104.178 1
-25 1 -5 604.209 75.3944 1
-25 1 -6 68.3980 64.3368 1
-25 -1 -6 47.6594 47.1079 1
-25 1 -6 24.8024 34.8541 1
25 -1 7 38.5686 78.6466 1
-25 1 -7 50.1353 71.2622 1
25 1 7 11.6388 70.3228 1
-25 -1 -7 142.115 63.5402 1
-25 -1 -8 3442.05 262.468 1
-25 1 -8 2685.03 245.906 1
25 -1 8 1348.11 243.555 1
25 1 8 1170.56 247.982 1
-25 -1 -8 2279.12 260.209 1
-25 1 -9 79.3569 56.0138 1
-25 -1 -9 80.7225 73.6291 1
-25 1 -9 56.4677 91.3883 1
25 -3 -9 515.740 73.1092 1
25 3 -9 310.002 56.7177 1
25 3 -8 -2.49293 51.5544 1
-25 3 8 106.145 71.1877 1
25 -3 -8 73.2602 65.2788 1
25 -3 -8 50.1127 50.5801 1
-25 -3 7 951.364 113.070 1
25 -3 -7 986.479 121.020 1
25 3 -6 310.651 67.4261 1
25 -3 -6 292.111 64.8471 1
25 -3 -6 244.419 62.5553 1
25 3 -6 314.936 61.2691 1
25 3 -5 818.502 118.395 1
25 3 -5 1139.80 125.189 1
25 -3 -5 987.682 139.357 1
-25 -3 5 992.308 135.209 1
25 3 -4 1554.65 153.841 1
25 3 -4 1072.54 135.915 1
25 -3 -4 1372.51 146.549 1
25 3 -3 3181.37 362.583 1
25 -3 -3 4546.87 371.388 1
-25 3 3 4948.50 377.434 1
25 -3 -3 2986.37 368.895 1
25 -3 -2 1720.25 195.067 1
-25 3 2 1693.44 193.171 1
25 3 -2 1596.87 195.581 1
-25 3 2 1721.22 199.343 1
25 -3 -2 2010.53 199.260 1
-25 -3 1 1360.78 122.947 1
25 3 -1 720.507 112.913 1
25 3 -1 706.134 107.353 1
-25 3 1 1057.29 133.970 1
25 -3 -1 665.781 109.954 1
-25 3 1 1203.70 121.616 1
25 3 0 105.776 62.2855 1
-25 -3 0 124.440 65.7167 1
25 -3 0 40.8449 67.7352 1
25 -3 0 34.1597 61.4501 1
-25 3 0 129.066 57.9972 1
-25 -3 0 201.336 58.1860 1
-25 -3 -1 518.028 82.4232 1
25 -3 1 350.693 77.9937 1
-25 3 -1 452.096 79.8086 1
-25 3 -1 437.777 70.3233 1
25 -3 1 521.575 93.9548 1
25 3 1 398.037 93.3940 1
-25 -3 -2 13512.5 1049.58 1
25 -3 2 10274.2 1046.35 1
-25 3 -2 11400.2 1042.95 1
25 3 2 9667.62 1041.89 1
-25 -3 -2 11002.4 1055.73 1
-25 3 -3 10588.8 1176.73 1
25 3 3 10517.2 1178.38 1
-25 -3 -3 15439.3 1187.60 1
-25 -3 -3 15727.8 1194.72 1
25 3 4 371.866 90.7971 1
-25 3 -4 207.462 78.7566 1
-25 3 -5 2664.50 303.144 1
-25 3 -5 2985.52 307.222 1
-25 3 -6 173.127 50.2306 1
-25 -3 -6 0.46069 13.4547 1
25 -3 6 144.562 80.4387 1
-25 -3 -7 21.3389 51.3627 1
-25 -3 -7 30.0399 76.8819 1
25 -3 7 64.2583 70.3301 1
-25 3 -7 18.0649 48.1418 1
-25 -3 -8 363.513 101.553 1
-25 -3 -8 511.816 101.161 1
-25 3 -8 591.648 86.2325 1
25 -3 8 331.015 102.134 1
25 -5 -9 23.9326 57.4625 1
25 5 -9 2.20730 41.1641 1
25 5 -9 16.7631 46.6771 1
25 5 -8 23.5138 44.1897 1
25 5 -8 -7.00389 59.9656 1
25 -5 -8 69.3063 49.1666 1
25 -5 -7 26.4766 52.6996 1
-25 -5 7 -4.86212 47.8418 1
25 -5 -7 3.57710 13.8282 1
-25 -5 6 93.5906 75.5356 1
25 -5 -6 61.4123 46.1426 1
25 5 -6 11.2291 56.0796 1
25 5 -5 217.511 56.6524 1
-25 -5 5 36.9940 87.9107 1
25 5 -5 223.237 56.0161 1
-25 5 5 138.583 81.4760 1
25 5 -4 1253.23 148.797 1
-25 5 4 1559.75 170.005 1
25 -5 -4 1192.09 155.827 1
25 5 -4 1759.35 167.539 1
25 -5 -4 1208.08 157.425 1
25 5 -3 5625.58 518.908 1
25 -5 -3 5831.43 510.720 1
25 -5 -2 2603.79 324.021 1
25 5 -2 3148.39 319.924 1
25 5 -1 920.906 124.168 1
-25 -5 1 681.240 117.475 1
25 5 -1 619.097 106.294 1
25 -5 -1 760.267 101.390 1
-25 5 0 142.110 75.1524 1
25 5 0 86.8991 84.7337 1
-25 5 0 145.595 67.8547 1
-25 -5 0 89.5698 89.6951 1
25 5 0 128.002 67.3104 1
25 -5 0 127.145 65.6159 1
25 -5 1 3362.02 355.560 1
-25 5 -1 3217.02 355.887 1
-25 5 -1 3888.79 353.648 1
25 5 1 2774.35 352.224 1
-25 5 -2 21883.3 1707.46 1
-25 5 -2 17351.4 1700.26 1
25 -5 2 18798.4 1707.81 1
-25 -5 -3 289.594 94.4738 1
25 5 3 191.140 109.416 1
-25 5 -3 401.175 70.8813 1
-25 -5 -3 318.548 114.820 1
25 5 4 2357.63 210.407 1
-25 -5 -4 2310.48 198.252 1
-25 5 -4 2064.29 171.453 1
-25 -5 -4 2606.21 197.500 1
-25 -5 -5 854.612 145.071 1
25 5 5 856.589 142.426 1
-25 5 -5 1195.70 124.814 1
-25 -5 -5 1333.06 152.535 1
-25 5 -5 897.346 124.330 1
-25 5 -6 12.3302 36.4868 1
25 -5 6 33.0691 80.0487 1
-25 -5 -7 -0.39359 71.2632 1
25 -5 7 42.3177 81.5890 1
-25 5 -7 -5.58528 57.7239 1
-25 5 -7 8.91611 56.0454 1
-25 -5 -7 9.02201 47.3353 1
-25 -5 -8 478.729 98.6632 1
-25 5 -8 184.410 83.1931 1
25 7 -8 -0.40295 50.3740 1
25 7 -8 6.58169 61.9984 1
25 7 -7 516.404 92.2118 1
-25 -7 7 1320.13 128.618 1
-25 -7 6 69.0649 82.9597 1
25 -7 -6 75.9408 55.2572 1
-25 7 6 84.5750 80.7532 1
25 7 -6 28.8638 56.6124 1
-25 7 5 1622.24 196.361 1
25 -7 -5 1640.65 180.290 1
25 -7 -4 1761.89 204.334 1
25 -7 -4 1607.07 180.727 1
-25 7 4 2123.97 207.304 1
25 7 -4 1047.03 159.021 1
25 7 -4 1143.05 151.883 1
25 -7 -3 92.3006 79.5731 1
25 -7 -3 91.0588 77.9668 1
25 7 -3 84.0363 67.1792 1
25 -7 -2 326.906 98.7110 1
-25 7 2 481.199 90.1490 1
25 -7 -2 260.682 83.5750 1
-25 -7 2 228.478 119.767 1
25 7 -2 309.884 95.2865 1
25 7 -2 592.109 90.3203 1
25 -7 -1 34.1858 74.3056 1
-25 7 1 85.4636 85.9144 1
25 7 -1 -10.5982 81.8341 1
-25 7 1 98.2636 82.0421 1
-25 -7 1 38.2579 89.0062 1
25 7 0 59.2559 85.8633 1
25 7 0 64.3052 94.1397 1
-25 7 0 83.8770 72.3360 1
-25 7 0 69.5218 61.9802 1
25 -7 1 51.3984 76.6920 1
25 7 1 63.6279 97.1232 1
-25 -7 -1 23.9117 95.0190 1
-25 7 -1 113.009 73.8239 1
-25 7 -1 105.736 77.2011 1
25 7 1 28.6862 91.1130 1
-25 7 -2 3319.23 327.716 1
25 -7 2 2673.93 316.950 1
-25 7 -2 2417.28 316.999 1
-25 -7 -2 3121.74 316.401 1
25 7 2 2924.12 325.414 1
-25 -7 -3 2361.85 238.302 1
-25 -7 -3 2050.15 212.326 1
-25 -7 -4 262.467 94.3626 1
-25 -7 -4 430.437 124.868 1
25 7 5 70.5674 108.733 1
-25 7 -5 74.8155 40.4075 1
-25 -7 -5 103.457 96.3485 1
25 -7 6 667.927 126.500 1
-25 -7 -6 864.494 152.773 1
-25 7 -6 573.460 93.1940 1
25 7 6 652.522 156.405 1
-25 7 -6 983.494 125.809 1
-25 -7 -6 842.682 156.148 1
-25 7 -7 46.2363 64.0580 1
-25 -7 -7 43.4481 83.9658 1
-25 7 -7 3.41821 62.1558 1
-25 7 -8 344.422 88.3301 1
-25 -7 -8 554.683 124.904 1
25 -9 -7 124.440 84.4069 1
25 9 -7 73.0416 62.9548 1
-25 9 7 118.524 94.7211 1
-25 -9 6 13.2416 83.9725 1
25 -9 -6 28.5701 65.7766 1
25 9 -6 10.9743 65.7076 1
25 9 -6 9.65427 64.1675 1
25 9 -5 404.064 105.331 1
25 9 -5 475.539 95.4100 1
25 -9 -4 11.4254 76.1995 1
25 -9 -4 10.0005 63.2400 1
25 9 -4 0.41814 10.4027 1
-25 9 3 801.478 146.494 1
25 9 -2 35.6985 82.8384 1
25 9 -2 16.8528 69.1735 1
25 -9 -2 36.1785 88.8572 1
-25 -9 2 -1.62271 82.7864 1
-25 9 1 36.4989 94.9026 1
25 -9 -1 65.9477 104.425 1
25 9 -1 19.7335 85.6451 1
25 9 -1 16.6093 89.7143 1
-25 9 0 641.847 125.086 1
25 9 0 580.482 124.710 1
25 -9 0 765.524 128.472 1
25 9 0 538.297 128.683 1
-25 9 0 599.177 121.433 1
-25 -9 -1 102.237 97.8823 1
25 9 1 207.879 106.238 1
-25 9 -1 115.053 81.8570 1
-25 9 -1 298.000 92.5021 1
-25 9 -2 385.514 77.7883 1
25 -9 2 373.494 101.737 1
-25 9 -2 363.906 89.9817 1
-25 -9 -2 489.052 122.329 1
25 9 3 444.851 136.808 1
-25 -9 -3 406.751 122.240 1
25 -9 3 386.630 110.573 1
-25 -9 -4 87.8471 120.035 1
25 9 4 -18.0310 111.691 1
-25 -9 -4 16.0594 102.656 1
-25 9 -4 52.3415 48.6890 1
-25 -9 -5 51.0854 110.817 1
-25 9 -5 29.0851 43.9309 1
-25 9 -5 17.1472 69.5912 1
-25 9 -6 702.073 94.9361 1
-25 9 -6 537.167 125.411 1
-25 -9 -7 -7.29516 129.872 1
-25 9 -7 25.8888 90.5329 1
25 11 -6 163.632 75.8291 1
25 -11 -6 246.214 87.2311 1
25 11 -5 666.467 131.149 1
25 11 -5 373.167 112.547 1
25 -11 -5 416.686 135.224 1
25 11 -4 1814.02 225.206 1
-25 11 4 2101.14 230.671 1
25 -11 -3 358.690 112.554 1
-25 11 3 274.390 123.224 1
25 11 -3 145.429 70.1086 1
-25 -11 3 581.210 185.786 1
25 11 -3 341.392 108.836 1
-25 11 2 569.624 118.635 1
-25 -11 2 550.535 152.745 1
25 -11 -2 525.506 131.218 1
25 11 -2 214.722 121.810 1
25 11 -1 349.549 120.805 1
25 -11 -1 437.847 99.9710 1
-25 11 1 516.760 112.815 1
-25 -11 0 131.894 110.187 1
25 -11 0 70.7594 75.1716 1
-25 11 0 72.6452 92.4012 1
25 11 0 73.7375 112.984 1
-25 11 -1 329.574 103.299 1
25 11 1 391.590 138.710 1
-25 -11 -1 379.450 128.041 1
-25 11 -2 1184.25 192.816 1
-25 -11 -2 1933.22 221.915 1
25 11 2 1523.46 226.441 1
25 11 3 167.114 134.904 1
-25 11 -3 200.494 76.3622 1
-25 11 -3 242.505 103.362 1
-25 -11 -3 229.638 111.992 1
-25 11 -4 1212.75 181.828 1
25 11 4 1449.06 215.454 1
25 11 5 121.192 135.255 1
-25 11 -5 148.734 99.3560 1
-25 -11 -5 163.486 112.938 1
25 11 6 27.7607 138.245 1
-25 -11 -6 89.1834 120.890 1
-25 11 -6 78.7343 80.0121 1
25 -13 -4 495.941 133.377 1
-25 13 4 570.566 141.304 1
25 13 -4 438.308 129.514 1
25 13 -3 82.9694 110.961 1
-25 13 3 167.810 119.786 1
-25 -13 3 213.876 134.723 1
-25 13 2 1390.95 204.775 1
25 13 -2 1328.67 196.528 1
25 13 -1 -7.56236 115.162 1
25 13 -1 57.4311 120.256 1
25 -13 -1 27.5128 90.2710 1
-25 -13 1 52.9872 122.813 1
25 -13 0 91.5256 100.761 1
-25 -13 0 82.3116 146.349 1
-25 13 -1 21.3382 101.485 1
-25 13 -1 28.7269 77.5220 1
-25 -13 -1 34.4707 139.345 1
-25 13 -2 117.759 109.000 1
-25 -13 -2 95.7417 147.084 1
25 13 2 66.7152 137.069 1
-25 13 -2 68.8146 92.9495 1
25 13 3 142.355 145.335 1
-25 13 -3 172.207 109.393 1
-25 -13 -4 150.379 146.147 1
-25 13 -4 246.543 115.379 1
25 13 4 248.846 155.574 1
26 0 -9 -6.61298 53.7348 1
-26 0 8 3289.06 303.568 1
26 0 -8 2703.53 291.695 1
26 0 -7 22.8079 57.9247 1
-26 0 7 4.82410 48.1498 1
26 0 -6 686.308 116.283 1
-26 0 6 763.915 119.537 1
26 0 -5 -0.69236 27.5552 1
26 0 -4 0.27867 3.88686 1
26 0 -3 -1.20215 57.6084 1
-26 0 2 2620.52 287.989 1
26 0 -2 2454.34 290.202 1
-26 0 1 -3.24011 57.4990 1
-26 0 1 6.20153 45.0332 1
26 0 -1 3.37653 40.5198 1
-26 0 0 6642.73 634.366 1
-26 0 -1 11.4492 49.1172 1
26 0 1 -8.12041 68.6721 1
26 0 1 28.8917 68.3252 1
26 0 2 4282.62 469.383 1
-26 0 -2 4109.58 466.589 1
-26 0 -3 24.7244 59.4369 1
26 0 3 13.1192 49.3442 1
-26 0 -4 15408.0 1264.56 1
-26 0 -4 11770.0 1265.85 1
-26 0 -5 6.92316 52.0134 1
-26 0 -5 12.5583 22.9668 1
-26 0 -6 718.696 96.8039 1
-26 0 -7 4.24129 47.5991 1
26 0 7 -11.3295 69.2039 1
26 0 8 47.9355 92.7233 1
-26 0 -8 112.930 112.822 1
-26 0 -9 5.15495 62.1692 1
26 2 -9 140.575 42.8491 1
26 -2 -9 210.659 68.3579 1
26 2 -9 12.5589 48.3210 1
26 2 -8 22.7174 60.3172 1
-26 -2 8 35.7195 48.8692 1
26 -2 -8 53.0258 67.9473 1
-26 2 8 69.4133 82.2236 1
26 -2 -8 37.1488 66.5051 1
-26 2 7 82.7034 62.0435 1
26 -2 -7 105.952 41.6681 1
-26 -2 7 69.5015 53.4914 1
-26 -2 6 583.861 81.6452 1
26 -2 -6 526.878 68.7972 1
26 2 -6 508.720 75.0762 1
26 -2 -6 425.213 80.4679 1
26 2 -6 268.830 69.3441 1
26 2 -5 675.464 82.0372 1
26 -2 -5 746.252 82.1219 1
26 2 -4 592.530 87.9624 1
26 -2 -4 780.140 105.783 1
26 2 -4 763.101 88.6335 1
26 2 -3 3175.63 314.213 1
26 -2 -3 3182.27 316.272 1
-26 2 2 4426.53 401.742 1
26 -2 -2 3881.98 396.489 1
26 -2 -2 3419.64 393.727 1
-26 -2 2 2961.65 393.386 1
-26 -2 1 1646.38 161.883 1
-26 2 1 1564.38 170.324 1
26 2 -1 1167.85 162.435 1
26 2 -1 1403.74 165.587 1
26 -2 -1 1207.02 162.629 1
-26 2 1 1710.41 171.206 1
26 2 0 21.2626 59.9785 1
-26 -2 0 56.8429 73.3695 1
26 -2 0 12.4690 69.4056 1
-26 2 0 18.2079 50.4537 1
-26 -2 0 22.5222 58.9004 1
26 -2 0 7.58226 56.4766 1
26 -2 1 1689.94 207.862 1
-26 -2 -1 2391.64 204.078 1
26 2 1 1769.02 209.609 1
26 -2 1 1654.48 211.349 1
26 2 1 1715.82 200.592 1
-26 2 -1 2315.82 210.535 1
-26 2 -1 2087.80 205.908 1
26 2 2 1414.18 203.617 1
-26 -2 -2 1971.53 206.241 1
26 -2 2 1777.88 207.266 1
-26 2 -2 2450.36 206.181 1
-26 2 -2 2182.88 206.805 1
-26 2 -3 128.313 66.6659 1
-26 -2 -3 235.003 51.0101 1
-26 -2 -3 85.5920 60.6745 1
26 2 3 13.6065 80.9611 1
-26 -2 -4 2714.16 163.677 1
-26 2 -4 -0.27222 115.372 1
-26 2 -5 983.136 116.223 1
-26 2 -5 951.672 121.630 1
-26 -2 -5 843.419 120.948 1
-26 -2 -6 543.037 84.4888 1
-26 2 -6 412.246 64.3861 1
26 -2 6 316.600 88.6735 1
-26 2 -7 308.050 72.4643 1
-26 -2 -7 309.976 93.8287 1
26 -2 7 502.287 97.9364 1
-26 -2 -8 268.215 103.441 1
-26 2 -8 172.399 75.5196 1
-26 -2 -8 267.846 79.7971 1
26 -2 8 220.484 89.1940 1
26 4 -9 7.24473 65.5677 1
26 4 -9 12.7542 32.7793 1
26 -4 -8 63.1649 69.7480 1
-26 4 8 16.8112 77.0621 1
26 -4 -8 14.5207 46.7873 1
26 4 -8 48.5412 47.6580 1
26 4 -8 28.7172 75.3668 1
-26 -4 7 108.385 52.0443 1
26 -4 -7 133.232 78.6246 1
26 -4 -7 111.465 56.7550 1
26 4 -6 2389.34 184.510 1
-26 -4 6 2725.36 184.121 1
26 4 -5 3065.67 289.902 1
26 4 -5 2514.74 287.457 1
26 -4 -5 3076.83 295.526 1
26 -4 -4 6027.03 573.787 1
26 4 -4 5552.71 567.277 1
26 4 -4 4843.23 571.550 1
26 -4 -3 2341.01 247.233 1
26 -4 -3 2076.26 240.538 1
26 4 -3 2254.75 245.831 1
-26 4 3 2699.72 249.199 1
26 4 -3 2511.38 248.865 1
26 -4 -2 1517.89 164.728 1
-26 -4 2 1411.17 176.421 1
-26 4 2 1821.92 174.406 1
-26 -4 1 1468.55 145.338 1
26 4 -1 884.629 116.674 1
-26 4 1 1374.10 139.131 1
26 -4 -1 952.559 125.540 1
26 4 -1 481.545 112.343 1
-26 -4 0 991.292 120.283 1
26 -4 0 532.268 99.4437 1
26 4 0 424.529 105.665 1
-26 4 0 903.492 103.860 1
26 4 0 470.088 112.717 1
26 4 1 254.780 76.4932 1
26 -4 1 422.787 94.4565 1
-26 4 -1 421.851 80.8254 1
-26 -4 -1 403.955 92.8662 1
-26 4 -1 366.986 77.1239 1
-26 -4 -2 529.297 94.1477 1
26 -4 2 250.010 92.0614 1
-26 4 -2 329.133 75.1741 1
-26 -4 -2 670.565 105.092 1
-26 4 -2 460.636 66.6020 1
26 4 2 110.719 80.1836 1
-26 4 -3 1523.80 153.379 1
-26 -4 -3 1850.39 191.792 1
26 4 4 1920.66 173.865 1
-26 -4 -4 1896.72 176.097 1
26 4 5 204.339 84.5343 1
-26 4 -5 269.795 53.6166 1
-26 4 -5 377.011 80.7426 1
-26 -4 -6 580.588 99.3434 1
26 -4 6 473.519 116.781 1
-26 4 -6 555.033 79.3765 1
-26 4 -7 378.418 68.2684 1
26 -4 7 384.882 97.5783 1
-26 -4 -7 362.286 93.3832 1
-26 4 -7 315.664 62.0131 1
-26 -4 -8 12.6052 74.9316 1
-26 -4 -8 32.4150 60.2855 1
-26 4 -8 12.5339 57.6466 1
26 6 -8 20.6433 46.6714 1
26 -6 -8 76.8718 59.1333 1
26 6 -8 -3.84263 55.5404 1
26 -6 -7 47.0417 48.5067 1
26 -6 -7 33.5665 71.0420 1
-26 -6 7 37.6157 71.8409 1
26 6 -6 87.6874 73.8764 1
-26 6 6 197.431 98.5513 1
-26 6 5 453.709 106.989 1
26 6 -5 243.149 70.1711 1
26 6 -5 296.308 73.9453 1
26 -6 -5 281.752 67.0235 1
26 -6 -4 55.8351 61.4155 1
-26 6 4 138.624 70.6398 1
26 6 -4 75.1350 51.2751 1
26 -6 -4 48.9164 58.7437 1
26 6 -4 22.7894 52.5908 1
26 -6 -3 17.6371 64.8976 1
26 6 -3 1.76564 61.4703 1
26 -6 -3 20.6653 69.3373 1
26 6 -2 37.0893 73.7083 1
26 -6 -2 -34.4853 97.3295 1
26 6 -2 82.4799 76.5736 1
26 6 -1 4180.32 400.548 1
-26 -6 1 4804.25 404.471 1
26 6 -1 3351.20 382.242 1
26 -6 -1 3374.62 392.372 1
-26 6 1 4495.96 404.436 1
26 -6 -1 3555.35 390.174 1
-26 6 1 4355.79 401.933 1
-26 6 0 2267.97 228.175 1
26 6 0 2092.12 237.220 1
-26 6 0 1908.76 218.079 1
26 6 0 2256.05 246.095 1
-26 6 -1 6622.63 517.150 1
26 6 1 4411.45 508.144 1
-26 -6 -1 5218.47 548.204 1
26 -6 1 5379.07 503.871 1
26 6 1 5567.45 545.848 1
-26 -6 -1 3320.64 531.003 1
-26 6 -1 5611.57 502.055 1
-26 -6 -2 41.1131 82.1824 1
-26 6 -2 19.7134 55.1139 1
-26 6 -2 77.7071 53.7507 1
26 -6 2 47.1522 68.4349 1
-26 -6 -3 155.019 86.8901 1
-26 6 -3 80.9943 68.5767 1
-26 -6 -3 351.564 99.3179 1
26 6 4 1484.79 156.991 1
-26 -6 -4 1029.82 166.411 1
-26 -6 -4 1592.55 173.435 1
-26 6 -5 357.154 62.0101 1
26 6 5 430.513 107.270 1
-26 6 -6 223.034 62.1798 1
-26 -6 -6 389.234 101.919 1
26 -6 6 221.766 87.0257 1
26 6 6 194.073 108.733 1
-26 6 -7 102.432 60.4051 1
26 -6 7 252.314 81.6705 1
-26 6 -7 321.574 70.1850 1
-26 -6 -7 432.433 103.598 1
-26 6 -8 25.8853 52.4155 1
26 8 -8 5.68390 71.7327 1
26 -8 -8 109.170 79.2122 1
26 8 -8 28.1257 41.3186 1
26 -8 -7 857.339 121.705 1
26 8 -7 744.959 118.678 1
-26 8 7 822.566 154.061 1
-26 -8 7 1014.21 140.825 1
26 8 -6 36.2777 67.8073 1
-26 -8 6 90.8948 81.3029 1
26 8 -6 77.8520 51.5892 1
26 -8 -6 32.4005 84.9640 1
-26 8 6 41.9706 103.026 1
26 -8 -6 72.4694 84.6220 1
-26 8 5 74.5001 86.1251 1
26 -8 -5 59.7941 83.2011 1
26 8 -5 64.7174 47.7400 1
26 -8 -4 284.112 85.0272 1
26 -8 -4 438.751 95.8316 1
-26 8 3 1288.95 172.298 1
26 8 -3 1088.16 157.248 1
26 -8 -3 1254.94 172.073 1
26 -8 -3 866.702 152.189 1
26 8 -2 319.228 82.9518 1
26 -8 -2 323.827 92.9106 1
-26 8 2 289.215 89.1568 1
-26 -8 2 352.734 108.106 1
26 8 -1 99.4973 96.2945 1
26 8 -1 98.6258 85.7605 1
-26 8 1 83.9514 72.5882 1
-26 -8 1 257.537 115.401 1
26 8 0 103.088 92.4792 1
26 8 0 112.987 88.9153 1
-26 8 0 82.4576 74.7136 1
-26 8 0 117.432 83.9485 1
-26 8 -1 270.663 99.5556 1
-26 -8 -1 420.273 160.142 1
26 8 1 264.964 105.096 1
-26 8 -1 292.957 83.7492 1
-26 8 -2 118.717 86.7013 1
-26 -8 -2 81.4302 139.714 1
26 -8 2 52.6018 91.5559 1
-26 8 -2 44.5513 65.1250 1
26 -8 3 2410.41 341.996 1
-26 8 -3 3127.97 340.015 1
-26 -8 -4 1980.46 237.481 1
-26 -8 -4 1861.43 208.159 1
-26 8 -5 5.99235 82.0515 1
-26 -8 -5 79.3456 114.501 1
-26 8 -5 29.6773 41.8178 1
-26 8 -6 39.7679 44.2252 1
-26 -8 -6 60.1630 119.578 1
26 -8 6 57.6697 91.6080 1
26 8 6 91.5247 121.841 1
-26 -8 -6 95.7044 99.5028 1
-26 8 -6 47.6323 81.6797 1
-26 8 -7 788.046 119.518 1
-26 8 -7 794.958 131.610 1
26 8 7 733.245 183.057 1
26 10 -7 49.8546 61.0614 1
26 -10 -7 208.444 84.3639 1
26 10 -6 7.37838 60.4008 1
26 10 -6 13.5693 56.1742 1
26 -10 -6 5.83477 66.3670 1
26 -10 -5 17.9451 78.0459 1
26 10 -5 20.9889 47.6425 1
26 10 -5 27.3494 65.8736 1
26 -10 -5 0.96830 78.1210 1
-26 10 4 2093.59 201.506 1
26 10 -4 835.899 180.427 1
-26 -10 3 2089.31 276.877 1
-26 10 3 1997.11 248.869 1
26 -10 -3 1951.76 222.366 1
26 10 -2 605.033 157.337 1
-26 10 2 1733.68 201.897 1
26 -10 -1 701.261 129.244 1
26 10 -1 460.132 122.168 1
-26 10 0 3937.49 336.630 1
26 10 0 2494.60 323.603 1
-26 -10 0 3030.16 329.048 1
26 -10 0 3681.72 345.241 1
26 10 0 1600.27 298.549 1
26 10 1 1304.02 203.231 1
-26 10 -1 1478.81 203.071 1
-26 10 -1 1401.49 187.629 1
-26 -10 -1 1571.67 207.919 1
26 10 2 126.611 125.452 1
-26 -10 -2 289.217 132.777 1
-26 10 -2 253.415 84.4847 1
26 10 3 20.7598 116.499 1
-26 -10 -3 108.667 116.478 1
26 -10 3 -2.89257 107.880 1
-26 10 -3 29.9690 56.6275 1
26 10 4 -7.76128 118.164 1
-26 10 -4 42.7358 88.7110 1
-26 10 -5 15.7132 24.3133 1
-26 -10 -5 93.9677 110.720 1
-26 -10 -5 50.9895 106.778 1
-26 10 -5 161.408 101.862 1
26 10 5 108.679 117.803 1
-26 -10 -6 -17.7623 128.262 1
-26 10 -6 21.5135 90.3177 1
26 12 -5 24.4964 86.6722 1
-26 12 5 33.5341 95.3720 1
26 -12 -5 45.0469 90.4478 1
26 12 -4 60.5665 91.1678 1
-26 12 4 1.97834 101.951 1
26 -12 -3 444.985 116.733 1
26 12 -3 456.273 128.574 1
-26 12 3 466.084 139.440 1
26 12 -3 311.666 120.873 1
-26 -12 3 512.984 209.115 1
26 -12 -2 189.753 106.234 1
26 12 -2 71.1408 105.261 1
-26 12 2 172.140 110.437 1
26 12 -2 1.30914 101.598 1
26 12 -1 647.586 155.077 1
-26 12 1 995.438 152.753 1
26 -12 -1 1126.28 180.865 1
-26 -12 0 347.809 131.536 1
26 -12 0 318.296 105.677 1
26 -12 1 296.237 105.922 1
-26 12 -1 264.044 102.720 1
26 12 1 364.843 140.256 1
-26 -12 -1 350.984 127.874 1
-26 12 -2 4.03623 85.9552 1
26 12 2 -3.85912 122.403 1
-26 -12 -2 12.0184 109.050 1
-26 12 -2 12.2469 83.8253 1
-26 12 -3 15.9270 81.8870 1
26 -12 3 30.5586 83.5230 1
-26 12 -3 21.6380 81.8276 1
26 12 3 8.23954 124.589 1
26 -12 4 -3.33850 99.5905 1
26 12 4 42.5490 138.189 1
-26 12 -4 53.3575 82.0359 1
26 12 5 181.076 132.305 1
-26 -12 -5 91.1772 108.642 1
26 14 -3 295.079 132.975 1
-26 14 3 322.586 115.050 1
26 -14 -2 225.853 109.018 1
26 14 -2 125.886 125.582 1
26 -14 -1 36.8444 88.0518 1
-26 -14 1 27.1066 124.373 1
26 14 -1 3.12530 121.564 1
26 14 0 602.388 162.556 1
-26 14 0 709.672 146.539 1
-26 -14 0 907.496 200.149 1
26 -14 0 628.019 134.164 1
26 -14 1 96.2934 102.711 1
-26 -14 -1 103.370 152.318 1
-26 14 -2 96.4649 105.019 1
-26 -14 -2 67.5617 154.230 1
27 -1 -9 9.22104 41.3122 1
27 1 -9 8.64438 48.0686 1
27 1 -9 -2.59025 65.0346 1
-27 -1 8 550.079 100.368 1
-27 1 8 579.142 90.6306 1
27 -1 -8 314.536 82.5683 1
27 1 -8 433.995 75.8237 1
27 -1 -7 11.8921 47.2949 1
-27 1 7 -0.27213 63.2256 1
-27 -1 7 22.0421 58.7889 1
27 1 -7 -10.6139 65.0963 1
-27 -1 6 421.121 74.9328 1
27 -1 -6 329.762 61.5340 1
27 1 -6 404.979 76.8473 1
27 -1 -6 319.520 65.2793 1
27 1 -5 208.830 67.7029 1
27 1 -5 248.562 53.6561 1
27 -1 -5 223.379 47.4063 1
27 -1 -5 223.454 73.9706 1
27 -1 -4 73.6599 32.4699 1
27 -1 -4 75.5972 62.7029 1
27 1 -4 83.6100 53.0190 1
-27 1 3 2083.64 180.397 1
27 -1 -3 1709.65 179.941 1
27 -1 -2 161.795 64.0568 1
-27 1 2 473.822 81.7630 1
27 -1 -2 38.8163 86.3787 1
27 1 -2 118.903 68.9481 1
-27 -1 2 364.423 90.6182 1
27 1 -1 723.736 110.548 1
-27 -1 1 986.953 128.193 1
-27 1 1 1051.03 113.106 1
-27 1 1 858.840 108.413 1
-27 -1 1 947.920 113.482 1
27 1 0 8588.68 862.929 1
-27 -1 0 10081.4 859.813 1
-27 1 0 10430.7 873.022 1
-27 -1 -1 4415.50 422.282 1
27 -1 1 4835.24 429.927 1
27 1 1 3741.88 424.971 1
-27 1 -1 4721.32 424.558 1
27 1 1 3559.96 427.315 1
27 -1 1 3516.53 424.902 1
27 1 2 285.756 81.1989 1
-27 1 -2 370.672 61.8948 1
27 -1 2 326.650 80.5421 1
-27 1 -2 442.462 78.5048 1
-27 -1 -2 397.851 96.3835 1
-27 -1 -2 456.847 66.8391 1
-27 1 -3 1033.14 128.684 1
-27 -1 -3 751.763 124.979 1
-27 1 -4 122.794 72.7454 1
-27 1 -4 132.367 35.6979 1
-27 1 -5 263.161 76.9070 1
-27 1 -5 198.080 47.3890 1
-27 1 -6 419.198 66.2506 1
-27 -1 -6 438.401 76.4793 1
-27 -1 -7 -6.21694 74.3271 1
-27 -1 -7 -7.38103 51.8936 1
-27 1 -7 1.05416 54.3077 1
27 -1 7 32.3246 78.4596 1
-27 1 -8 451.868 101.531 1
-27 1 -8 551.881 96.9372 1
-27 -1 -8 579.982 127.191 1
27 -1 8 283.461 101.902 1
-27 -1 -8 639.729 110.539 1
27 3 -9 2.78139 40.6628 1
27 3 -9 14.3970 52.1270 1
27 3 -8 205.032 54.0528 1
27 -3 -8 227.791 59.5891 1
-27 -3 8 151.887 48.8313 1
27 -3 -8 142.173 67.6092 1
-27 3 8 131.274 92.2125 1
27 3 -8 98.9086 59.2348 1
-27 -3 7 143.337 61.4421 1
27 -3 -7 151.861 62.7990 1
27 3 -6 129.668 50.9687 1
27 3 -6 54.8961 42.6563 1
-27 -3 6 183.601 64.4094 1
27 -3 -6 162.494 49.3045 1
27 3 -5 1269.40 161.205 1
27 -3 -5 1660.98 171.339 1
27 3 -5 1529.89 157.951 1
27 -3 -5 1625.88 176.124 1
27 3 -4 1986.86 196.849 1
27 -3 -4 1473.19 186.539 1
27 3 -4 1613.26 185.396 1
-27 3 4 2179.76 192.246 1
27 3 -3 59.4943 81.9027 1
27 -3 -3 299.816 93.8660 1
27 3 -2 822.034 124.973 1
27 -3 -2 741.215 118.544 1
27 -3 -2 764.531 110.876 1
-27 -3 1 1073.12 122.765 1
27 3 -1 1015.63 123.396 1
-27 -3 1 1370.68 144.218 1
27 3 -1 657.329 114.589 1
-27 3 1 1128.20 129.823 1
27 -3 -1 804.960 120.096 1
-27 -3 0 815.206 99.3690 1
27 3 0 565.056 98.6106 1
27 -3 0 574.075 100.592 1
-27 3 0 685.506 97.7615 1
27 -3 1 841.805 116.639 1
-27 3 -1 855.685 103.432 1
27 -3 1 544.318 99.0615 1
-27 3 -1 838.776 107.099 1
27 3 1 661.234 110.425 1
27 3 2 247.732 72.6509 1
-27 3 -2 157.202 63.7541 1
27 -3 2 225.054 81.0705 1
-27 -3 -2 467.934 102.363 1
-27 3 -2 458.402 90.1276 1
-27 -3 -3 950.020 125.374 1
-27 3 -3 685.678 106.005 1
-27 -3 -4 8569.65 581.573 1
27 3 4 4326.78 553.174 1
-27 3 -5 1383.34 179.300 1
-27 3 -5 1439.22 175.218 1
-27 3 -6 284.112 58.9007 1
-27 -3 -6 374.084 76.3449 1
27 -3 6 396.515 102.873 1
-27 -3 -7 16.7971 64.3997 1
-27 3 -7 0.29963 51.9387 1
-27 -3 -7 10.6161 48.5507 1
-27 3 -7 -3.64669 64.5392 1
-27 -3 -8 720.414 169.810 1
-27 -3 -8 946.097 154.305 1
27 5 -8 348.900 71.6055 1
27 -5 -8 151.718 59.4812 1
27 -5 -8 338.640 95.0924 1
27 5 -8 116.127 90.4931 1
-27 -5 7 -10.4215 52.9387 1
27 -5 -7 0.86645 4.97245 1
27 5 -6 389.268 94.7887 1
-27 -5 6 747.802 108.035 1
-27 5 5 22.1889 64.6384 1
27 5 -5 -3.29265 51.4941 1
27 5 -5 5.45095 50.1802 1
27 -5 -4 6312.23 548.727 1
27 -5 -4 4768.80 546.694 1
27 5 -4 5826.99 560.601 1
27 5 -4 4525.81 535.511 1
27 -5 -3 2174.94 197.166 1
27 -5 -3 2133.80 199.626 1
27 -5 -2 5824.40 642.143 1
27 5 -2 6276.04 637.686 1
27 -5 -2 6421.29 631.522 1
27 5 -1 1042.06 151.835 1
-27 -5 1 834.565 116.863 1
27 -5 -1 926.688 121.739 1
-27 5 1 1284.90 142.178 1
27 5 -1 664.261 115.760 1
27 -5 -1 1001.50 121.550 1
27 5 0 1340.77 213.368 1
27 5 0 1726.25 246.801 1
-27 5 0 2497.75 231.646 1
27 -5 0 1903.42 217.572 1
-27 5 0 2708.55 229.389 1
-27 -5 -1 1570.58 189.949 1
27 5 1 921.090 182.823 1
-27 -5 -1 1491.74 169.791 1
27 -5 1 1508.54 179.490 1
-27 5 -1 1429.84 163.071 1
-27 5 -2 708.079 91.4473 1
27 -5 2 372.499 107.354 1
-27 -5 -2 598.402 117.653 1
-27 5 -2 602.888 93.0073 1
-27 5 -3 1463.62 167.684 1
27 5 3 1092.94 168.582 1
-27 -5 -3 1738.08 184.591 1
-27 -5 -3 1712.18 210.435 1
-27 -5 -4 14636.1 560.944 1
-27 -5 -4 13976.0 613.108 1
27 5 5 407.399 111.252 1
-27 -5 -5 689.411 117.273 1
-27 -5 -5 723.757 118.625 1
-27 5 -5 766.975 90.6181 1
27 5 6 4.95655 82.5857 1
27 -5 6 46.5243 68.3900 1
-27 5 -6 18.6452 28.9538 1
-27 -5 -7 172.020 73.4821 1
-27 -5 -7 156.043 79.4387 1
-27 5 -7 172.212 59.2361 1
27 -5 7 241.482 94.4675 1
-27 5 -7 144.592 64.8346 1
-27 5 -8 38.4852 64.1706 1
-27 -5 -8 27.3668 66.2960 1
27 7 -8 443.101 81.6444 1
27 -7 -8 755.034 98.9524 1
-27 -7 7 66.8809 74.6480 1
27 -7 -7 97.6728 80.8221 1
27 7 -7 29.0097 48.7262 1
-27 -7 6 74.3214 90.2587 1
27 -7 -6 47.3015 56.3616 1
-27 7 6 89.7702 92.1603 1
27 7 -6 18.1900 65.6479 1
27 -7 -6 7.96702 58.1529 1
27 -7 -5 547.320 108.284 1
27 7 -5 382.251 85.8105 1
27 -7 -4 13.5402 73.3357 1
27 -7 -4 1.71863 69.7829 1
27 7 -4 -0.42262 6.32886 1
-27 7 4 19.6376 77.2244 1
27 7 -4 20.7743 61.2573 1
27 -7 -3 38.7723 70.3438 1
27 7 -3 25.5728 63.4787 1
27 -7 -2 330.996 97.4227 1
-27 7 2 810.312 119.088 1
27 -7 -2 641.105 106.239 1
27 7 -2 779.117 112.746 1
-27 -7 2 777.271 122.136 1
27 7 -2 452.849 95.6675 1
27 -7 -1 100.076 83.8066 1
27 7 -1 50.1162 87.5046 1
27 7 -1 57.0411 77.1439 1
-27 7 1 85.7179 79.8118 1
-27 -7 1 39.3948 90.9179 1
27 7 0 30.9961 87.6857 1
-27 7 0 50.5655 77.5331 1
-27 7 0 24.6837 77.7906 1
27 7 0 43.1881 82.0838 1
27 7 1 441.631 109.103 1
27 -7 1 361.237 101.926 1
-27 7 -1 449.492 97.9524 1
-27 7 -1 488.489 106.018 1
-27 -7 -1 725.806 134.344 1
27 -7 2 205.868 89.3862 1
-27 7 -2 412.411 87.8757 1
27 7 2 273.772 110.318 1
-27 7 -2 430.789 84.8134 1
-27 -7 -2 302.211 121.999 1
-27 -7 -3 585.998 134.996 1
-27 7 -3 513.811 88.1626 1
-27 -7 -3 481.687 132.122 1
27 -7 3 495.450 102.122 1
-27 7 -4 1616.36 176.519 1
27 7 5 51.9170 90.2571 1
-27 7 -5 75.8772 38.4023 1
-27 -7 -5 95.8036 104.095 1
27 -7 6 1022.99 149.393 1
-27 -7 -6 1109.57 160.929 1
-27 7 -6 656.013 121.112 1
27 7 6 904.465 170.791 1
-27 7 -6 1143.09 140.007 1
-27 7 -7 384.949 114.734 1
-27 7 -7 245.465 79.2915 1
27 7 7 390.524 114.639 1
-27 9 7 1.30462 105.102 1
27 9 -7 -2.63791 53.3958 1
27 9 -6 2.34573 55.9121 1
27 9 -6 21.3174 62.8949 1
27 -9 -6 34.5545 87.3448 1
-27 9 6 180.738 109.188 1
-27 -9 6 7.06696 95.8906 1
27 9 -5 285.237 78.3541 1
27 -9 -5 425.004 106.889 1
27 9 -5 186.375 66.0453 1
27 -9 -4 939.436 128.711 1
27 -9 -4 1151.54 157.344 1
-27 9 4 1448.14 170.568 1
27 -9 -3 20.0606 91.3605 1
-27 -9 3 41.0181 99.7275 1
-27 -9 2 71.0215 116.299 1
-27 9 2 170.365 105.498 1
27 9 -2 115.879 76.7499 1
27 9 -2 100.804 97.4726 1
27 -9 -2 73.3076 109.392 1
-27 9 1 39.4191 80.9012 1
27 9 -1 87.7923 86.3919 1
27 9 -1 35.1296 92.8449 1
-27 -9 0 -2.34598 143.238 1
27 9 0 21.3355 84.5844 1
27 -9 0 20.7910 78.2821 1
-27 9 0 7.79662 71.2337 1
-27 9 0 35.5208 85.2051 1
27 9 1 117.293 106.550 1
-27 9 -1 162.543 82.1185 1
-27 9 -1 152.759 71.6756 1
-27 9 -2 88.3506 79.8642 1
-27 -9 -2 59.6472 147.278 1
27 9 2 135.915 104.645 1
27 -9 2 117.311 77.7548 1
-27 9 -2 114.456 75.6952 1
-27 -9 -3 63.3062 137.469 1
-27 9 -3 8.75487 46.6136 1
27 -9 3 21.8559 68.0750 1
27 9 3 15.8014 105.517 1
27 9 4 57.2741 110.752 1
-27 -9 -4 46.2600 121.700 1
-27 9 -5 332.462 84.4441 1
-27 9 -5 323.930 75.2792 1
-27 -9 -5 335.191 138.298 1
-27 9 -6 553.868 77.0785 1
-27 -9 -6 357.407 110.433 1
-27 9 -6 319.294 100.763 1
-27 -9 -7 328.609 114.758 1
-27 9 -7 96.2574 80.7352 1
27 -11 -6 309.490 105.913 1
27 11 -6 194.170 86.8425 1
27 -11 -5 141.661 82.4381 1
27 11 -5 82.6045 64.6814 1
27 11 -5 73.1353 99.3591 1
-27 11 4 6.61867 111.057 1
27 11 -4 1.43670 85.9310 1
27 11 -3 570.365 123.390 1
27 11 -3 335.046 99.9259 1
-27 -11 3 516.151 140.107 1
-27 11 3 294.240 117.397 1
27 -11 -3 402.530 124.660 1
-27 11 2 1773.31 231.072 1
27 11 -2 1307.12 240.022 1
27 -11 -2 1584.80 217.965 1
27 -11 -1 24.2589 68.1320 1
27 11 -1 11.8391 106.756 1
-27 11 1 10.2851 95.5404 1
27 11 0 115.666 112.979 1
-27 -11 0 252.206 117.970 1
27 -11 0 126.510 82.8982 1
-27 11 0 246.489 103.563 1
27 11 1 41.0098 111.940 1
-27 -11 -1 83.7944 110.972 1
-27 11 -1 7.58410 87.3363 1
-27 -11 -2 4815.77 443.044 1
-27 11 -2 3235.89 403.050 1
27 -11 2 3997.15 426.871 1
27 11 2 3696.42 427.386 1
27 11 3 22.8319 121.001 1
-27 11 -3 197.428 77.3381 1
-27 11 -3 22.5139 104.198 1
27 -11 3 -43.0426 121.502 1
-27 -11 -3 111.356 117.166 1
27 11 4 231.108 148.394 1
-27 -11 -5 395.838 123.822 1
27 11 5 400.076 146.574 1
-27 13 4 1228.46 177.729 1
27 -13 -4 1090.91 162.788 1
27 13 -3 28.0437 109.614 1
-27 -13 3 82.8899 176.496 1
-27 13 3 44.8275 110.725 1
-27 13 2 801.158 147.072 1
27 13 -2 504.808 143.301 1
27 13 -1 15.2599 106.713 1
27 13 -1 -16.6735 121.171 1
-27 -13 1 -7.19694 112.454 1
27 -13 0 60.0751 110.899 1
-27 -13 0 131.793 117.959 1
-27 -13 -1 47.8303 112.607 1
27 -13 1 57.1951 120.421 1
-27 13 -1 1.22336 90.6610 1
-27 13 -1 15.6708 91.0651 1
-27 13 -2 295.860 99.9048 1
27 13 2 122.029 135.564 1
-27 -13 -2 117.396 122.962 1
-27 13 -3 23.3990 89.5798 1
27 13 3 -23.0296 133.157 1
27 -13 3 0.78553 125.351 1
-27 -13 -4 37.8807 108.664 1
27 13 4 101.726 142.788 1
-27 13 -4 121.125 103.128 1
28 0 -9 -10.8727 65.2945 1
28 0 -9 -3.16644 55.0526 1
28 0 -8 5365.74 556.391 1
-28 0 8 6204.38 560.710 1
28 0 -7 2.16374 64.6007 1
-28 0 7 18.7088 49.6644 1
28 0 -6 226.176 60.2150 1
28 0 -6 206.513 67.2215 1
28 0 -5 7.27003 34.8054 1
28 0 -5 20.1135 53.5872 1
28 0 -4 643.232 109.526 1
28 0 -4 1211.39 128.409 1
28 0 -3 26.9406 58.1540 1
28 0 -2 3461.64 438.791 1
28 0 -2 4356.30 433.926 1
-28 0 1 15.3941 59.2669 1
28 0 -1 11.2315 45.0091 1
-28 0 0 29003.3 2413.45 1
28 0 0 22691.5 2414.94 1
-28 0 -1 29.6023 69.6409 1
-28 0 -1 28.4293 54.6905 1
28 0 1 20.1316 68.3455 1
28 0 1 26.3497 71.8282 1
-28 0 -2 1210.51 138.440 1
28 0 2 841.482 127.945 1
-28 0 -2 903.326 111.595 1
28 0 3 21.6838 61.8488 1
-28 0 -3 12.0850 66.5001 1
-28 0 -4 4202.63 415.990 1
-28 0 -5 -0.29101 4.38427 1
-28 0 -6 936.867 124.920 1
-28 0 -7 39.8107 72.4043 1
28 0 7 21.1539 77.0685 1
-28 0 -7 33.3505 46.7917 1
-28 0 -8 172.855 100.909 1
-28 0 -8 495.710 103.905 1
28 -2 -9 29.5809 47.2906 1
28 2 -9 -3.86289 56.8571 1
-28 -2 8 263.387 62.5330 1
28 -2 -8 73.3030 69.3415 1
28 -2 -8 119.656 74.2261 1
-28 2 8 263.059 88.9223 1
-28 -2 7 948.823 112.718 1
28 -2 -7 830.564 109.742 1
28 2 -7 651.441 109.144 1
-28 2 7 903.296 138.222 1
-28 -2 6 4.88341 62.2075 1
28 2 -6 3.35308 54.0046 1
28 2 -6 11.2017 45.1770 1
28 -2 -6 25.4990 34.2049 1
28 2 -5 1816.64 141.231 1
28 -2 -5 -0.31844 98.3987 1
28 -2 -4 115.778 67.0268 1
28 2 -4 79.8637 51.8826 1
28 -2 -3 1251.93 149.571 1
-28 2 3 1438.38 161.401 1
28 2 -3 1327.64 155.735 1
-28 -2 2 729.007 119.741 1
28 -2 -2 864.932 106.387 1
-28 2 1 511.196 89.8603 1
28 -2 -1 180.394 66.9823 1
-28 -2 1 356.731 70.5874 1
28 2 -1 365.512 73.3625 1
28 2 -1 401.878 75.5623 1
-28 -2 1 571.187 99.3244 1
-28 2 1 296.096 79.5221 1
-28 2 0 662.322 91.2946 1
28 2 0 497.191 97.9498 1
28 -2 0 359.424 92.5276 1
-28 -2 0 692.767 93.2256 1
-28 2 -1 2353.17 206.350 1
-28 -2 -1 2522.69 207.375 1
-28 2 -1 2273.79 208.608 1
28 2 1 1422.49 196.494 1
28 -2 1 1925.14 210.330 1
28 -2 1 1440.13 200.873 1
-28 2 -2 32.4997 65.5063 1
-28 -2 -2 117.403 57.8132 1
28 2 2 65.4959 72.9409 1
-28 2 -2 117.444 43.8208 1
28 -2 2 114.439 70.5426 1
-28 -2 -2 93.6245 80.9384 1
-28 -2 -3 16299.1 1314.34 1
-28 -2 -3 15406.6 1309.89 1
-28 2 -3 15220.6 1302.79 1
-28 2 -4 269.837 54.2338 1
28 2 4 107.603 73.9404 1
-28 2 -4 112.858 73.1670 1
-28 -2 -4 101.303 91.3107 1
-28 2 -5 699.104 108.932 1
-28 -2 -5 1078.74 139.280 1
-28 2 -5 973.985 117.150 1
-28 2 -6 809.992 83.6461 1
-28 -2 -6 0.45888 47.7850 1
-28 2 -7 300.182 73.5825 1
-28 -2 -7 450.239 93.7873 1
28 -2 7 405.958 96.8467 1
-28 2 -7 316.633 90.7173 1
-28 -2 -8 106.219 85.0940 1
-28 -2 -8 52.7877 58.0728 1
-28 2 -8 34.4695 64.9727 1
28 -4 -9 -0.31201 58.3604 1
28 4 -9 6.66334 54.2664 1
28 -4 -8 27.6027 49.5457 1
28 -4 -8 27.0516 44.4613 1
-28 -4 8 6.81881 52.1725 1
28 4 -8 22.7769 52.4645 1
-28 -4 7 934.289 123.346 1
28 -4 -7 981.924 139.933 1
28 4 -6 499.647 91.0095 1
28 -4 -6 411.982 82.6726 1
-28 -4 6 576.684 90.2697 1
28 -4 -5 1131.83 132.193 1
28 4 -5 842.768 129.874 1
28 -4 -4 4483.79 401.785 1
28 4 -4 3636.62 392.328 1
28 4 -4 3947.65 397.566 1
28 -4 -4 4143.39 397.783 1
-28 4 4 4341.44 401.897 1
-28 4 3 8213.22 755.544 1
28 4 -3 9380.04 762.126 1
28 -4 -3 6526.83 752.651 1
28 -4 -3 8672.17 760.899 1
-28 4 2 4124.19 338.955 1
28 -4 -2 3735.47 337.536 1
28 -4 -2 3253.10 336.663 1
-28 -4 1 3931.90 268.724 1
28 4 -1 1274.12 255.702 1
28 -4 -1 3278.52 251.988 1
28 -4 -1 2135.84 253.281 1
28 4 -1 1587.30 224.883 1
-28 4 0 222.056 75.0335 1
28 4 0 104.148 63.3106 1
28 4 0 78.9775 75.6049 1
-28 4 -1 191.955 67.9886 1
28 -4 1 77.5770 82.1251 1
-28 4 -1 137.123 63.2994 1
-28 -4 -1 217.985 83.5025 1
28 4 1 47.7666 88.9443 1
-28 -4 -1 208.040 90.8531 1
-28 -4 -2 865.281 135.799 1
-28 4 -2 997.310 120.289 1
28 4 3 4423.56 479.574 1
-28 -4 -3 4802.86 508.204 1
-28 -4 -3 5322.71 479.020 1
-28 4 -3 5037.75 482.194 1
-28 4 -4 1071.62 154.691 1
28 4 4 1206.60 168.555 1
-28 -4 -4 1487.26 163.669 1
28 4 5 4.72806 81.9867 1
-28 4 -5 44.9446 30.7905 1
-28 4 -5 70.6438 60.4136 1
-28 -4 -5 91.8715 69.1627 1
28 -4 6 39.5638 94.4432 1
-28 4 -6 185.248 50.7556 1
-28 4 -7 299.925 76.7162 1
28 -4 7 430.176 112.641 1
-28 4 -7 370.022 70.4022 1
-28 4 -8 30.3392 55.7687 1
-28 -4 -8 63.8612 83.7438 1
28 6 -8 -5.38786 64.1156 1
28 6 -8 18.2240 45.8818 1
28 -6 -7 -3.43514 54.6157 1
-28 -6 7 16.2378 69.3619 1
28 -6 -7 -4.65730 61.2912 1
28 6 -7 0.49915 59.5680 1
28 6 -6 -8.92223 74.9171 1
-28 6 6 101.662 99.2586 1
-28 -6 6 81.0791 81.3027 1
28 6 -5 47.3467 47.2963 1
28 -6 -5 49.0784 65.5498 1
-28 6 5 160.039 78.8427 1
28 -6 -4 622.645 95.1104 1
28 -6 -4 764.534 106.949 1
-28 6 4 834.379 111.280 1
28 6 -4 539.109 92.1136 1
28 6 -3 288.175 76.9155 1
28 -6 -3 387.779 99.8840 1
28 -6 -3 422.415 91.5831 1
28 6 -2 1260.75 183.259 1
28 6 -2 1596.10 190.520 1
-28 -6 2 1462.82 195.995 1
28 -6 -2 1846.35 204.660 1
28 6 -1 2145.91 286.886 1
28 -6 -1 2602.85 285.643 1
28 -6 -1 2792.92 280.520 1
28 6 -1 2268.57 286.687 1
-28 6 1 3080.93 283.193 1
28 6 0 3830.61 392.805 1
28 6 0 3241.94 400.323 1
-28 6 0 3884.36 389.542 1
28 6 1 486.240 112.825 1
-28 6 -1 909.024 119.237 1
-28 6 -1 729.524 104.083 1
-28 -6 -1 801.340 130.094 1
28 6 1 725.327 141.389 1
-28 -6 -2 84.2438 82.5926 1
-28 6 -2 75.0541 56.8410 1
28 -6 2 45.9045 75.2984 1
-28 -6 -2 109.890 100.456 1
-28 6 -2 98.6398 66.6204 1
-28 -6 -3 414.126 119.718 1
-28 -6 -3 787.940 131.869 1
-28 6 -3 632.668 99.2229 1
28 -6 3 596.370 110.960 1
-28 -6 -4 2747.48 287.210 1
-28 6 -4 2425.54 271.008 1
28 6 4 2502.14 289.145 1
-28 6 -4 2359.65 255.936 1
-28 -6 -4 3208.80 299.732 1
-28 6 -5 1485.85 162.778 1
28 6 5 1354.54 203.039 1
-28 -6 -5 1720.38 209.312 1
-28 -6 -6 144.874 91.2043 1
-28 6 -6 105.758 71.5918 1
28 6 6 144.447 92.2455 1
-28 6 -6 124.997 48.2501 1
-28 -6 -6 199.251 90.7198 1
-28 -6 -7 45.7808 78.7601 1
28 -6 7 -28.1143 76.2523 1
-28 6 -7 8.42981 55.3863 1
-28 6 -7 13.1885 52.0248 1
-28 -6 -8 443.643 107.078 1
-28 6 -8 170.884 74.2105 1
28 -8 -7 267.144 88.3115 1
28 8 -7 174.489 72.3682 1
-28 8 7 375.944 120.733 1
28 -8 -6 21.3443 84.9337 1
28 8 -6 25.8097 59.5043 1
-28 -8 6 30.2066 72.7123 1
-28 8 6 101.485 88.7054 1
28 8 -6 14.9503 66.1505 1
-28 8 5 0.54285 100.529 1
28 -8 -5 163.801 93.3390 1
28 8 -5 64.6962 51.3671 1
28 -8 -4 15.3165 82.4678 1
28 8 -4 1.80988 27.2308 1
28 -8 -4 1.15819 100.506 1
-28 8 3 6226.39 602.051 1
28 8 -3 5199.60 585.836 1
-28 -8 3 6366.20 616.943 1
28 -8 -3 5082.84 603.256 1
28 8 -2 194.261 93.7733 1
28 -8 -2 124.615 73.6861 1
-28 -8 2 120.919 103.803 1
-28 8 2 139.124 74.4636 1
28 8 -2 102.149 82.7058 1
28 8 -1 2289.93 309.526 1
28 -8 -1 2440.71 291.529 1
-28 8 1 3113.58 298.681 1
28 8 -1 3216.95 304.305 1
28 -8 0 143.952 88.8018 1
28 8 0 161.827 95.2572 1
28 8 0 125.837 94.8396 1
-28 8 0 210.461 94.0754 1
-28 8 0 107.322 78.3550 1
-28 -8 -1 3457.53 411.697 1
-28 8 -1 3358.38 379.521 1
28 8 1 3138.50 394.306 1
-28 8 -2 545.629 105.861 1
28 -8 2 429.942 114.955 1
-28 8 -2 616.562 117.036 1
-28 -8 -3 9333.90 757.232 1
28 8 3 6693.95 752.615 1
28 -8 3 5980.13 730.466 1
-28 -8 -3 10034.0 773.113 1
-28 -8 -4 788.860 150.305 1
-28 -8 -4 706.857 168.913 1
-28 8 -5 779.294 129.996 1
-28 8 -5 872.638 106.375 1
-28 -8 -5 978.850 182.311 1
28 8 6 1835.24 255.987 1
-28 8 -6 1890.86 221.951 1
-28 8 -6 2181.84 244.634 1
-28 -8 -7 426.351 109.976 1
-28 8 -7 245.072 75.4873 1
-28 8 -7 123.837 104.110 1
28 -10 -6 109.563 80.4051 1
28 10 -6 118.408 73.4391 1
28 10 -6 75.8187 52.4335 1
28 -10 -5 41.1981 77.7971 1
28 10 -5 10.8263 46.4897 1
28 -10 -5 14.6419 87.6740 1
28 10 -5 2.27359 71.3563 1
-28 10 5 84.6554 104.856 1
28 10 -4 110.147 71.7834 1
28 10 -4 265.039 113.896 1
28 10 -3 196.246 70.4508 1
-28 -10 3 208.661 145.507 1
28 -10 -2 416.687 118.743 1
-28 -10 2 494.560 137.560 1
28 -10 -1 -42.8471 117.464 1
-28 10 1 14.9424 99.5641 1
28 10 -1 11.8408 93.5780 1
28 10 0 254.532 116.612 1
-28 10 0 495.108 111.782 1
28 -10 0 349.198 121.885 1
-28 -10 0 700.364 178.247 1
-28 -10 -1 -22.4623 137.825 1
-28 10 -1 20.3325 86.9232 1
-28 10 -1 -4.96166 77.5370 1
28 10 1 22.6412 100.873 1
-28 10 -2 140.014 77.3575 1
28 10 2 145.664 111.014 1
28 -10 2 214.353 101.746 1
-28 10 -3 0.49336 62.8491 1
-28 -10 -3 16.4653 129.632 1
28 10 3 38.5370 104.905 1
28 -10 3 1.60373 95.2013 1
-28 10 -4 1415.21 173.033 1
28 10 4 1209.33 202.019 1
-28 10 -5 0.46655 7.04280 1
-28 -10 -5 52.9430 141.955 1
-28 -10 -5 36.6488 110.731 1
-28 10 -5 38.3916 77.0352 1
28 10 5 62.0885 120.612 1
-28 -10 -6 1900.26 259.077 1
-28 10 -6 1425.17 196.651 1
-28 12 5 54.4414 108.878 1
28 12 -5 4.10350 79.2631 1
-28 12 4 20.3246 105.009 1
28 12 -4 43.7536 98.3658 1
-28 12 3 41.0529 111.185 1
28 12 -3 34.6838 87.8693 1
28 12 -3 51.9369 97.8566 1
28 -12 -2 711.694 154.981 1
28 12 -2 535.867 137.781 1
28 12 -2 390.692 120.687 1
-28 12 2 548.954 126.876 1
28 -12 -1 847.721 147.705 1
28 12 -1 577.433 152.196 1
-28 -12 0 1835.45 230.228 1
28 -12 0 856.667 150.910 1
-28 12 -1 1108.02 168.509 1
28 -12 1 805.054 152.218 1
28 12 2 61.2990 118.735 1
-28 -12 -2 43.0299 108.650 1
-28 12 -2 120.638 99.0960 1
-28 12 -2 38.3646 96.4573 1
28 12 3 326.471 136.061 1
-28 12 -3 441.272 115.371 1
28 -12 3 287.915 96.6376 1
-28 12 -3 315.931 84.7685 1
-28 -12 -4 210.950 118.569 1
28 12 4 97.7155 131.910 1
-28 12 -4 85.7447 91.7353 1
28 14 -2 496.119 142.401 1
28 14 -1 28.2950 113.698 1
28 -14 -1 13.9334 94.3593 1
-28 -14 1 63.9649 124.646 1
-28 14 0 185.903 115.734 1
-28 -14 0 161.799 130.537 1
28 -14 0 174.572 112.560 1
28 14 0 80.5757 127.121 1
-28 -14 -1 332.911 145.369 1
28 -14 1 452.584 134.170 1
-28 14 -1 308.273 128.767 1
-28 -14 -2 914.748 183.332 1
-28 14 -2 1046.72 169.800 1
29 1 -9 50.4109 74.9841 1
29 1 -9 33.4207 43.8286 1
29 -1 -9 96.8497 64.9272 1
-29 -1 8 518.160 78.0491 1
29 -1 -8 459.383 74.6305 1
29 -1 -8 235.987 96.6881 1
-29 1 8 544.891 94.5861 1
29 1 -8 335.070 70.5894 1
-29 -1 7 280.974 68.5654 1
-29 1 7 291.149 92.8148 1
29 -1 -7 278.303 62.4140 1
29 1 -7 282.041 79.8685 1
29 -1 -6 841.835 119.193 1
29 -1 -6 1194.08 115.970 1
29 1 -6 1159.95 120.014 1
29 1 -6 891.043 119.001 1
-29 -1 6 705.671 106.225 1
29 -1 -5 731.218 91.7576 1
29 1 -5 709.832 89.4424 1
29 1 -4 -0.30707 17.8982 1
29 -1 -4 324.398 77.4712 1
29 -1 -3 7503.25 604.112 1
29 1 -3 5329.05 598.148 1
29 1 -2 121.888 71.6115 1
29 -1 -2 298.446 79.7311 1
29 -1 -2 260.814 71.0837 1
-29 -1 2 146.998 93.7044 1
-29 1 2 390.369 73.5580 1
29 1 -1 744.674 135.096 1
-29 1 1 1093.92 146.784 1
-29 -1 1 1411.47 139.155 1
29 1 -1 852.736 134.539 1
29 -1 -1 1019.48 130.990 1
-29 1 1 1596.25 141.263 1
-29 -1 1 1211.46 153.044 1
29 -1 -1 617.524 130.234 1
29 1 0 22369.1 2198.28 1
-29 -1 0 27414.1 2195.00 1
-29 1 0 25818.1 2203.54 1
29 -1 1 5448.91 483.816 1
29 1 1 2920.65 474.648 1
-29 -1 -1 7432.28 490.754 1
-29 1 -1 7331.68 485.873 1
29 -1 1 3533.74 479.399 1
-29 -1 -1 4446.09 479.438 1
29 1 2 6072.67 762.070 1
-29 1 -2 9279.63 764.351 1
29 -1 2 7449.36 765.582 1
-29 1 -2 9884.86 768.155 1
-29 -1 -2 10455.1 776.725 1
-29 -1 -2 6466.43 761.764 1
29 -1 3 874.797 129.341 1
29 1 3 520.655 118.750 1
-29 -1 -3 778.637 105.612 1
-29 1 -3 1359.95 141.680 1
-29 -1 -3 1056.12 140.228 1
-29 1 -4 2339.61 207.170 1
-29 -1 -4 2067.25 223.498 1
-29 -1 -5 23.1674 34.9934 1
-29 1 -5 -2.49926 6.47576 1
-29 -1 -5 48.9405 77.6618 1
-29 1 -5 22.3762 72.5990 1
-29 -1 -6 463.834 91.1081 1
-29 1 -6 665.149 84.0784 1
29 -1 7 13.2872 75.0980 1
-29 1 -7 5.49422 40.9642 1
-29 -1 -7 1.43060 48.9558 1
-29 -1 -8 234.697 86.1310 1
-29 1 -8 222.216 87.7845 1
-29 -1 -8 259.630 99.3517 1
-29 1 -8 235.940 82.1895 1
29 3 -9 132.512 44.5021 1
29 3 -9 16.8461 60.2703 1
29 -3 -9 148.457 61.1821 1
29 -3 -8 33.6813 80.1423 1
29 3 -8 32.2700 45.7027 1
29 3 -8 5.10585 54.3193 1
-29 3 8 71.3230 92.8260 1
-29 -3 8 46.6393 54.9538 1
29 -3 -8 27.1443 44.2958 1
-29 -3 7 776.600 102.894 1
29 -3 -7 556.851 98.3596 1
29 3 -6 407.163 64.6038 1
-29 -3 6 530.197 82.4723 1
29 3 -5 1739.34 164.921 1
29 -3 -5 1880.56 169.065 1
29 3 -4 6412.64 496.821 1
29 -3 -4 8290.82 497.000 1
29 3 -3 8150.21 808.336 1
29 -3 -3 7832.61 814.235 1
29 -3 -2 6923.00 669.733 1
29 -3 -2 5038.27 662.844 1
29 3 -2 6602.98 661.636 1
-29 3 1 2552.55 250.513 1
29 3 -1 2527.42 251.192 1
29 -3 -1 2408.53 253.152 1
29 -3 -1 2085.89 245.315 1
-29 3 0 988.367 120.200 1
29 -3 0 764.547 117.551 1
29 3 0 802.817 116.001 1
-29 3 0 842.789 116.762 1
29 3 0 776.197 116.648 1
29 3 1 3886.74 533.552 1
-29 -3 -1 5598.65 532.535 1
-29 -3 -1 5898.56 548.950 1
-29 3 -1 7268.21 537.350 1
-29 3 -1 5213.21 526.636 1
29 -3 1 4932.80 536.805 1
29 -3 2 82.8667 78.5499 1
-29 3 -2 257.138 57.7229 1
29 3 2 115.003 63.4821 1
-29 -3 -2 198.060 73.9068 1
-29 -3 -2 253.604 82.8523 1
-29 3 -2 236.703 82.3069 1
29 -3 3 3534.21 380.054 1
29 3 3 2674.60 363.407 1
-29 3 -3 3387.62 367.580 1
29 3 4 102.322 67.3041 1
-29 -3 -4 150.627 76.9564 1
-29 -3 -4 197.428 62.2213 1
-29 3 -4 96.5434 60.0174 1
-29 3 -5 3364.31 367.048 1
-29 3 -5 3445.69 363.694 1
-29 3 -6 40.3700 38.6169 1
-29 -3 -6 39.2013 55.1819 1
-29 3 -7 29.9500 55.4613 1
-29 -3 -7 75.3333 39.5253 1
-29 -3 -7 43.5405 72.5208 1
-29 3 -7 53.0085 61.9127 1
-29 3 -8 254.634 82.2674 1
-29 -3 -8 443.425 99.8377 1
29 5 -8 167.111 60.9723 1
29 -5 -8 51.6188 58.1899 1
-29 -5 8 108.209 56.0810 1
29 -5 -8 198.368 66.7822 1
29 5 -8 26.3340 70.4055 1
29 5 -7 128.605 55.8631 1
-29 -5 7 154.718 64.1503 1
29 -5 -7 -0.40298 11.3546 1
-29 -5 6 5.30618 77.6713 1
29 5 -6 8.04637 79.1613 1
29 5 -5 545.192 99.4197 1
29 5 -5 635.753 99.1495 1
29 -5 -4 1693.53 185.278 1
29 5 -4 1782.66 196.164 1
-29 5 3 246.783 75.0422 1
29 -5 -3 124.819 72.0351 1
29 5 -3 45.3685 57.6805 1
29 -5 -3 106.725 66.7244 1
29 -5 -2 6174.86 518.909 1
29 5 -2 5568.59 527.144 1
-29 -5 2 7005.13 543.411 1
-29 -5 1 384.553 104.052 1
-29 5 1 487.501 94.1886 1
-29 5 1 558.049 103.770 1
29 -5 -1 421.572 90.4135 1
29 5 -1 376.672 88.9734 1
-29 5 0 6265.97 488.640 1
-29 5 0 5773.37 490.310 1
29 5 0 5331.61 516.097 1
29 5 1 347.835 118.363 1
-29 5 -1 595.823 97.0414 1
-29 5 -1 508.575 83.0871 1
-29 -5 -1 452.815 93.7950 1
29 5 1 259.402 86.6421 1
29 -5 1 396.866 99.1077 1
-29 -5 -1 662.168 110.644 1
-29 5 -2 16449.1 1369.79 1
-29 -5 -2 16931.9 1389.44 1
-29 -5 -2 14414.2 1371.85 1
-29 5 -2 16027.5 1367.81 1
29 -5 2 11302.9 1362.67 1
-29 -5 -3 675.109 136.578 1
-29 -5 -3 1357.70 165.195 1
-29 5 -3 1190.91 133.835 1
29 -5 3 935.541 135.006 1
-29 5 -4 5969.39 608.947 1
-29 5 -4 8740.90 605.050 1
-29 -5 -4 10261.6 642.668 1
29 5 4 4411.16 605.568 1
-29 -5 -4 3802.54 610.231 1
-29 -5 -5 41.9310 67.3563 1
29 5 5 32.7556 78.9719 1
-29 5 -5 65.7197 41.1423 1
-29 -5 -6 14.6304 63.9315 1
-29 5 -6 20.4388 32.3937 1
29 5 6 43.1016 77.8175 1
29 -5 6 30.2060 74.5671 1
-29 5 -6 102.223 59.9583 1
-29 5 -7 188.607 65.0654 1
-29 5 -7 66.5064 68.5971 1
-29 -5 -7 67.8185 69.2790 1
29 -5 7 108.704 79.0015 1
-29 5 -8 22.4446 51.7222 1
-29 -5 -8 18.1976 75.8459 1
29 7 -8 4.55046 65.7392 1
29 7 -8 21.5525 55.4092 1
-29 -7 7 26.9709 66.2021 1
29 -7 -7 75.0028 66.9629 1
29 7 -7 65.5351 45.6435 1
-29 7 7 82.5382 88.7248 1
29 -7 -6 1570.47 178.819 1
-29 -7 6 1419.09 206.763 1
29 -7 -6 1598.89 190.926 1
29 7 -6 1540.98 180.660 1
29 7 -6 1244.77 182.174 1
29 -7 -5 67.7347 68.1311 1
-29 7 5 40.7714 99.9474 1
29 7 -5 28.2469 51.3736 1
29 -7 -4 1256.83 139.265 1
29 -7 -4 1100.02 131.924 1
29 -7 -3 929.948 129.045 1
29 7 -3 695.332 121.333 1
29 7 -2 2052.04 214.978 1
29 -7 -2 1831.98 189.949 1
29 7 -2 1296.93 180.073 1
-29 7 2 2035.45 203.472 1
29 -7 -2 1656.16 195.381 1
-29 -7 2 1010.89 193.391 1
29 -7 -1 78.9908 76.8908 1
29 7 -1 92.8746 107.008 1
-29 -7 1 117.670 92.2917 1
-29 7 1 139.466 84.5571 1
29 7 -1 5.30782 68.1865 1
29 7 0 54.5928 92.9712 1
29 7 0 124.668 105.241 1
-29 7 0 171.674 81.6894 1
-29 7 0 147.690 85.6387 1
-29 -7 -1 1000.51 181.105 1
29 7 1 764.085 151.247 1
-29 7 -1 1218.98 137.041 1
-29 7 -1 1437.69 166.540 1
-29 7 -2 142.691 67.7303 1
29 7 2 145.622 90.9304 1
-29 -7 -2 125.271 91.4244 1
29 -7 2 64.6204 74.0966 1
-29 7 -2 96.6143 67.0499 1
-29 -7 -3 -0.51030 91.3092 1
-29 7 -3 22.4501 63.0274 1
29 -7 3 25.0295 69.1766 1
-29 -7 -3 27.1586 85.7314 1
-29 -7 -4 170.544 104.250 1
-29 7 -4 121.261 42.1771 1
-29 -7 -4 104.597 92.2471 1
29 7 5 217.247 103.004 1
-29 -7 -5 237.540 130.532 1
-29 7 -5 194.966 54.9699 1
-29 7 -6 167.292 67.3786 1
-29 -7 -6 108.597 98.9882 1
29 7 6 75.9916 105.579 1
-29 -7 -6 96.7313 107.508 1
-29 7 -6 109.873 52.6385 1
29 7 7 0.57055 92.2988 1
-29 -7 -7 13.4925 84.0827 1
-29 7 -7 19.9565 54.6853 1
-29 7 -7 10.7724 67.5461 1
29 -9 -7 141.301 80.3346 1
29 9 -7 100.915 67.9647 1
29 9 -6 3.82459 46.2080 1
29 -9 -6 32.3461 89.1496 1
-29 9 6 34.5875 99.9945 1
29 -9 -6 -2.60270 93.4094 1
29 9 -6 23.5985 56.7440 1
-29 -9 6 25.0674 94.8600 1
29 9 -5 40.2752 65.2548 1
29 -9 -5 18.8045 92.8496 1
29 9 -5 8.70261 47.9182 1
29 -9 -4 851.432 147.222 1
-29 9 4 1093.11 155.694 1
29 -9 -3 56.7056 111.807 1
-29 9 3 105.628 111.466 1
-29 9 2 1240.44 158.590 1
29 9 -2 771.787 151.591 1
29 -9 -2 1288.19 164.606 1
-29 -9 2 1188.82 174.867 1
29 9 -2 864.894 148.360 1
29 9 -1 413.147 109.491 1
29 9 -1 460.525 117.483 1
29 -9 -1 527.337 107.484 1
-29 9 1 586.151 102.749 1
-29 9 0 849.858 129.336 1
29 9 0 797.004 150.319 1
-29 9 0 867.363 122.548 1
-29 -9 0 1065.56 162.550 1
29 9 1 62.7570 100.885 1
-29 9 -1 81.6704 74.7354 1
-29 -9 -1 75.3572 92.1846 1
-29 9 -1 73.6180 79.9500 1
-29 -9 -2 103.326 88.9813 1
-29 9 -2 186.861 84.4920 1
29 9 2 99.1000 103.515 1
29 -9 2 171.529 89.9076 1
-29 9 -2 241.235 85.2568 1
-29 9 -3 363.335 84.9490 1
29 9 3 234.533 120.519 1
29 -9 3 364.667 104.202 1
-29 -9 -4 1095.06 189.008 1
-29 9 -4 1114.02 145.873 1
29 9 4 745.901 160.016 1
-29 9 -5 275.853 90.8859 1
-29 -9 -5 141.689 112.988 1
-29 9 -5 -0.47208 16.8768 1
-29 -9 -5 206.870 130.573 1
-29 -9 -6 419.697 132.314 1
-29 9 -6 175.355 68.9253 1
-29 9 -6 440.823 94.8457 1
29 -11 -6 232.761 83.1550 1
-29 11 6 316.765 123.163 1
29 11 -6 120.425 73.8772 1
29 11 -5 89.0684 75.7589 1
-29 11 5 238.357 117.921 1
29 -11 -5 75.3967 89.1424 1
29 11 -4 141.057 86.8983 1
-29 11 4 204.135 100.077 1
-29 11 3 1852.93 206.785 1
-29 -11 3 1759.03 252.361 1
29 11 -3 1784.84 214.374 1
29 -11 -3 1543.92 189.804 1
29 -11 -2 556.043 117.118 1
-29 11 2 1089.58 155.704 1
-29 -11 2 970.506 159.507 1
29 11 -1 0.51119 82.6414 1
-29 11 1 46.4941 96.0599 1
29 -11 -1 30.1582 79.5099 1
29 11 0 177.710 109.826 1
-29 -11 0 239.455 157.301 1
29 -11 0 98.5801 112.485 1
-29 11 0 150.563 102.019 1
-29 11 -1 -2.36571 95.3593 1
29 11 1 3.16932 102.410 1
29 -11 1 76.6120 119.932 1
-29 -11 -1 38.2434 136.407 1
-29 11 -2 666.264 118.019 1
29 11 2 715.336 160.328 1
-29 -11 -2 1052.81 197.322 1
29 11 3 89.2511 117.102 1
-29 11 -3 173.380 112.437 1
-29 11 -3 171.071 93.5121 1
29 -11 3 143.039 141.361 1
-29 11 -4 1420.97 181.626 1
29 11 4 695.164 187.164 1
29 -11 4 1141.88 221.609 1
-29 -11 -5 34.7030 144.098 1
29 11 5 18.2728 120.310 1
-29 13 4 1068.79 177.561 1
29 13 -4 690.595 165.115 1
29 13 -3 30.5091 99.6579 1
-29 13 3 24.4068 105.284 1
-29 -13 3 15.6682 183.942 1
29 13 -2 998.989 170.001 1
29 -13 -2 962.036 175.003 1
-29 13 2 919.582 186.044 1
29 -13 -1 71.6548 118.524 1
-29 -13 1 157.904 131.882 1
29 13 -1 27.5001 111.675 1
29 13 -1 -14.3440 112.424 1
29 -13 0 104.118 113.988 1
-29 -13 0 109.562 145.150 1
-29 13 -1 -7.01695 86.5877 1
-29 -13 -1 4.05263 124.298 1
-29 13 -2 -13.1932 86.7484 1
-29 -13 -2 4.30622 108.357 1
-29 13 -3 22.8066 82.3740 1
29 13 3 2.49192 123.830 1
30 0 -9 13.1815 59.7656 1
30 0 -8 51.8701 55.4788 1
-30 0 8 20.2813 74.5478 1
30 0 -7 12.7424 60.6483 1
-30 0 7 -2.92369 54.3901 1
30 0 -6 778.075 111.264 1
30 0 -5 7.35234 38.7397 1
30 0 -5 10.3537 58.0426 1
30 0 -4 13610.7 1331.21 1
30 0 -4 14505.5 1321.59 1
-30 0 3 79.7782 61.3559 1
30 0 -3 38.7103 59.1690 1
-30 0 2 4937.34 414.484 1
30 0 -2 3590.27 405.159 1
30 0 -2 3992.11 396.543 1
-30 0 1 33.7208 65.3018 1
30 0 -1 25.3539 54.7525 1
30 0 -1 18.4808 60.5351 1
30 0 0 2800.78 465.287 1
-30 0 0 6066.15 503.181 1
-30 0 -1 351.314 81.2387 1
30 0 1 157.397 83.2318 1
30 0 1 87.6751 80.8505 1
-30 0 -1 314.315 77.4047 1
30 0 2 1677.20 225.802 1
-30 0 -2 2502.88 237.539 1
-30 0 -2 2139.09 214.783 1
-30 0 -3 -19.0188 74.8146 1
30 0 3 13.7432 71.4616 1
-30 0 -3 3.20083 23.1926 1
-30 0 -4 6029.30 597.423 1
-30 0 -5 -2.26395 23.8945 1
-30 0 -6 1538.27 180.300 1
-30 0 -7 10.8867 76.9751 1
-30 0 -7 7.91894 41.9292 1
-30 0 -8 4931.18 446.565 1
-30 0 -8 2977.29 414.667 1
30 2 -9 87.7365 64.5734 1
30 2 -9 192.080 57.1409 1
30 -2 -9 191.991 57.4474 1
30 2 -8 457.334 85.0544 1
-30 -2 8 529.913 96.6918 1
30 -2 -8 432.318 95.1844 1
-30 2 8 717.817 103.783 1
30 -2 -8 748.086 93.8232 1
30 2 -7 590.591 91.6831 1
30 -2 -7 615.853 98.1246 1
-30 -2 7 671.761 93.7516 1
30 2 -6 630.122 97.9275 1
30 -2 -6 775.498 102.792 1
-30 -2 6 967.751 121.629 1
30 -2 -5 252.073 50.3712 1
30 2 -5 162.585 59.0939 1
30 2 -5 136.322 50.4377 1
30 -2 -5 162.014 67.4476 1
30 -2 -4 786.406 105.965 1
30 -2 -3 3930.05 359.658 1
-30 2 3 4076.07 354.163 1
30 -2 -3 3771.41 355.362 1
30 -2 -2 354.653 86.4119 1
30 2 -2 285.322 59.8188 1
30 -2 -2 247.017 62.9485 1
-30 -2 2 334.104 95.0084 1
-30 2 2 432.576 81.4076 1
30 2 -2 259.352 73.7530 1
30 2 -1 6037.75 673.105 1
30 -2 -1 6415.13 673.758 1
-30 -2 1 8321.41 691.736 1
30 -2 -1 6524.94 676.400 1
-30 2 1 8617.75 675.540 1
30 -2 0 11534.3 982.677 1
30 2 0 7386.47 979.729 1
-30 -2 0 9441.71 974.444 1
-30 2 0 13490.3 981.237 1
30 -2 1 2692.89 304.522 1
30 2 1 1762.83 295.819 1
-30 -2 -1 4018.32 320.874 1
-30 -2 -1 2774.22 304.374 1
-30 2 -1 3568.68 305.326 1
-30 2 -1 3917.02 310.115 1
30 -2 2 1248.55 176.659 1
-30 -2 -2 1682.12 168.894 1
-30 2 -2 1457.22 174.024 1
30 2 2 1303.60 178.153 1
-30 2 -2 1423.92 159.289 1
30 -2 3 252.096 87.9761 1
-30 -2 -3 412.192 78.5110 1
-30 2 -3 542.001 88.5300 1
-30 -2 -3 553.786 109.527 1
30 2 3 181.368 89.5634 1
-30 2 -4 274.014 87.5485 1
-30 -2 -4 173.376 108.687 1
30 2 4 131.336 88.2354 1
-30 2 -4 103.417 69.9607 1
-30 2 -5 624.066 83.0560 1
-30 -2 -5 371.555 109.156 1
-30 2 -6 2.62094 34.2806 1
-30 -2 -6 1.95582 18.1163 1
30 -2 7 39.8769 78.6888 1
-30 -2 -7 13.6926 58.4645 1
-30 2 -7 45.4848 64.1194 1
-30 2 -7 5.64403 44.5807 1
-30 -2 -7 5.79262 83.2614 1
-30 -2 -8 5.89157 49.0046 1
-30 2 -8 13.1837 64.5856 1
-30 -2 -8 48.4881 80.5276 1
-30 2 -8 47.9435 66.2138 1
-30 -4 8 71.0323 62.0195 1
30 4 -8 60.0107 71.4253 1
30 -4 -8 144.498 66.5270 1
30 4 -8 171.860 63.3391 1
30 -4 -8 226.852 65.7770 1
-30 -4 7 346.922 79.6428 1
30 -4 -7 205.609 71.1018 1
30 -4 -6 1520.83 172.433 1
-30 -4 6 1552.52 173.861 1
30 -4 -5 400.817 83.2283 1
30 4 -5 328.255 82.8706 1
30 4 -5 265.634 64.6380 1
-30 4 4 1484.03 134.720 1
30 -4 -4 1450.27 130.230 1
30 -4 -3 1985.52 246.106 1
30 -4 -3 2322.30 251.881 1
30 4 -3 1870.84 243.647 1
30 -4 -2 480.495 100.020 1
30 4 -2 331.772 72.5168 1
30 4 -2 316.851 84.9717 1
-30 -4 2 274.302 115.027 1
30 4 -1 1328.61 191.072 1
-30 -4 1 1967.52 195.108 1
30 -4 -1 1648.82 186.026 1
30 -4 -1 1604.11 187.984 1
30 4 -1 1490.86 194.421 1
-30 4 0 1258.90 137.128 1
30 4 0 764.041 134.474 1
-30 4 0 1326.95 138.752 1
30 -4 0 895.000 124.426 1
-30 -4 0 1131.24 132.818 1
30 4 0 593.377 119.555 1
30 -4 1 903.956 139.883 1
-30 4 -1 900.049 122.445 1
-30 4 -1 929.549 132.581 1
-30 -4 -1 1216.02 154.896 1
-30 4 -2 1478.26 180.399 1
30 -4 2 1194.08 187.756 1
-30 4 -2 979.057 174.641 1
-30 4 -3 1280.18 158.338 1
30 4 3 1043.00 165.265 1
-30 -4 -3 1458.30 171.857 1
-30 4 -4 297.099 79.6535 1
-30 -4 -4 397.159 100.739 1
-30 4 -4 266.355 70.1985 1
30 4 4 316.643 96.0876 1
-30 -4 -4 191.799 109.812 1
-30 -4 -5 3784.08 267.501 1
30 4 5 1211.62 230.933 1
-30 4 -6 683.681 94.8174 1
-30 -4 -7 58.4462 94.0750 1
-30 -4 -7 189.013 62.3177 1
30 -4 7 107.608 102.177 1
-30 4 -7 94.0376 54.8623 1
-30 4 -7 101.943 69.6234 1
-30 -4 -8 199.942 82.5207 1
-30 4 -8 70.1973 48.0974 1
30 6 -8 59.5741 49.2172 1
30 -6 -8 104.713 86.6396 1
30 6 -8 25.0581 72.2562 1
-30 -6 7 10.6863 63.2490 1
30 6 -7 -2.17864 60.1383 1
-30 -6 6 10.5402 75.0891 1
-30 6 6 72.2268 95.4909 1
30 6 -6 60.9956 59.0240 1
-30 6 5 75.0433 71.1678 1
30 6 -5 32.5749 42.3268 1
30 -6 -5 107.698 67.2039 1
30 -6 -4 308.544 90.5602 1
-30 6 4 517.952 108.410 1
30 -6 -4 295.279 86.5183 1
30 6 -3 92.6078 60.3021 1
30 -6 -3 96.2382 74.4809 1
30 -6 -3 105.480 76.1703 1
30 -6 -2 523.530 96.2944 1
30 6 -2 381.555 96.1721 1
30 -6 -2 426.799 83.8118 1
-30 -6 2 449.300 113.427 1
30 6 -2 576.619 89.7145 1
30 6 -1 26.6777 63.5216 1
-30 -6 1 33.6162 70.5517 1
30 6 -1 56.5953 81.7063 1
-30 6 1 130.334 68.5234 1
30 -6 -1 73.5045 67.4343 1
-30 6 0 20727.2 1547.81 1
30 6 0 13110.8 1531.50 1
-30 6 0 17969.4 1527.16 1
30 6 0 14404.7 1533.02 1
30 6 1 226.776 85.6248 1
-30 -6 -1 244.351 99.7596 1
-30 6 -1 493.897 89.0472 1
-30 6 -1 339.266 88.5297 1
30 6 2 70.3574 73.2399 1
-30 -6 -2 108.600 110.112 1
-30 -6 -2 136.571 85.3113 1
30 -6 2 66.4081 81.7858 1
-30 6 -2 125.249 72.8449 1
-30 6 -2 117.794 69.3746 1
-30 6 -3 1314.51 178.873 1
-30 -6 -3 1883.02 211.849 1
30 -6 3 1489.53 191.734 1
-30 -6 -3 1659.93 190.809 1
-30 -6 -4 1632.70 237.025 1
-30 6 -4 1547.98 207.998 1
-30 6 -5 658.974 88.7994 1
-30 -6 -5 768.111 129.064 1
30 6 5 467.442 115.993 1
-30 6 -6 453.328 80.2588 1
30 6 6 338.565 115.829 1
-30 6 -6 748.016 104.273 1
-30 -6 -6 470.145 117.774 1
-30 6 -7 38.5797 69.7924 1
30 6 7 109.013 98.9689 1
-30 6 -7 22.5938 57.6528 1
-30 -6 -7 73.5989 78.5965 1
-30 8 7 1643.17 203.588 1
30 -8 -7 2102.27 198.598 1
-30 -8 6 463.911 114.971 1
30 -8 -6 235.013 85.4746 1
30 8 -6 148.279 68.3318 1
-30 8 6 512.435 111.968 1
30 -8 -6 337.578 74.8428 1
30 8 -6 318.284 75.2315 1
30 -8 -5 17.2791 70.6580 1
30 8 -5 12.9404 47.8561 1
30 8 -5 30.1348 57.2678 1
30 8 -4 39.3957 46.4370 1
30 -8 -4 70.8676 69.5547 1
30 -8 -4 -10.4063 87.3701 1
-30 8 3 1806.37 215.329 1
30 -8 -3 1317.42 200.580 1
30 -8 -3 1647.19 208.065 1
-30 8 2 0.40624 74.7898 1
30 -8 -2 18.2239 60.4539 1
-30 -8 2 3.26493 89.8162 1
30 8 -2 -17.6338 81.4148 1
30 8 -2 -8.70856 65.7261 1
30 8 -1 301.411 112.057 1
30 -8 -1 348.148 104.438 1
-30 8 1 504.871 113.893 1
30 8 -1 240.709 109.743 1
-30 8 0 815.830 139.629 1
-30 -8 0 1328.24 158.044 1
30 -8 0 784.239 146.616 1
30 8 0 742.362 137.464 1
-30 8 0 1136.84 150.480 1
30 8 0 531.479 148.167 1
-30 8 -1 182.646 81.9769 1
-30 -8 -1 173.474 104.723 1
-30 8 -1 233.343 86.4595 1
-30 -8 -2 355.644 121.368 1
30 8 2 250.347 100.498 1
-30 8 -2 160.221 92.0977 1
30 -8 2 144.154 92.0009 1
30 -8 3 231.937 99.7864 1
-30 8 -3 300.034 77.9113 1
-30 -8 -3 453.246 131.480 1
30 8 3 189.394 109.598 1
-30 -8 -4 95.3722 121.011 1
30 8 4 91.2690 100.625 1
-30 8 -5 -1.57365 10.9997 1
-30 8 -5 99.3935 97.4336 1
-30 -8 -5 42.9125 108.856 1
30 8 6 36.6082 102.455 1
-30 -8 -6 35.3985 90.2427 1
-30 8 -6 10.8237 77.3467 1
-30 8 -6 14.3352 36.4432 1
-30 -8 -6 45.3298 127.151 1
-30 8 -7 49.9657 74.7668 1
-30 -8 -7 86.7805 96.1049 1
30 10 -6 155.510 79.7407 1
30 10 -5 13.2109 37.7990 1
-30 10 5 139.234 93.9988 1
30 -10 -5 89.3630 76.1155 1
30 -10 -5 5.67830 95.5362 1
30 10 -5 4.36588 68.6218 1
30 10 -4 1303.05 170.838 1
-30 10 4 1764.45 212.727 1
-30 -10 3 49.5756 112.264 1
30 10 -3 6.72629 66.2151 1
30 -10 -3 19.2930 80.5817 1
-30 10 3 18.7068 95.6506 1
-30 10 2 558.840 132.260 1
30 10 -2 272.528 109.447 1
-30 -10 2 512.284 150.084 1
30 10 -1 98.6763 106.649 1
30 -10 -1 79.1321 105.399 1
30 10 -1 97.9092 95.5101 1
-30 10 1 90.3153 94.7456 1
30 -10 0 806.374 144.986 1
30 10 0 827.496 147.123 1
-30 -10 0 965.080 142.097 1
-30 10 0 874.948 135.847 1
-30 -10 -1 240.257 164.341 1
-30 10 -1 259.213 86.4130 1
-30 10 -1 130.915 85.4276 1
30 10 1 131.362 110.829 1
-30 10 -2 734.605 132.933 1
30 -10 2 548.320 130.929 1
-30 -10 -3 58.3410 156.819 1
-30 10 -3 56.9608 69.1700 1
-30 10 -3 29.9702 81.1663 1
30 -10 3 49.6761 87.8201 1
30 10 4 59.6759 115.999 1
-30 10 -4 88.9201 78.0054 1
30 -10 4 64.8370 95.5995 1
-30 -10 -5 80.1997 88.6243 1
30 10 5 125.724 117.939 1
-30 10 -6 77.6962 74.8486 1
-30 -10 -6 30.5286 103.668 1
30 -12 -5 73.7868 77.4257 1
-30 12 4 488.307 134.691 1
30 12 -4 324.852 109.791 1
-30 12 3 462.106 115.911 1
30 12 -3 238.344 124.018 1
-30 -12 3 320.646 160.375 1
30 12 -3 139.573 102.411 1
-30 12 2 1370.91 172.862 1
30 12 -2 847.325 168.503 1
30 -12 -2 1261.45 166.257 1
30 12 -2 1029.18 180.861 1
-30 12 1 153.740 101.325 1
-30 -12 1 243.371 176.086 1
30 12 -1 62.3651 105.945 1
30 -12 -1 93.2331 82.2946 1
-30 -12 0 278.126 168.487 1
30 -12 1 17.2538 83.4673 1
-30 12 -1 114.230 103.261 1
30 12 1 129.355 105.197 1
-30 -12 -1 103.519 138.578 1
-30 12 -2 897.078 152.376 1
30 12 2 1028.42 179.157 1
-30 12 -2 894.950 172.530 1
-30 12 -3 1047.46 158.633 1
30 12 3 975.888 175.471 1
30 -12 3 582.294 145.947 1
-30 12 -4 5.63148 92.8284 1
30 12 4 92.4648 118.349 1
30 14 -2 23.2559 109.475 1
30 -14 -1 26.9120 102.329 1
-30 14 1 51.1354 108.054 1
30 14 -1 -2.19705 113.404 1
-30 -14 1 -6.21322 138.457 1
30 -14 0 11.1846 114.085 1
-30 14 0 -29.1559 112.702 1
30 14 0 19.6339 121.532 1
-30 -14 0 30.5967 149.763 1
30 -14 1 59.7273 119.361 1
-30 -14 -1 48.4117 131.659 1
30 14 1 40.1039 122.447 1
-30 14 -1 39.3680 102.224 1
31 -1 -9 21.2660 60.8848 1
31 1 -9 6.54038 73.1264 1
-31 -1 8 4899.90 444.395 1
31 1 -8 4477.88 436.971 1
-31 -1 7 716.588 96.6277 1
-31 1 7 588.423 97.1951 1
31 1 -7 819.913 109.754 1
31 1 -6 402.529 67.6548 1
31 -1 -6 196.179 61.6121 1
31 -1 -5 0.33196 5.18577 1
31 1 -5 40.1804 38.5724 1
31 -1 -4 125.086 67.6104 1
31 1 -4 64.2705 59.3502 1
31 1 -4 98.9146 44.6756 1
31 -1 -3 2234.96 240.901 1
-31 -1 3 2343.12 234.447 1
-31 1 3 2836.48 249.189 1
31 -1 -3 2516.79 246.264 1
31 1 -3 1789.45 234.158 1
31 -1 -2 1677.13 217.199 1
31 1 -2 2005.17 209.137 1
31 -1 -2 1591.24 198.469 1
31 1 -2 1868.29 210.999 1
-31 1 2 1821.06 207.890 1
31 -1 -1 2397.84 381.593 1
-31 -1 1 5993.54 401.439 1
31 -1 -1 3288.63 392.374 1
31 1 -1 3752.54 390.231 1
-31 1 1 4434.32 399.779 1
31 1 -1 3695.27 388.639 1
-31 -1 1 4857.06 390.868 1
31 -1 0 9481.48 1000.54 1
31 1 0 12000.7 999.404 1
-31 1 0 6806.49 989.973 1
-31 -1 0 14892.1 998.255 1
-31 -1 -1 5786.52 531.615 1
-31 1 -1 6301.68 534.682 1
31 -1 1 5462.22 534.245 1
-31 1 -1 6060.87 530.703 1
-31 -1 -1 5514.56 531.192 1
31 -1 1 4008.49 533.281 1
31 1 2 713.765 129.716 1
31 -1 2 666.583 134.770 1
-31 1 -2 1265.16 140.000 1
-31 -1 -2 1687.10 159.618 1
-31 -1 -2 1254.60 127.487 1
-31 -1 -3 202.743 87.4499 1
-31 -1 -3 251.551 57.1897 1
31 -1 3 90.7397 77.2605 1
31 1 3 187.399 76.9951 1
-31 -1 -4 1087.07 177.763 1
31 1 4 933.866 163.412 1
-31 -1 -5 19.8316 75.0019 1
-31 1 -5 -0.31815 4.75037 1
-31 1 -6 282.412 51.4914 1
-31 -1 -6 -1.44835 18.7447 1
31 -1 7 44.3232 81.7287 1
-31 -1 -7 216.779 88.0274 1
-31 -1 -7 67.4689 58.9332 1
-31 1 -7 61.5276 43.9658 1
-31 1 -7 70.3263 74.4081 1
-31 1 -8 26.1762 64.0885 1
-31 -1 -8 28.0597 63.2784 1
-31 -1 -8 12.3795 62.8238 1
-31 1 -8 14.4684 73.3206 1
-31 -3 8 41.3633 61.1418 1
31 -3 -8 108.173 48.9886 1
31 3 -8 74.6041 59.0368 1
31 -3 -8 120.109 69.9703 1
31 3 -7 228.432 62.8113 1
31 -3 -7 504.980 83.1915 1
-31 -3 7 504.892 89.2255 1
31 -3 -7 406.571 70.5657 1
31 -3 -6 0.33867 5.13780 1
31 3 -6 10.9387 39.2307 1
-31 -3 6 8.37772 65.3209 1
31 -3 -5 185.100 60.1470 1
31 3 -5 173.962 58.3825 1
31 3 -5 107.575 51.2160 1
-31 3 4 1011.09 111.084 1
31 -3 -4 669.788 101.629 1
31 -3 -3 46.3546 56.9035 1
31 -3 -3 88.1095 66.9068 1
31 -3 -2 1043.62 151.645 1
-31 -3 2 1519.04 175.961 1
31 3 -2 1047.99 148.134 1
31 3 -2 1027.04 140.240 1
-31 3 2 1669.19 158.863 1
31 -3 -2 1589.50 165.250 1
-31 3 1 1399.75 146.279 1
31 -3 -1 1226.02 149.358 1
31 3 -1 1031.66 143.518 1
31 -3 -1 1073.48 141.128 1
31 3 -1 857.356 127.053 1
-31 -3 1 1336.55 167.976 1
-31 3 0 318.123 85.3748 1
31 -3 0 227.852 73.4114 1
31 3 0 339.108 85.6834 1
-31 -3 0 573.128 86.1149 1
-31 3 0 442.883 83.4070 1
31 3 0 315.629 77.9375 1
31 -3 1 1816.36 234.917 1
-31 -3 -1 2618.48 233.085 1
-31 3 -1 2270.61 222.976 1
31 3 1 1504.39 232.894 1
-31 3 -1 2237.45 232.441 1
-31 3 -2 61.7817 73.3114 1
-31 -3 -2 136.879 69.5533 1
-31 3 -2 124.404 51.9762 1
31 3 3 1981.52 258.213 1
-31 3 -3 2301.35 252.923 1
31 -3 3 2117.50 268.755 1
-31 -3 -3 2830.24 264.819 1
-31 3 -4 307.561 71.7788 1
-31 3 -4 353.559 54.0291 1
31 3 4 257.216 84.4198 1
-31 -3 -4 504.757 88.0084 1
-31 3 -5 6.08479 14.3000 1
31 3 5 44.9302 78.4069 1
-31 3 -6 13.2612 36.3729 1
-31 -3 -7 0.61860 21.7171 1
31 -3 7 100.602 107.716 1
-31 3 -7 224.002 72.7216 1
-31 3 -7 212.715 61.7928 1
-31 -3 -7 366.822 94.7285 1
-31 -3 -8 787.414 135.382 1
-31 3 -8 492.968 113.394 1
31 -5 -8 73.7483 52.6107 1
31 5 -8 12.6463 71.0235 1
31 5 -8 52.9756 61.3867 1
31 -5 -7 53.2024 45.6580 1
31 -5 -7 143.316 88.9822 1
-31 -5 7 59.8368 63.4090 1
31 5 -7 49.2671 52.0742 1
31 5 -6 94.0396 54.8685 1
-31 -5 6 193.817 84.3769 1
31 5 -5 56.0995 47.2243 1
-31 5 5 126.746 91.0781 1
31 -5 -5 42.7004 51.2830 1
31 -5 -4 655.811 109.788 1
31 -5 -4 546.143 113.050 1
31 5 -3 2979.04 341.796 1
31 -5 -3 2949.34 342.327 1
31 5 -2 5543.97 482.757 1
31 -5 -2 5545.84 473.576 1
31 -5 -2 4916.11 477.773 1
31 5 -1 1936.91 291.295 1
31 -5 -1 3121.05 304.912 1
-31 5 1 4120.81 309.074 1
31 -5 -1 2747.21 308.050 1
31 5 -1 3029.31 308.627 1
-31 -5 1 3267.35 324.089 1
-31 5 0 5573.48 543.742 1
31 5 0 5669.36 549.757 1
-31 -5 -1 1884.93 229.175 1
31 -5 1 1727.05 221.141 1
-31 5 -1 2334.90 228.812 1
-31 -5 -1 2181.27 251.186 1
31 -5 2 60.5923 73.8189 1
-31 5 -2 129.593 56.9213 1
-31 5 -2 45.9869 65.3863 1
-31 -5 -2 82.9395 66.6068 1
-31 -5 -2 23.1157 87.2394 1
31 -5 3 1801.76 197.756 1
-31 -5 -3 1699.44 218.495 1
-31 5 -3 1952.31 183.294 1
-31 5 -4 1159.45 142.592 1
-31 -5 -4 1244.04 202.937 1
-31 5 -4 1501.40 151.092 1
31 5 4 1108.60 149.745 1
-31 5 -5 350.828 57.3571 1
31 5 5 172.534 83.2640 1
-31 -5 -5 240.548 108.415 1
-31 -5 -6 41.3022 59.1870 1
31 5 6 41.0858 81.6555 1
-31 5 -6 29.9685 63.9470 1
-31 5 -6 8.39063 34.2258 1
-31 5 -7 20.1049 64.3352 1
-31 5 -7 4.38057 57.4954 1
-31 -5 -7 102.025 76.7045 1
-31 5 -8 -10.6404 62.1338 1
31 7 -8 266.421 73.0041 1
31 7 -8 7.31417 76.6813 1
31 -7 -7 515.246 90.3895 1
-31 7 7 689.588 125.838 1
31 7 -6 123.363 69.5252 1
-31 7 6 325.158 115.728 1
31 7 -6 200.886 72.6569 1
-31 -7 6 229.665 88.4089 1
31 -7 -6 263.474 94.9803 1
31 -7 -6 225.311 82.3517 1
31 7 -5 25.0274 57.3864 1
31 -7 -5 43.7261 75.4324 1
-31 7 5 41.9018 81.0028 1
31 -7 -4 346.915 98.5829 1
31 7 -4 356.465 80.3447 1
-31 -7 3 334.572 99.0485 1
31 -7 -3 181.315 87.8935 1
31 7 -3 149.302 78.8943 1
31 7 -2 356.064 103.741 1
31 7 -2 54.7296 76.2672 1
31 -7 -2 339.646 89.3778 1
31 -7 -2 227.919 86.8026 1
-31 -7 2 235.553 88.7705 1
31 7 -1 30.6217 97.5246 1
31 7 -1 39.0566 71.9880 1
31 -7 -1 10.4430 74.0899 1
31 7 0 -5.58414 110.581 1
-31 7 0 14.9493 59.8367 1
-31 7 0 36.3321 80.7123 1
31 7 0 32.3348 67.9291 1
-31 -7 -1 64.1226 87.1127 1
-31 7 -1 53.8450 75.7217 1
-31 7 -1 10.6055 66.3741 1
31 7 1 2.51919 76.7555 1
-31 7 -2 374.280 85.6898 1
-31 -7 -2 587.846 109.354 1
31 -7 2 320.391 84.4064 1
-31 7 -2 325.958 80.7942 1
-31 -7 -3 14.9083 88.8748 1
31 -7 3 2.09047 68.4329 1
-31 -7 -3 45.5576 106.061 1
-31 7 -3 125.558 50.8389 1
31 7 3 27.8084 99.2699 1
-31 -7 -4 -4.49902 90.0512 1
-31 -7 -4 -17.0638 84.6529 1
-31 7 -5 1.41478 11.6292 1
-31 -7 -5 3.83060 96.1133 1
-31 -7 -6 100.996 92.0147 1
-31 7 -6 108.736 44.5137 1
-31 -7 -6 142.476 116.985 1
31 7 6 90.3941 92.4188 1
-31 7 -6 29.0941 62.3014 1
-31 7 -7 63.9477 64.0208 1
-31 7 -7 24.4360 43.4617 1
-31 -7 -7 55.8539 88.2835 1
31 9 -7 42.9342 68.1255 1
31 9 -6 133.360 59.6258 1
31 -9 -6 212.182 98.8620 1
31 9 -6 102.467 56.9090 1
31 9 -5 112.413 78.9019 1
31 -9 -5 153.879 97.6727 1
31 9 -5 84.9168 51.6137 1
31 9 -4 922.924 132.800 1
31 -9 -4 1036.01 164.657 1
31 9 -3 107.218 62.6424 1
-31 -9 3 170.409 109.691 1
31 -9 -3 193.175 98.4901 1
-31 9 3 174.022 93.6034 1
31 9 -2 4.80145 83.0853 1
-31 9 2 35.9652 76.5073 1
-31 -9 2 34.4164 95.3441 1
31 9 -1 70.6210 92.7481 1
31 9 -1 109.023 86.1137 1
-31 9 1 70.8628 73.9893 1
31 -9 0 2122.91 238.687 1
-31 9 0 2154.96 243.174 1
31 9 0 1611.97 247.280 1
31 9 0 1834.40 238.544 1
-31 9 -1 53.0786 87.0687 1
31 9 1 51.4885 104.926 1
-31 -9 -1 33.3608 108.998 1
31 9 2 147.693 112.325 1
-31 -9 -2 175.751 116.101 1
-31 9 -2 192.027 87.9380 1
-31 -9 -3 56.4956 109.005 1
-31 9 -3 42.6167 68.1337 1
31 -9 3 60.9975 100.661 1
31 9 3 -10.0338 114.430 1
-31 9 -4 141.577 88.3202 1
31 9 4 124.057 117.634 1
-31 -9 -5 94.9015 135.085 1
-31 9 -5 1.34762 8.22399 1
31 9 5 69.8967 114.734 1
-31 9 -6 59.6193 81.2679 1
-31 -9 -6 36.9237 106.980 1
31 -11 -5 193.912 99.5711 1
-31 11 5 212.204 111.748 1
31 11 -5 29.9119 79.7837 1
-31 11 4 -36.0511 91.4666 1
31 11 -4 -6.50210 84.8875 1
-31 11 3 511.470 137.680 1
31 11 -3 167.049 86.2807 1
-31 -11 3 416.253 135.407 1
31 11 -3 260.695 115.873 1
31 11 -2 901.028 180.337 1
31 -11 -2 1432.78 189.316 1
31 -11 -1 201.063 114.258 1
31 11 -1 42.5225 97.6979 1
-31 -11 1 123.888 129.058 1
-31 11 0 41.2178 111.217 1
31 -11 0 12.3095 126.566 1
-31 11 -1 266.699 100.798 1
-31 -11 -1 591.681 198.067 1
-31 11 -2 1509.65 199.551 1
-31 11 -2 1363.53 196.931 1
31 11 2 1329.00 215.634 1
-31 11 -3 179.310 88.7542 1
31 -11 3 41.7490 107.039 1
-31 11 -3 86.1996 85.2148 1
31 11 3 27.8873 113.915 1
31 -11 4 975.360 190.623 1
-31 11 -4 1061.45 163.906 1
-31 11 -5 19.7835 92.7027 1
31 11 5 51.4403 116.570 1
-31 -11 -5 52.8165 147.842 1
-31 13 3 32.1960 112.310 1
31 13 -3 19.1553 105.660 1
-31 -13 3 75.9678 137.109 1
31 -13 -2 168.447 121.481 1
-31 13 2 226.026 104.067 1
31 13 -2 85.9906 107.973 1
-31 -13 1 4.39092 171.219 1
31 13 -1 -3.49059 107.134 1
31 -13 -1 6.57668 90.7988 1
-31 -13 0 278.501 187.602 1
31 -13 0 322.207 103.691 1
31 13 0 276.400 125.774 1
-31 13 0 435.284 112.280 1
-31 -13 -1 283.744 135.490 1
31 -13 1 42.9426 86.3323 1
-31 13 -1 85.3206 94.4115 1
-31 13 -2 60.8863 89.2990 1
-31 -13 -2 43.5472 122.919 1
31 13 3 6.55619 118.913 1
-31 13 -3 7.75354 87.1687 1
32 0 -9 -7.34077 40.8484 1
-32 0 8 268.112 83.8327 1
32 0 -8 137.437 73.4584 1
32 0 -8 176.108 64.7189 1
-32 0 7 1.77101 65.6791 1
32 0 -7 8.29132 54.9520 1
32 0 -6 121.098 56.0771 1
32 0 -5 -2.85017 65.5900 1
32 0 -5 0.37985 4.67477 1
32 0 -4 13043.9 1221.45 1
-32 0 3 42.8716 64.4963 1
32 0 -3 33.9880 60.0473 1
32 0 -2 552.527 113.653 1
32 0 -2 823.219 126.123 1
32 0 -1 77.2136 74.6875 1
32 0 -1 8.74456 61.1478 1
-32 0 1 115.864 63.8403 1
-32 0 1 88.3368 74.1422 1
32 0 0 100301. 9681.59 1
-32 0 0 109176. 9677.37 1
-32 0 -1 174.368 74.7673 1
32 0 1 87.3323 85.8546 1
-32 0 -1 15.4081 83.1484 1
-32 0 -2 792.294 102.004 1
32 0 2 375.058 119.627 1
-32 0 -2 593.398 131.948 1
-32 0 -3 10.6740 30.0846 1
32 0 3 4.07904 78.3087 1
-32 0 -3 -1.13717 77.8544 1
32 0 4 2257.52 306.013 1
-32 0 -4 3641.91 317.715 1
-32 0 -5 11.4417 30.8904 1
-32 0 -5 7.40307 76.3361 1
-32 0 -6 84.2367 54.0810 1
-32 0 -7 4.94499 48.8516 1
-32 0 -7 -0.42074 81.7369 1
-32 0 -8 139.695 82.4843 1
-32 0 -8 5.84773 98.1987 1
32 2 -9 -11.8538 69.8092 1
32 2 -9 4.98986 45.1479 1
32 -2 -9 7.79278 72.5335 1
32 -2 -8 648.902 93.0687 1
32 2 -8 898.042 105.166 1
-32 -2 8 782.562 101.741 1
-32 2 8 763.664 118.120 1
-32 -2 7 379.653 71.8674 1
32 -2 -7 342.612 74.3435 1
32 2 -7 292.779 75.2344 1
32 -2 -6 82.6021 36.2211 1
-32 -2 6 140.502 75.6904 1
32 -2 -5 294.933 59.8252 1
32 2 -5 221.752 68.4944 1
32 -2 -5 208.021 81.0556 1
32 2 -5 280.786 62.9306 1
-32 2 4 2276.25 185.863 1
32 -2 -4 1793.03 173.730 1
32 -2 -3 1088.32 140.210 1
-32 -2 3 1410.59 139.414 1
-32 2 3 1129.27 125.584 1
32 2 -3 1101.83 133.122 1
32 2 -2 1153.83 165.971 1
32 -2 -2 1691.86 178.466 1
-32 2 2 2018.20 177.157 1
32 2 -2 1140.71 173.020 1
32 -2 -2 1281.79 166.727 1
-32 -2 2 2036.40 197.277 1
32 2 -1 1884.32 284.657 1
32 -2 -1 2336.12 292.234 1
32 2 0 13404.1 1088.13 1
32 -2 0 10207.6 1080.86 1
-32 -2 0 14566.8 1077.52 1
-32 2 0 12526.1 1090.03 1
32 2 1 6837.48 807.542 1
-32 -2 -1 11093.8 824.024 1
32 -2 1 5542.34 806.117 1
-32 2 -1 7586.97 812.814 1
-32 2 -1 11622.7 818.818 1
-32 -2 -1 11091.2 815.484 1
-32 -2 -2 5573.79 467.879 1
-32 -2 -2 5054.41 446.320 1
-32 2 -2 4300.99 450.577 1
32 2 2 3606.37 452.873 1
-32 -2 -3 25339.1 2262.82 1
-32 -2 -3 26184.7 2245.88 1
32 -2 3 19510.2 2244.53 1
-32 2 -3 28909.8 2247.11 1
32 2 3 20651.5 2252.21 1
-32 -2 -4 64.5295 84.6163 1
-32 -2 -4 50.0440 42.6060 1
32 2 4 40.8253 82.8527 1
-32 2 -4 17.0716 64.2913 1
-32 2 -5 0.69617 5.24441 1
-32 -2 -6 24.8332 47.4654 1
-32 2 -6 32.4075 37.7013 1
-32 2 -7 131.061 49.5149 1
-32 -2 -7 126.630 68.7073 1
32 -2 7 88.1133 87.6349 1
-32 -2 -7 357.088 99.0821 1
-32 2 -7 144.115 78.3725 1
-32 2 -8 103.245 79.9468 1
-32 -2 -8 248.382 100.158 1
-32 2 -8 361.357 84.0116 1
32 -4 -8 -12.6475 86.4570 1
32 4 -8 4.76147 52.2810 1
32 -4 -8 -0.49837 48.9603 1
32 4 -7 918.160 121.084 1
32 4 -7 802.223 126.505 1
-32 -4 7 949.271 137.522 1
32 4 -6 204.459 59.3972 1
32 -4 -6 387.592 71.7291 1
-32 -4 6 238.658 82.0922 1
32 4 -5 801.492 116.490 1
32 4 -5 627.631 104.714 1
32 -4 -5 923.411 119.982 1
32 4 -4 218.274 58.7229 1
32 -4 -4 386.874 76.2822 1
32 -4 -4 420.168 96.3491 1
-32 -4 3 11632.4 798.246 1
-32 4 3 9952.50 783.431 1
32 4 -3 6908.74 767.361 1
32 -4 -3 7750.72 776.759 1
32 -4 -3 6592.07 779.782 1
32 -4 -2 2739.17 302.175 1
32 -4 -2 2980.55 312.289 1
32 4 -2 2667.60 306.714 1
32 4 -2 2509.80 303.004 1
32 -4 -1 7653.66 747.499 1
32 4 -1 6911.22 754.986 1
32 -4 -1 8512.11 753.791 1
-32 4 0 7465.13 569.932 1
-32 4 0 6684.75 572.523 1
32 4 0 4536.53 569.672 1
32 4 0 4633.12 563.192 1
-32 -4 -1 1639.19 172.523 1
-32 4 -1 1423.30 147.000 1
-32 4 -1 1411.69 152.037 1
-32 -4 -2 3228.60 315.849 1
-32 4 -2 2792.51 291.765 1
-32 4 -2 2568.82 287.612 1
32 -4 2 2516.77 301.400 1
-32 -4 -3 19107.1 1584.07 1
-32 -4 -3 19021.2 1583.34 1
-32 4 -3 16114.0 1567.87 1
32 -4 3 14264.7 1573.52 1
32 4 4 71.3480 78.1289 1
-32 -4 -4 222.681 101.705 1
-32 -4 -4 308.741 99.7432 1
-32 4 -4 176.131 72.0469 1
32 4 5 97.0222 75.4135 1
-32 4 -5 -0.29593 7.24328 1
32 4 6 2150.89 280.688 1
-32 4 -6 2052.19 288.085 1
-32 4 -6 2765.57 282.598 1
-32 4 -7 47.5878 50.2714 1
-32 -4 -7 40.4180 59.6595 1
-32 4 -7 31.1535 62.6528 1
-32 -4 -7 75.5440 75.5931 1
-32 4 -8 361.900 92.3371 1
32 6 -8 -4.07607 88.2505 1
32 6 -8 22.0610 50.0094 1
32 -6 -7 12.9418 76.7700 1
-32 -6 7 -23.1475 63.3241 1
32 6 -7 -1.99449 71.2889 1
32 6 -7 -7.35198 54.9023 1
-32 6 6 78.6419 81.6092 1
32 -6 -6 73.8565 72.4504 1
-32 -6 6 60.1074 68.8099 1
32 6 -6 53.1111 51.2762 1
32 6 -6 64.8565 48.9732 1
32 -6 -6 66.4392 41.0134 1
32 -6 -5 231.311 70.5041 1
-32 6 5 359.356 95.7465 1
32 6 -5 124.641 68.1901 1
32 6 -4 1444.33 173.022 1
32 6 -4 1548.90 190.393 1
32 -6 -4 1767.34 197.807 1
-32 6 4 1951.14 204.147 1
32 6 -3 748.996 112.764 1
32 -6 -3 885.075 124.767 1
32 -6 -3 970.314 134.517 1
32 -6 -2 8.56289 62.2622 1
32 6 -2 -2.72553 81.5361 1
-32 -6 2 4.96950 89.8550 1
32 6 -2 8.49402 61.5473 1
-32 6 2 7.42497 62.1973 1
32 -6 -2 13.1219 68.6937 1
32 -6 -1 59.8930 63.5570 1
32 6 -1 96.5676 85.9852 1
32 6 -1 50.0436 74.9167 1
32 6 0 4514.62 573.771 1
32 6 0 4868.47 600.833 1
-32 6 0 8497.69 597.598 1
-32 6 0 6975.20 588.442 1
32 6 1 1104.05 167.535 1
-32 -6 -1 1241.30 179.339 1
-32 -6 -2 1819.90 178.092 1
32 6 2 868.837 148.129 1
-32 6 -2 1293.10 143.857 1
-32 -6 -2 566.786 150.677 1
-32 6 -2 1074.15 138.179 1
32 -6 2 1223.58 159.358 1
-32 -6 -3 312.721 118.393 1
-32 6 -3 258.696 75.5174 1
32 -6 3 117.659 95.9005 1
-32 -6 -3 231.913 86.4248 1
-32 6 -3 165.922 57.2296 1
-32 -6 -4 93.6528 101.682 1
-32 -6 -4 61.4701 76.6579 1
32 6 5 -55.6398 93.1438 1
-32 -6 -5 16.9980 99.5698 1
-32 6 -5 -0.38055 5.49777 1
-32 6 -6 2308.49 272.762 1
32 6 6 2179.19 296.419 1
-32 -6 -6 3241.67 308.485 1
-32 -6 -6 2535.18 302.490 1
-32 6 -6 3068.44 290.467 1
-32 6 -7 442.831 88.6944 1
-32 -6 -7 370.240 118.145 1
32 8 -7 262.410 71.5192 1
32 8 -7 101.984 79.6546 1
-32 8 6 153.308 113.358 1
32 -8 -6 59.8458 85.1513 1
-32 -8 6 60.5314 103.901 1
32 8 -6 35.8874 49.8991 1
32 -8 -6 71.5780 65.0028 1
32 8 -6 47.1142 68.4459 1
32 8 -5 272.179 59.0248 1
32 8 -5 359.669 72.2348 1
32 -8 -5 356.653 105.462 1
32 -8 -4 93.1140 84.1061 1
32 8 -4 58.3203 51.2647 1
32 -8 -3 664.766 141.071 1
-32 -8 3 949.351 130.325 1
-32 8 3 933.461 132.363 1
-32 8 2 115.684 89.6207 1
32 -8 -2 133.270 81.1885 1
-32 -8 2 148.545 87.1913 1
32 8 -2 102.777 88.5907 1
32 8 -2 99.9460 77.1694 1
32 8 -1 834.763 135.065 1
-32 8 1 1271.47 156.406 1
32 -8 -1 1144.59 160.609 1
32 8 -1 1084.68 161.431 1
32 8 0 399.629 118.442 1
32 8 0 278.205 115.544 1
-32 -8 0 542.890 111.941 1
-32 8 0 343.495 97.5470 1
32 -8 0 314.122 96.7983 1
-32 8 0 537.245 103.514 1
-32 8 -1 3890.41 384.175 1
32 8 1 3031.16 360.649 1
-32 8 -1 4000.36 383.484 1
32 -8 2 49.3731 85.7843 1
32 8 2 56.7755 88.6786 1
-32 -8 -2 123.544 102.874 1
-32 8 -2 70.1320 84.2842 1
-32 8 -2 44.8765 74.7426 1
-32 8 -3 3882.33 475.376 1
32 8 3 4134.62 476.495 1
32 -8 3 4049.33 470.904 1
32 8 4 236.917 105.226 1
-32 -8 -5 107.080 126.826 1
-32 8 -5 -0.82308 6.91434 1
-32 -8 -5 105.420 105.261 1
-32 8 -6 48.2983 43.5402 1
-32 -8 -6 38.2749 94.5638 1
32 10 -6 23.7578 63.2307 1
32 -10 -6 75.0774 96.0680 1
-32 10 5 44.9728 94.6425 1
32 10 -5 1.08697 11.2632 1
32 -10 -5 40.3721 64.8573 1
32 -10 -5 42.8739 101.095 1
32 10 -5 6.19780 68.2107 1
32 10 -4 626.972 121.336 1
-32 10 4 1094.95 161.446 1
32 -10 -3 80.1188 109.924 1
32 10 -3 9.29959 77.6048 1
32 10 -3 29.9219 73.3463 1
-32 10 3 46.2895 108.497 1
-32 -10 3 69.3183 108.196 1
-32 10 2 1687.78 187.860 1
-32 -10 2 818.876 203.493 1
32 -10 -2 1563.34 193.862 1
32 10 -2 631.136 168.687 1
32 10 -1 98.8303 99.7137 1
-32 10 1 284.671 93.1648 1
32 -10 -1 227.846 100.172 1
32 10 0 632.307 137.312 1
32 -10 0 517.400 120.523 1
-32 10 0 495.533 111.506 1
-32 -10 0 766.645 158.140 1
-32 -10 -1 108.509 129.910 1
-32 10 -1 185.925 105.869 1
32 10 1 114.685 119.002 1
-32 -10 -2 107.055 110.851 1
-32 10 -2 31.4702 84.2607 1
32 10 2 77.1597 117.562 1
-32 10 -3 84.6589 90.5612 1
32 10 3 306.878 130.638 1
32 -10 3 186.360 85.2312 1
-32 -10 -3 154.282 125.113 1
-32 10 -4 472.652 98.4642 1
32 -10 4 374.120 106.826 1
32 10 4 407.272 142.424 1
32 10 5 373.832 161.456 1
-32 -10 -5 449.044 152.585 1
-32 10 -5 593.730 103.586 1
32 12 -4 224.172 97.0043 1
-32 12 4 356.091 118.940 1
32 -12 -4 245.238 117.648 1
32 12 -3 23.7336 89.5251 1
-32 -12 3 226.708 150.883 1
-32 12 3 165.160 104.545 1
32 12 -2 18.7521 112.927 1
32 12 -2 15.1188 100.755 1
-32 12 2 104.658 105.169 1
32 -12 -2 2.82535 76.1787 1
32 12 -1 219.137 108.203 1
-32 -12 1 289.449 107.713 1
32 12 -1 202.287 109.486 1
32 -12 0 218.724 108.365 1
-32 -12 0 542.863 198.169 1
-32 12 -1 9.78985 99.8079 1
-32 -12 -1 56.8777 169.260 1
32 -12 1 22.1981 114.910 1
32 12 2 57.9441 120.553 1
-32 12 -2 169.795 110.806 1
-32 12 -2 121.902 90.9175 1
-32 -12 -2 312.750 172.121 1
32 -12 3 535.632 154.392 1
32 12 3 240.573 143.517 1
-32 12 -4 60.3297 101.770 1
-32 -12 -4 102.837 163.220 1
32 12 4 24.2672 121.662 1
32 -14 -1 73.8402 112.127 1
-32 -14 1 60.1000 180.280 1
32 14 -1 22.4275 114.385 1
-32 14 1 105.046 116.259 1
32 14 0 230.821 128.496 1
-32 -14 0 434.216 195.875 1
-32 14 0 325.382 111.843 1
32 -14 0 477.055 153.551 1
33 -1 -9 562.536 83.0456 1
33 1 -9 518.172 81.3342 1
33 -1 -8 134.271 66.7561 1
33 -1 -8 195.724 70.5569 1
-33 -1 8 385.459 77.5866 1
-33 1 8 217.398 85.1138 1
33 1 -7 200.601 65.5302 1
33 -1 -7 195.883 60.5170 1
-33 -1 7 243.444 79.0527 1
33 -1 -7 194.433 65.0066 1
33 1 -7 179.331 75.8943 1
33 -1 -6 209.318 57.4144 1
33 1 -6 143.979 58.8445 1
33 -1 -5 271.903 77.8919 1
33 1 -5 178.526 56.6149 1
33 -1 -5 241.667 57.9243 1
33 -1 -4 107.616 78.7358 1
33 1 -4 119.021 63.3390 1
33 1 -4 157.420 52.3050 1
33 -1 -3 493.632 87.7726 1
-33 -1 3 862.394 101.133 1
-33 1 3 865.138 114.777 1
33 -1 -3 522.348 102.605 1
33 1 -3 535.420 99.1494 1
-33 -1 2 36721.0 2979.82 1
33 1 -2 29362.8 2966.62 1
33 1 -2 25655.7 2963.90 1
33 -1 -2 38866.5 2969.00 1
33 -1 -1 622.237 144.291 1
33 1 -1 880.394 146.495 1
33 1 -1 728.728 142.817 1
33 -1 -1 640.290 132.685 1
33 1 0 3840.99 366.875 1
-33 1 0 3403.37 354.579 1
33 1 0 2067.61 365.346 1
33 -1 0 2318.86 357.644 1
-33 1 -1 9207.33 866.576 1
-33 -1 -1 10153.8 870.613 1
-33 1 -1 7665.26 867.545 1
-33 -1 -1 10163.0 872.124 1
-33 1 -2 377.064 94.2885 1
-33 -1 -2 88.6119 91.4015 1
-33 1 -2 289.229 77.2878 1
-33 -1 -2 50.1610 77.6463 1
33 -1 2 269.931 82.5850 1
33 1 3 3207.38 409.837 1
33 -1 3 3323.32 413.370 1
-33 -1 -3 4038.10 416.024 1
-33 1 -3 5236.02 414.533 1
-33 -1 -3 5837.92 433.717 1
-33 1 -3 4173.93 419.455 1
-33 -1 -4 55.0337 81.6610 1
-33 1 -4 32.9869 73.8280 1
33 1 4 12.8867 70.8900 1
-33 1 -5 153.789 43.0370 1
-33 1 -6 552.150 76.6618 1
-33 -1 -6 0.98826 37.5883 1
-33 -1 -7 228.677 69.3836 1
-33 -1 -7 397.251 90.6842 1
-33 1 -7 318.737 83.4591 1
-33 1 -7 182.628 68.4304 1
-33 1 -8 400.099 101.986 1
-33 1 -8 584.429 116.393 1
-33 -1 -8 584.271 108.908 1
33 -3 -8 136.300 60.9635 1
33 3 -8 177.497 63.0021 1
33 -3 -8 200.549 68.4704 1
33 3 -7 3.85385 53.3809 1
-33 -3 7 -7.03028 77.1510 1
33 -3 -7 1.30156 42.2876 1
33 3 -7 -7.20085 53.7407 1
33 -3 -7 -2.85931 68.4035 1
33 -3 -6 5.54129 32.7681 1
-33 -3 6 -0.91886 67.3003 1
33 3 -6 12.3560 35.8147 1
33 3 -5 1585.70 185.843 1
33 3 -5 1588.22 184.923 1
33 -3 -5 2096.42 195.263 1
33 -3 -4 364.482 71.6697 1
33 -3 -4 373.580 90.4848 1
33 3 -4 339.058 84.1818 1
33 3 -4 316.440 63.8376 1
-33 3 4 576.161 93.4389 1
33 -3 -3 628.084 107.340 1
33 3 -3 568.871 97.2105 1
-33 3 3 848.790 119.929 1
33 -3 -3 691.964 112.090 1
-33 -3 2 7890.69 568.354 1
33 -3 -2 6853.70 548.878 1
33 -3 -2 6922.59 547.800 1
33 3 -2 4285.64 537.527 1
33 3 -2 3941.90 535.326 1
33 -3 -1 5310.87 499.172 1
33 -3 -1 4253.86 482.140 1
33 3 -1 3877.80 474.642 1
33 3 -1 5309.19 487.109 1
-33 3 0 3724.98 276.363 1
-33 3 0 2941.89 281.373 1
33 3 0 3070.70 280.901 1
-33 -3 -1 339.865 79.9746 1
-33 -3 -1 284.965 100.016 1
-33 3 -1 369.580 89.9665 1
-33 3 -2 302.964 82.3096 1
-33 -3 -2 206.758 102.701 1
-33 3 -2 8.01076 79.6642 1
-33 -3 -2 124.970 88.0327 1
-33 3 -3 206.170 70.2532 1
-33 -3 -3 221.901 82.5194 1
-33 3 -3 260.785 49.9903 1
33 3 3 75.5662 71.6788 1
33 -3 3 117.237 93.0550 1
-33 -3 -4 5.41914 69.3916 1
33 3 4 8.68342 66.9683 1
-33 -3 -4 19.3463 71.2023 1
-33 3 -5 -0.36948 22.1222 1
33 3 5 461.005 89.4500 1
-33 3 -6 158.084 49.8664 1
-33 -3 -7 -0.64439 24.6951 1
-33 3 -7 42.1969 41.4980 1
-33 3 -7 10.4475 63.3760 1
33 -3 7 39.2762 98.7766 1
-33 3 -8 329.003 90.4383 1
-33 -3 -8 484.725 108.066 1
33 5 -8 -2.06638 55.7499 1
33 -5 -8 14.3063 63.5390 1
33 5 -7 7.35834 54.2095 1
-33 -5 7 11.3222 61.5079 1
33 -5 -7 1.55351 67.9122 1
33 5 -7 -1.48158 54.0558 1
33 -5 -7 4.84934 44.6122 1
33 5 -6 146.158 61.6472 1
-33 -5 6 287.901 84.4041 1
-33 5 6 264.296 89.0913 1
33 -5 -5 49.6128 61.3514 1
33 5 -5 61.3146 51.8195 1
-33 5 5 83.1492 80.2568 1
33 -5 -4 32.2403 73.1317 1
33 -5 -4 195.949 75.5448 1
33 5 -4 54.4279 59.4246 1
-33 5 4 194.375 93.8183 1
33 5 -4 202.839 53.5381 1
33 -5 -3 553.400 91.4036 1
-33 -5 3 819.819 134.305 1
33 -5 -3 615.579 105.346 1
33 5 -3 561.453 98.6425 1
33 5 -2 485.174 101.903 1
33 -5 -2 552.949 101.358 1
-33 -5 2 400.042 93.8157 1
33 5 -2 592.919 103.477 1
33 -5 -2 461.198 107.163 1
-33 5 1 976.226 112.679 1
33 -5 -1 834.808 120.872 1
33 5 -1 697.627 121.981 1
33 -5 -1 726.594 116.556 1
-33 5 0 314.641 75.7708 1
33 5 0 191.041 71.6741 1
33 5 0 218.412 95.4450 1
-33 5 -1 1684.61 161.404 1
-33 5 -1 1560.92 165.795 1
33 5 1 889.558 164.771 1
-33 -5 -1 1103.39 178.590 1
-33 -5 -2 1752.32 213.922 1
-33 5 -2 1933.49 199.998 1
33 -5 2 2148.95 217.823 1
-33 -5 -2 1328.14 225.122 1
33 5 2 1297.41 204.086 1
-33 5 -2 2095.24 203.450 1
-33 5 -3 220.175 50.6780 1
-33 -5 -3 116.614 82.9945 1
33 -5 3 221.066 96.7745 1
-33 -5 -3 365.891 103.740 1
-33 5 -3 200.204 75.9756 1
-33 -5 -4 2519.36 323.792 1
33 5 4 2286.06 320.587 1
33 5 5 81.4198 89.2032 1
-33 -5 -5 120.402 96.3691 1
-33 5 -5 -0.36397 6.69290 1
-33 5 -6 488.759 74.6486 1
-33 -5 -6 504.485 112.481 1
33 5 6 416.522 114.128 1
-33 -5 -6 292.746 97.0318 1
-33 5 -6 554.919 99.9057 1
-33 5 -7 47.7793 50.7368 1
-33 -5 -7 54.6924 79.1056 1
33 7 -7 19.3773 57.0607 1
-33 7 7 51.2618 101.119 1
33 7 -7 41.3388 78.9272 1
33 7 -6 481.355 143.242 1
-33 -7 6 1145.34 174.097 1
33 -7 -6 1123.98 153.512 1
33 7 -6 799.578 125.935 1
-33 7 6 1535.33 193.378 1
33 -7 -6 1492.75 181.487 1
-33 7 5 80.1585 81.8022 1
33 -7 -5 68.8951 82.3683 1
33 7 -5 23.0234 56.8666 1
33 -7 -4 107.278 83.8528 1
33 7 -4 105.324 48.4459 1
33 -7 -4 41.8668 70.6370 1
-33 -7 3 1038.46 148.035 1
33 -7 -3 837.805 133.727 1
33 -7 -3 813.824 120.762 1
-33 7 3 753.049 135.381 1
33 7 -3 474.894 104.437 1
-33 -7 2 41.0633 76.6950 1
-33 7 2 113.747 91.5244 1
33 -7 -2 74.3518 76.7777 1
33 7 -2 74.4132 75.9794 1
33 7 -2 52.9697 73.3926 1
33 7 -1 105.324 92.5763 1
33 7 -1 166.341 70.5405 1
-33 7 1 235.746 83.0822 1
33 -7 -1 104.290 78.7059 1
33 -7 0 3.42599 72.5639 1
-33 7 0 83.3618 88.1504 1
-33 7 0 38.7036 70.5994 1
-33 -7 0 46.9095 80.7951 1
33 7 0 67.5157 104.730 1
33 7 0 8.81458 78.2916 1
-33 7 -1 1051.59 139.758 1
-33 -7 -1 1138.01 142.388 1
-33 7 -1 741.900 112.975 1
33 7 1 529.900 120.287 1
-33 -7 -2 1345.68 162.118 1
-33 7 -2 1335.04 152.884 1
33 -7 2 767.551 129.307 1
-33 7 -2 899.275 126.396 1
33 7 2 770.328 135.500 1
-33 -7 -3 1426.61 166.636 1
-33 -7 -3 1149.86 170.316 1
33 -7 3 935.537 144.693 1
33 7 3 787.884 142.246 1
-33 7 -3 1171.32 137.010 1
-33 -7 -4 190.672 110.851 1
-33 7 -5 -0.36733 4.18623 1
-33 -7 -5 -5.87313 103.489 1
33 7 6 386.031 128.872 1
-33 -7 -6 842.541 132.203 1
-33 7 -6 584.396 95.7376 1
-33 7 -6 671.170 102.608 1
-33 -7 -6 446.075 154.494 1
-33 7 -7 10.9172 59.5852 1
-33 -7 -7 -31.0156 75.4833 1
33 9 -6 31.7879 48.5722 1
33 9 -6 36.8926 75.5945 1
33 -9 -6 20.8229 61.1063 1
33 -9 -5 20.5086 80.5852 1
33 9 -5 3.06337 38.9585 1
33 9 -5 16.8436 60.9667 1
33 -9 -5 17.5454 76.3482 1
33 -9 -4 35.2483 82.7279 1
-33 9 4 184.628 113.617 1
33 9 -4 84.8750 69.9639 1
-33 9 3 122.463 88.8894 1
33 -9 -3 39.5722 89.1176 1
33 9 -3 79.5072 73.8917 1
-33 -9 3 69.0662 94.7968 1
33 9 -2 28.3780 89.8637 1
-33 9 2 8.23860 70.9888 1
-33 -9 2 85.7937 98.3365 1
33 9 -1 191.446 105.616 1
33 9 -1 54.6765 99.0228 1
-33 9 1 145.703 83.2064 1
33 -9 -1 112.314 80.7416 1
33 9 0 1097.26 221.199 1
-33 9 0 2822.00 246.797 1
-33 -9 0 1627.54 256.495 1
33 -9 0 2362.19 236.622 1
-33 9 -1 25.3702 82.4185 1
-33 -9 -1 29.9675 92.2428 1
33 9 1 57.5416 95.3584 1
-33 9 -1 41.7746 84.9082 1
-33 -9 -2 1497.51 192.830 1
-33 9 -2 1219.36 179.782 1
33 9 3 25.4606 93.4473 1
-33 9 -3 54.3758 79.5340 1
-33 -9 -3 34.4319 110.952 1
33 -9 3 50.0560 91.1031 1
-33 9 -4 22.7054 74.9981 1
33 -9 4 53.2683 97.6213 1
-33 9 -5 8.18790 38.0712 1
33 9 5 54.8640 108.171 1
-33 -9 -5 60.6606 112.721 1
-33 -9 -5 8.21488 91.0684 1
-33 9 -6 13.3784 87.6279 1
-33 -9 -6 71.2022 98.9462 1
33 -11 -5 204.211 103.628 1
-33 11 5 315.697 107.623 1
33 11 -4 -35.2897 76.2433 1
-33 11 4 -1.22704 99.0535 1
-33 -11 4 -1.94172 113.768 1
33 11 -3 953.032 181.478 1
-33 -11 3 879.660 202.196 1
33 -11 -2 261.975 122.316 1
-33 11 2 336.041 118.627 1
33 11 -2 42.5296 106.504 1
33 11 -2 128.406 101.306 1
33 11 -1 221.344 115.975 1
33 -11 -1 560.443 146.273 1
-33 11 1 481.307 135.875 1
-33 -11 0 -32.5717 122.532 1
33 -11 0 11.0391 97.1143 1
-33 11 -1 257.641 107.377 1
33 -11 1 353.239 123.757 1
-33 -11 -1 428.808 135.716 1
-33 11 -2 675.728 140.931 1
-33 -11 -2 978.372 157.285 1
33 11 2 701.351 156.205 1
-33 11 -2 765.609 130.649 1
-33 11 -3 501.976 115.847 1
33 11 3 479.614 137.323 1
33 -11 3 506.457 134.168 1
-33 11 -3 561.478 111.058 1
33 11 4 1595.63 267.432 1
33 -11 4 2025.88 252.803 1
-33 11 -4 2304.21 236.187 1
-33 -11 -4 1673.64 264.503 1
-33 -11 -5 119.055 115.417 1
-33 11 -5 80.9811 82.8347 1
33 11 5 146.154 129.399 1
-33 13 3 79.7011 105.489 1
33 13 -3 21.9550 96.2090 1
33 13 -2 172.532 121.882 1
33 -13 -1 2.02577 76.4446 1
33 13 -1 -22.2148 109.311 1
33 -13 0 120.120 91.2319 1
-33 -13 0 303.204 198.513 1
-33 13 0 174.255 111.539 1
-33 -13 -1 57.4509 171.335 1
-33 13 -1 45.6119 101.776 1
-33 -13 -2 72.0419 166.667 1
-33 13 -2 -3.18509 103.414 1
34 0 -8 197.838 82.4042 1
34 0 -8 597.127 81.3504 1
34 0 -7 -10.7580 64.1796 1
34 0 -7 18.0489 41.6766 1
-34 0 7 36.9274 70.6768 1
34 0 -6 163.967 56.4213 1
34 0 -5 -0.75973 5.72317 1
34 0 -4 2448.52 254.738 1
34 0 -3 46.3560 61.7120 1
34 0 -3 4.35581 32.0027 1
-34 0 3 6.04855 65.1470 1
34 0 -2 3397.99 480.088 1
34 0 -2 5034.09 486.625 1
34 0 -1 196.202 86.1462 1
34 0 -1 136.075 69.5769 1
34 0 0 66146.9 7102.52 1
34 0 0 66864.0 7107.63 1
-34 0 -1 14.2046 77.3840 1
-34 0 -1 110.475 68.1490 1
-34 0 -2 15089.8 1195.30 1
-34 0 -2 13259.8 1180.52 1
-34 0 -3 8.92709 32.0878 1
-34 0 -3 38.1036 83.3137 1
34 0 3 43.0930 83.1715 1
34 0 4 1306.64 213.395 1
-34 0 -4 2293.95 221.051 1
-34 0 -6 -0.42512 4.84155 1
-34 0 -7 0.42175 80.4425 1
-34 0 -7 16.5404 50.9528 1
-34 0 -8 4333.70 428.843 1
34 -2 -8 159.112 62.9804 1
34 -2 -8 247.404 79.0189 1
34 2 -8 268.834 68.1952 1
34 2 -7 660.516 123.286 1
34 -2 -7 1267.83 138.037 1
-34 -2 7 1323.85 141.614 1
34 -2 -7 787.342 124.824 1
34 2 -7 1329.32 139.413 1
34 -2 -6 -0.34137 4.89193 1
34 2 -5 247.662 55.9057 1
34 -2 -5 195.326 77.3738 1
34 2 -5 183.115 67.8987 1
-34 2 4 1959.60 166.679 1
34 -2 -4 1658.44 168.505 1
34 -2 -3 3183.79 370.008 1
-34 -2 3 5235.53 389.200 1
-34 2 3 5124.63 385.733 1
34 2 -3 2610.85 374.708 1
34 -2 -3 3408.49 379.033 1
34 2 -2 186.144 75.5012 1
34 -2 -2 286.898 77.6516 1
34 -2 -2 232.439 88.3870 1
-34 2 2 543.506 90.1223 1
34 2 -2 329.962 89.8554 1
34 -2 -1 8094.06 645.608 1
34 -2 -1 7117.21 641.814 1
34 2 0 51.6811 68.5752 1
34 2 0 136.535 84.6363 1
-34 2 0 289.738 81.6178 1
-34 -2 0 62.0170 69.4837 1
34 -2 0 109.107 67.2010 1
-34 2 0 188.864 71.2405 1
-34 -2 -1 11.2877 105.103 1
-34 2 -1 133.128 82.4259 1
-34 -2 -1 27.7951 80.3705 1
34 -2 2 2023.38 293.317 1
-34 -2 -2 3469.81 295.622 1
-34 -2 -2 2534.33 288.142 1
-34 2 -2 3019.17 295.544 1
-34 2 -2 2947.42 280.424 1
-34 -2 -3 504.578 106.018 1
34 -2 3 227.284 91.5071 1
-34 2 -3 441.767 89.1443 1
-34 2 -3 474.658 69.9628 1
34 2 3 325.476 95.8428 1
-34 -2 -3 401.102 82.8572 1
-34 -2 -4 346.305 107.175 1
-34 -2 -4 517.812 82.8892 1
-34 2 -4 357.959 88.1108 1
34 2 4 235.782 100.169 1
34 2 5 87.7442 86.3381 1
-34 2 -5 55.2410 36.9715 1
-34 -2 -6 349.257 85.7557 1
-34 2 -6 374.865 94.0223 1
-34 2 -6 390.296 68.3287 1
-34 -2 -6 634.468 110.769 1
-34 -2 -7 69.5004 81.2859 1
-34 2 -7 57.3072 40.2690 1
-34 -2 -7 0.58245 9.49629 1
-34 2 -7 30.8093 71.3215 1
-34 -2 -8 42.1282 87.9203 1
-34 2 -8 60.0457 68.1486 1
34 -4 -8 166.829 78.2727 1
34 4 -8 158.155 60.9057 1
34 -4 -7 0.90378 6.31939 1
-34 -4 7 37.0667 69.1076 1
34 4 -7 30.2349 64.0641 1
34 4 -7 33.0625 53.0937 1
34 4 -6 1077.68 147.227 1
-34 -4 6 1593.16 176.100 1
34 4 -5 1013.81 136.484 1
-34 4 5 1439.94 161.964 1
34 -4 -4 99.4214 63.1727 1
-34 4 4 143.533 71.0035 1
34 -4 -4 149.003 67.5849 1
34 4 -4 104.346 39.1953 1
34 -4 -3 1096.40 136.635 1
-34 -4 3 913.637 164.731 1
34 4 -3 776.427 125.405 1
34 -4 -3 667.624 121.847 1
34 -4 -2 563.469 99.0983 1
-34 -4 2 206.258 136.613 1
34 4 -2 534.606 104.869 1
34 -4 -2 622.468 93.6301 1
34 4 -2 306.477 91.7997 1
-34 4 1 1123.70 128.367 1
34 -4 -1 884.693 132.273 1
34 4 -1 773.459 120.695 1
34 -4 -1 704.455 122.283 1
34 4 -1 468.752 119.297 1
-34 4 0 32524.8 2664.78 1
34 4 0 26042.3 2653.46 1
-34 4 0 33884.6 2653.35 1
34 4 0 24070.8 2647.24 1
-34 4 -1 4407.36 386.695 1
34 4 1 2789.18 375.407 1
-34 4 -1 5474.16 387.395 1
-34 -4 -1 2293.11 397.018 1
-34 -4 -2 2097.57 192.343 1
34 -4 2 1098.12 180.352 1
-34 4 -2 1458.61 164.248 1
-34 4 -2 1650.26 167.687 1
-34 -4 -2 910.475 173.829 1
-34 -4 -3 1288.42 213.209 1
34 -4 3 1328.38 202.878 1
-34 -4 -3 1760.38 210.491 1
-34 4 -3 1778.15 188.033 1
-34 4 -3 1777.44 192.770 1
34 4 4 335.800 102.967 1
-34 4 -4 633.398 105.426 1
-34 -4 -4 503.393 132.341 1
-34 -4 -5 2773.62 196.165 1
34 4 5 1462.98 141.500 1
34 4 6 78.0205 69.9135 1
-34 4 -6 171.318 55.4332 1
-34 4 -6 215.884 73.4234 1
-34 -4 -6 188.480 80.0377 1
-34 4 -7 25.8752 65.9513 1
-34 4 -7 34.5253 39.7510 1
34 6 -8 16.8963 51.9770 1
34 6 -7 35.5981 70.9936 1
34 -6 -7 76.7482 93.5501 1
34 6 -7 50.6060 60.5617 1
-34 6 6 822.656 121.415 1
-34 -6 6 612.665 110.908 1
34 -6 -6 819.817 112.408 1
34 6 -6 476.337 101.554 1
34 -6 -6 588.098 110.336 1
34 6 -5 199.895 77.1195 1
34 -6 -5 239.368 86.6902 1
-34 6 5 257.052 105.087 1
34 -6 -4 345.725 98.8236 1
34 -6 -4 426.600 93.5657 1
34 6 -4 534.477 100.342 1
34 6 -3 510.116 101.439 1
34 -6 -3 477.062 97.1526 1
-34 -6 3 588.472 102.151 1
34 -6 -3 470.233 101.303 1
34 6 -2 511.337 121.537 1
34 -6 -2 252.066 77.9691 1
34 6 -2 234.134 75.0980 1
-34 -6 2 356.678 106.351 1
34 -6 -2 329.316 90.9848 1
34 6 -1 465.566 99.2752 1
34 -6 -1 414.358 95.9710 1
34 6 -1 554.636 138.316 1
-34 6 1 515.261 88.0406 1
34 6 0 11490.8 1292.96 1
-34 -6 0 14339.1 1293.30 1
-34 6 0 16883.1 1290.33 1
-34 6 0 15517.5 1290.92 1
34 6 0 10224.7 1283.89 1
34 -6 0 13739.4 1289.64 1
-34 6 -1 757.275 109.739 1
-34 6 -1 896.088 121.437 1
34 6 1 424.948 96.6278 1
-34 -6 -1 330.517 103.893 1
-34 -6 -2 232.362 93.4734 1
34 -6 2 517.248 112.388 1
-34 6 -2 436.348 85.1475 1
34 6 2 320.340 89.6213 1
-34 6 -2 510.522 85.3740 1
-34 6 -3 337.493 68.9810 1
-34 -6 -3 479.902 130.996 1
-34 -6 -3 361.381 88.2707 1
34 -6 3 347.256 104.417 1
-34 6 -3 316.172 74.2709 1
-34 -6 -4 231.246 116.133 1
-34 -6 -4 156.389 78.4019 1
34 6 5 4.10827 82.5205 1
-34 6 -5 0.39242 6.29379 1
-34 -6 -5 125.566 90.1204 1
-34 -6 -6 329.623 129.352 1
-34 6 -6 523.279 93.0163 1
34 6 6 498.150 111.710 1
-34 6 -6 356.496 74.6297 1
-34 6 -7 24.9750 74.6274 1
-34 -6 -7 32.4258 74.5269 1
34 8 -7 502.209 101.627 1
34 8 -7 120.706 109.001 1
34 8 -6 -1.49770 47.0573 1
34 -8 -6 9.88382 82.9401 1
-34 8 6 5.61425 101.695 1
34 8 -6 -21.0224 72.5278 1
34 8 -5 243.660 86.6589 1
34 8 -5 161.305 64.1869 1
34 -8 -5 174.791 97.7770 1
-34 8 4 6.75318 78.5443 1
-34 8 3 2408.11 236.196 1
[truncated: 11,262,859 more chars]
